# Supplementary material for: CsBPC2 is essential for cucumber survival under cold stress
Source: BMC Plant Biol. 2023 Nov 16;23:566. doi: 10.1186/s12870-023-04577-1 (PMC10652477; doi:10.1186/s12870-023-04577-1)
Supplement: Supplementary file 1 — Additional file 1. Table S1. The common cold-responsive differential genes shared by WT and Csbpc2 mutants [file 12870_2023_4577_MOESM1_ESM.xlsx]

## Sheet: Table S1
Table S1 The common cold-responsive differential genes shared by WT and Csbpc2 mutants (L2, L3)
#ID	0h-WT-counts 1	0h-WT-counts 2	0h-WT-counts 3	6h-WT-counts 1	6h-WT-counts 2	6h-WT-counts 3	0h-WT-FPKM 1	0h-WT-FPKM 2	0h-WT-FPKM 3	6h-WT-FPKM 1	6h-WT-FPKM 2	6h-WT-FPKM 3	log2(6h-WT/0h-WT)	6h-WT/0h-WT FDR	0h-L2-counts 1	0h-L2-counts 2	0h-L2-counts 3	6h-L2-counts 1	6h-L2-counts 2	6h-L2-counts 3	0h-L2-FPKM 1	0h-L2-FPKM 2	0h-L2-FPKM 3	6h-L2-FPKM 1	6h-L2-FPKM 2	6h-L2-FPKM 3	log2(6h-L2/0h-L2)	6h-L2/0h-L2 FDR	0h-L3-counts 1	0h-L3-counts 2	0h-L3-counts 3	6h-L3-counts 1	6h-L3-counts 2	6h-L3-counts 3	0h-L3-FPKM 1	0h-L3-FPKM 2	0h-L3-FPKM 3	6h-L3-FPKM 1	6h-L3-FPKM 2	6h-L3-FPKM 3	log2(6h-L3/0h-L3)	6h-L3/0h-L3 FDR
Csa7G072720	1477	824	1334	1344	1688	2119	1477	824	1334	1344	1688	2119	0.751103	0.00795309	1032	823	872	1766	1386	1638	1032	823	872	1766	1386	1638	1.03535	3.57593e-07	691	994	1231	2340	2158	2838	691	994	1231	2340	2158	2838	1.55673	1.37107e-07
Csa5G638330	1049	768	794	1024	990	1024	1049	768	794	1024	990	1024	0.463974	0.0040256	635	880	574	947	964	1067	635	880	574	947	964	1067	0.7503	4.23601e-05	758	1014	755	1004	1113	1000	758	1014	755	1004	1113	1000	0.509113	0.0440099
Csa1G008420	842	868	838	487	536	539	842	868	838	487	536	539	-0.480856	0.0314851	756	899	682	405	381	410	756	899	682	405	381	410	-0.731321	3.44237e-05	973	937	868	496	668	523	973	937	868	496	668	523	-0.517588	0.0010106
Csa3G247890	789	693	634	823	811	1022	789	693	634	823	811	1022	0.561797	0.00412641	684	768	652	817	720	851	684	768	652	817	720	851	0.412363	0.0193893	786	720	891	822	1087	928	786	720	891	822	1087	928	0.449497	0.0126737
Csa4G312860	422	479	357	540	580	600	422	479	357	540	580	600	0.675408	0.00784463	501	461	243	656	814	630	501	461	243	656	814	630	1.04636	0.000776815	431	461	444	660	849	817	431	461	444	660	849	817	1.0086	4.72619e-08
NewGene_152	464	307	390	88	24	42	464	307	390	88	24	42	-2.67064	4.40025e-09	371	309	433	48	53	78	371	309	433	48	53	78	-2.43554	3.34386e-15	208	294	206	42	46	23	208	294	206	42	46	23	-2.48445	4.82547e-11
Csa3G653400	120	155	83	23	39	52	120	155	83	23	39	52	-1.43357	0.0107136	93	103	96	48	34	45	93	103	96	48	34	45	-0.973085	0.0254952	82	102	93	21	45	39	82	102	93	21	45	39	-1.21526	0.0110105
Csa6G516720	271	182	207	51	46	90	271	182	207	51	46	90	-1.57777	2.86187e-05	155	157	153	61	51	34	155	157	153	61	51	34	-1.42948	0.000435269	249	214	183	68	145	72	249	214	183	68	145	72	-1.00981	0.00406336
Csa1G570170	511	427	414	156	140	267	511	427	414	156	140	267	-1.03329	0.00147471	438	493	516	98	151	176	438	493	516	98	151	176	-1.55486	3.01448e-09	500	374	378	166	210	153	500	374	378	166	210	153	-1.03357	1.33653e-06
Csa3G126170	328	330	284	92	94	82	328	330	284	92	94	82	-1.58278	3.18863e-09	493	205	372	63	119	157	493	205	372	63	119	157	-1.47827	0.0016546	250	386	359	76	132	101	250	386	359	76	132	101	-1.50846	2.50732e-06
Csa6G505230	17254	18434	14977	8964	6130	7389	17254	18434	14977	8964	6130	7389	-0.948497	9.09366e-06	14584	17872	21477	8449	6738	10290	14584	17872	21477	8449	6738	10290	-0.869569	7.90808e-05	11734	17814	12853	6958	6332	6403	11734	17814	12853	6958	6332	6403	-0.890722	0.000642863
NewGene_1693	261	267	272	25	5	104	261	267	272	25	5	104	-2.38149	0.00577892	196	131	39	23	24	29	196	131	39	23	24	29	-2.03413	0.00194958	126	184	154	47	79	61	126	184	154	47	79	61	-1.12849	0.00299862
Csa6G454440	575	499	597	212	226	234	575	499	597	212	226	234	-1.08342	3.14279e-07	549	603	569	214	282	298	549	603	569	214	282	298	-0.894344	1.38406e-05	480	533	559	286	254	249	480	533	559	286	254	249	-0.77209	0.00256633
Csa1G050480	1743	1247	1469	261	292	281	1743	1247	1469	261	292	281	-2.17415	1.10469e-41	1248	1339	1355	387	387	386	1248	1339	1355	387	387	386	-1.53783	1.22331e-21	1032	1073	1067	347	250	244	1032	1073	1067	347	250	244	-1.68127	3.37114e-11
Csa3G126990	1142	772	935	426	489	517	1142	772	935	426	489	517	-0.746024	0.000103785	755	1021	999	353	368	385	755	1021	999	353	368	385	-1.09897	1.48084e-08	716	773	933	346	479	406	716	773	933	346	479	406	-0.776576	0.000236646
Csa5G623380	1658	1174	1234	619	770	927	1658	1174	1234	619	770	927	-0.566475	0.0140399	1369	1617	1421	515	492	638	1369	1617	1421	515	492	638	-1.19756	4.22997e-16	1425	1291	1462	873	926	586	1425	1291	1462	873	926	586	-0.601034	0.00677926
Csa3G750350	487	560	281	1254	1439	1068	487	560	281	1254	1439	1068	1.73535	9.9996e-09	252	277	285	1581	1462	1074	252	277	285	1581	1462	1074	2.5787	7.34559e-29	436	375	410	1014	672	867	436	375	410	1014	672	867	1.31594	3.03225e-06
Csa1G046160	65	49	97	25	16	23	65	49	97	25	16	23	-1.4983	0.0164921	70	53	35	20	17	13	70	53	35	20	17	13	-1.41825	0.0373516	68	67	54	20	27	6	68	67	54	20	27	6	-1.66089	0.0135956
Csa6G302190	123	101	143	2689	2659	1310	123	101	143	2689	2659	1310	4.41995	4.73778e-45	85	250	161	8183	7612	3123	85	250	161	8183	7612	3123	5.53705	8.18204e-19	164	169	107	2307	3130	5037	164	169	107	2307	3130	5037	4.80432	2.02547e-50
Csa1G042420	732	772	557	362	349	350	732	772	557	362	349	350	-0.728457	0.00305853	619	582	545	212	283	345	619	582	545	212	283	345	-0.841259	0.000321211	744	702	665	300	367	301	744	702	665	300	367	301	-0.917029	1.40541e-08
Csa6G010000	1687	1951	1806	112	342	168	1687	1951	1806	112	342	168	-2.90144	8.58627e-14	1515	2045	845	155	144	181	1515	2045	845	155	144	181	-2.95	1.88962e-26	2233	3666	2905	160	417	163	2233	3666	2905	160	417	163	-3.44411	1.83295e-26
Csa4G664350	32	33	16	66	66	48	32	33	16	66	66	48	1.39394	0.0212537	18	26	26	68	84	60	18	26	26	68	84	60	1.83619	0.000256071	24	24	42	65	88	79	24	24	42	65	88	79	1.57075	0.00100198
Csa1G073660	115	26	94	16	20	14	115	26	94	16	20	14	-1.94955	0.00925083	99	138	170	13	15	50	99	138	170	13	15	50	-2.20486	0.0002117	64	96	107	24	24	12	64	96	107	24	24	12	-1.96165	0.000266631
Csa3G734330	389	351	244	87	57	116	389	351	244	87	57	116	-1.68699	2.36043e-06	347	410	345	95	89	63	347	410	345	95	89	63	-1.91363	1.43191e-11	591	452	464	65	80	67	591	452	464	65	80	67	-2.61652	1.04957e-33
Csa2G00990	1289	1032	918	1096	1219	1345	1289	1032	918	1096	1219	1345	0.418659	0.0333319	871	1284	693	1112	1136	1144	871	1284	693	1112	1136	1144	0.501044	0.043506	1370	1139	1093	1085	1690	1415	1370	1139	1093	1085	1690	1415	0.420677	0.0270802
Csa5G156110	6546	8012	4851	3589	3721	3345	6546	8012	4851	3589	3721	3345	-0.641831	0.0194464	3540	3660	3099	4018	4215	4076	3540	3660	3099	4018	4215	4076	0.489179	0.000545488	3797	2815	2942	4133	3939	4031	3797	2815	2942	4133	3939	4031	0.575931	0.00376176
Csa1G005690	4513	4720	2662	4909	5684	6304	4513	4720	2662	4909	5684	6304	0.739096	0.00825391	2399	3162	2400	4777	5442	4911	2399	3162	2400	4777	5442	4911	1.16561	2.78414e-15	3103	2484	3298	5285	5880	4593	3103	2484	3298	5285	5880	4593	1.04156	1.57662e-11
Csa4G006310	115	160	78	21	20	37	115	160	78	21	20	37	-1.96726	0.000375781	71	104	91	15	17	19	71	104	91	15	17	19	-2.15392	6.11937e-06	120	85	108	33	34	25	120	85	108	33	34	25	-1.54926	0.000117376
Csa2G378010	2574	2451	2051	3037	3377	4156	2574	2451	2051	3037	3377	4156	0.809207	2.53266e-05	2255	3334	1932	3937	3814	2974	2255	3334	1932	3937	3814	2974	0.76999	0.0016014	3225	2577	3106	3789	4327	4423	3225	2577	3106	3789	4327	4423	0.716979	1.10793e-05
Csa7G388420	1605	1432	1181	759	698	838	1605	1432	1181	759	698	838	-0.642323	0.000545607	1244	1372	1155	633	794	815	1244	1372	1155	633	794	815	-0.523466	0.00188444	1523	1229	1388	709	1186	874	1523	1229	1388	709	1186	874	-0.385618	0.0421732
Csa6G429100	10366	9298	8650	12469	14568	12243	10366	9298	8650	12469	14568	12243	0.709318	1.25502e-05	10680	9756	7684	22214	25659	20942	10680	9756	7684	22214	25659	20942	1.52715	1.24573e-17	7268	10163	9502	18730	14276	17795	7268	10163	9502	18730	14276	17795	1.14779	1.89095e-05
Csa3G732590	886	777	703	1042	1016	1045	886	777	703	1042	1016	1045	0.628106	9.7235e-05	741	790	618	1042	1130	978	741	790	618	1042	1130	978	0.789191	1.75227e-05	714	669	602	899	1029	996	714	669	602	899	1029	996	0.776263	7.31214e-06
Csa6G008070	37	28	33	203	129	52	37	28	33	203	129	52	2.21833	0.000240878	40	44	40	302	277	315	40	44	40	302	277	315	3.07857	6.44358e-32	32	26	17	302	133	184	32	26	17	302	133	184	3.31773	1.73016e-11
Csa3G912970	2269	1958	2023	3538	3624	3969	2269	1958	2023	3538	3624	3969	1.0665	2.99818e-17	1874	1845	2102	4093	3468	3632	1874	1845	2102	4093	3468	3632	1.16874	3.45861e-11	1637	2112	2315	4218	3594	4044	1637	2112	2315	4218	3594	4044	1.19383	1.13555e-06
Csa6G484600	30215	20985	24237	37241	39498	38309	30215	20985	24237	37241	39498	38309	0.856299	2.13203e-11	24500	26631	29303	41076	38013	38712	24500	26631	29303	41076	38013	38712	0.776686	1.59239e-06	17042	19661	23372	37695	36569	43906	17042	19661	23372	37695	36569	43906	1.20215	8.07401e-08
Csa3G859660	1281	855	1152	1344	1447	1351	1281	855	1152	1344	1447	1351	0.578918	0.00264903	1080	1345	1094	1291	1537	1512	1080	1345	1094	1291	1537	1512	0.534501	0.000680117	850	1143	933	1374	1577	1213	850	1143	933	1374	1577	1213	0.708388	0.00127859
Csa3G625650	636	487	399	682	641	737	636	487	399	682	641	737	0.683431	0.00124819	537	472	464	653	764	880	537	472	464	653	764	880	0.858046	7.42117e-06	543	526	685	612	905	639	543	526	685	612	905	639	0.490385	0.0247198
Csa3G731000	689	521	447	863	765	1035	689	521	447	863	765	1035	0.929041	8.21538e-06	401	621	462	934	832	910	401	621	462	934	832	910	1.09093	3.05313e-08	484	422	666	929	1167	977	484	422	666	929	1167	977	1.17536	6.94013e-08
Csa1G699630	2689	2206	2502	1191	1389	1502	2689	2206	2502	1191	1389	1502	-0.622809	0.000268976	2017	2663	2077	1211	1010	1441	2017	2663	2077	1211	1010	1441	-0.655092	0.000182213	2981	2246	2795	1339	1951	1502	2981	2246	2795	1339	1951	1502	-0.539557	0.000375344
Csa7G432240	614	582	473	138	113	111	614	582	473	138	113	111	-1.97052	3.39235e-17	403	437	648	56	114	155	403	437	648	56	114	155	-2.00495	1.8761e-07	334	260	303	73	110	155	334	260	303	73	110	155	-1.18166	0.00127694
Csa3G151350	2379	1713	1909	2045	2052	2441	2379	1713	1909	2045	2052	2441	0.366653	0.0301073	2106	2555	1806	2660	2634	2441	2106	2555	1806	2660	2634	2441	0.500553	0.00498908	1998	2263	2300	2321	3128	2755	1998	2263	2300	2321	3128	2755	0.523811	0.00282381
Csa1G062380	2937	1446	3986	6005	5394	3882	2937	1446	3986	6005	5394	3882	1.11265	0.00403063	1339	1153	906	3938	3050	2574	1339	1153	906	3938	3050	2574	1.73623	5.65387e-13	797	693	808	4366	3325	3710	797	693	808	4366	3325	3710	2.55277	9.41051e-33
Csa4G443130	1619	1659	1239	753	824	831	1619	1659	1239	753	824	831	-0.677106	0.00154521	1477	1884	1000	678	901	859	1477	1884	1000	678	901	859	-0.596179	0.0219899	2433	1601	2023	759	1330	743	2433	1601	2023	759	1330	743	-0.910232	2.56829e-05
Csa7G234690	1019	943	1156	588	557	698	1019	943	1156	588	557	698	-0.535118	0.0222188	930	1055	1054	570	477	686	930	1055	1054	570	477	686	-0.59116	0.00311451	922	953	898	546	458	540	922	953	898	546	458	540	-0.611309	0.017828
Csa5G608380	6225	8044	3778	21454	29379	28108	6225	8044	3778	21454	29379	28108	2.3516	8.18258e-16	4380	5802	5460	26473	24476	23806	4380	5802	5460	26473	24476	23806	2.4919	6.00599e-58	6375	6708	8032	30975	37269	36004	6375	6708	8032	30975	37269	36004	2.51532	2.02573e-55
Csa5G610470	1548	2217	905	4762	5038	4222	1548	2217	905	4762	5038	4222	1.80536	5.07344e-08	1062	843	835	4528	5325	4541	1062	843	835	4528	5325	4541	2.61965	2.4503e-47	1372	1076	1254	4255	4154	4058	1372	1076	1254	4255	4154	4058	1.98143	2.06201e-35
Csa6G349830	1956	1850	1145	2028	1933	2087	1956	1850	1145	2028	1933	2087	0.527512	0.0474505	1270	1380	972	2040	1988	1984	1270	1380	972	2040	1988	1984	0.969133	4.38937e-09	1878	1303	1671	1999	2503	1862	1878	1303	1671	1999	2503	1862	0.603039	0.000246517
Csa6G449280	345	400	319	90	82	97	345	400	319	90	82	97	-1.76378	2.43933e-10	342	304	137	117	56	49	342	304	137	117	56	49	-1.55354	0.00309304	267	312	188	73	81	76	267	312	188	73	81	76	-1.52754	3.58239e-06
Csa1G303700	622	623	582	1288	1411	1393	622	623	582	1288	1411	1393	1.39166	1.3893e-16	646	701	684	1844	1617	1181	646	701	684	1844	1617	1181	1.43531	1.50458e-09	633	575	724	2030	2163	2524	633	575	724	2030	2163	2524	2.02524	1.25219e-24
Csa1G014310	153	147	105	176	200	228	153	147	105	176	200	228	0.811354	0.01369	196	173	171	273	249	233	196	173	171	273	249	233	0.713835	0.0119044	117	167	201	192	338	274	117	167	201	192	338	274	0.911242	0.0110217
NewGene_1557	157	185	184	105	67	72	157	185	184	105	67	72	-0.891779	0.0340752	197	155	119	75	55	49	197	155	119	75	55	49	-1.15613	0.00694916	173	119	189	40	124	49	173	119	189	40	124	49	-1.0273	0.0432554
Csa3G889680	0	0	0	8	6	7	0	0	0	8	6	7	5.48127	0.0260013	4	0	0	13	13	16	4	0	0	13	13	16	3.59171	0.0338872	0	0	1	7	18	6	0	0	1	7	18	6	4.99105	0.0139825
Csa3G426900	110	58	105	23	15	18	110	58	105	23	15	18	-2.03623	0.000120235	81	87	78	20	19	33	81	87	78	20	19	33	-1.55806	0.00126429	116	113	84	16	50	34	116	113	84	16	50	34	-1.47623	0.00352689
Csa2G097440	9084	7463	7129	9211	9232	9871	9084	7463	7129	9211	9232	9871	0.49744	4.74246e-05	7736	8311	7923	7630	8736	8691	7736	8311	7923	7630	8736	8691	0.289987	0.0460733	10253	8060	8419	8944	11233	8878	10253	8060	8419	8944	11233	8878	0.331408	0.0115072
Csa6G014460	724	643	1029	251	295	204	724	643	1029	251	295	204	-1.44961	2.38496e-06	886	920	1173	305	308	314	886	920	1173	305	308	314	-1.46525	1.13744e-11	798	872	868	376	395	279	798	872	868	376	395	279	-1.06716	2.87714e-07
Csa2G004690	20335	20777	14397	1285	1114	1832	20335	20777	14397	1285	1114	1832	-3.48823	3.34292e-53	15300	16526	6558	1142	1279	1451	15300	16526	6558	1142	1279	1451	-3.0664	2.66254e-29	15326	12342	9123	1576	1877	1397	15326	12342	9123	1576	1877	1397	-2.71091	1.38981e-45
Csa5G607990	2493	1993	2949	1087	1633	1491	2493	1993	2949	1087	1633	1491	-0.588734	0.0415039	2754	2966	2776	1220	962	1168	2754	2966	2776	1220	962	1168	-1.11431	9.98433e-13	2436	2990	2701	1434	1231	1195	2436	2990	2701	1434	1231	1195	-0.851344	0.000219796
Csa1G264580	372	343	253	392	445	562	372	343	253	392	445	562	0.766389	0.00562852	223	231	263	391	437	510	223	231	263	391	437	510	1.11613	2.75007e-07	292	244	248	332	518	557	292	244	248	332	518	557	1.05652	5.77088e-05
Csa3G595210	1838	2017	2081	2211	2247	2584	1838	2017	2081	2211	2247	2584	0.464053	0.0389867	2259	2197	2513	2825	2696	2854	2259	2197	2513	2825	2696	2854	0.486859	0.00639278	2072	2595	2500	3174	2590	3239	2072	2595	2500	3174	2590	3239	0.561394	0.0480782
Csa3G651720	1968	2080	1401	4118	5491	4355	1968	2080	1401	4118	5491	4355	1.5911	3.13693e-12	1408	1473	1282	4566	5298	3530	1408	1473	1282	4566	5298	3530	1.92813	4.81461e-21	1822	1391	1710	3173	4533	4004	1822	1391	1710	3173	4533	4004	1.45985	3.5708e-23
Csa1G045660	31	57	29	103	102	113	31	57	29	103	102	113	1.64696	0.00105802	30	33	43	118	119	133	30	33	43	118	119	133	2.02237	6.65039e-08	35	17	30	155	52	100	35	17	30	155	52	100	2.20034	0.000515923
Csa5G025910	663	636	454	5613	6542	5406	663	636	454	5613	6542	5406	3.56317	1.51674e-77	472	522	476	5904	6967	4780	472	522	476	5904	6967	4780	3.82632	7.31553e-86	564	475	593	4510	5179	4891	564	475	593	4510	5179	4891	3.37805	4.53841e-123
Csa6G421060	395	303	246	9	27	13	395	303	246	9	27	13	-4.01275	8.87139e-21	215	237	180	11	14	9	215	237	180	11	14	9	-3.97915	2.95404e-23	269	265	255	20	23	6	269	265	255	20	23	6	-3.81985	9.38581e-22
Csa6G104620	1487	1183	1581	742	581	890	1487	1183	1581	742	581	890	-0.71352	0.00348434	1688	2129	1671	515	488	581	1688	2129	1671	515	488	581	-1.56118	1.22448e-28	2311	1791	2258	671	1032	736	2311	1791	2258	671	1032	736	-1.18494	3.98585e-15
NewGene_581	290	238	186	64	37	124	290	238	186	64	37	124	-1.43475	0.00477394	219	208	129	48	68	66	219	208	129	48	68	66	-1.37977	0.000187123	217	177	158	59	133	73	217	177	158	59	133	73	-0.884799	0.0181083
Csa2G020860	41	82	25	131	132	129	41	82	25	131	132	129	1.60798	0.00571969	39	17	18	168	204	131	39	17	18	168	204	131	2.9943	1.49824e-10	30	18	40	123	197	92	30	18	40	123	197	92	2.40933	4.19064e-08
Csa7G394060	49	127	58	867	1097	345	49	127	58	867	1097	345	3.5001	1.87723e-11	26	163	75	1666	1210	790	26	163	75	1666	1210	790	4.09266	2.6841e-07	58	38	18	646	1038	1111	58	38	18	646	1038	1111	4.83609	2.1276e-41
Csa7G031720	3646	2654	2737	3198	4079	4024	3646	2654	2737	3198	4079	4024	0.569417	0.0015727	3241	3446	2597	4219	4370	4086	3241	3446	2597	4219	4370	4086	0.686253	1.18688e-05	3982	3465	4394	4641	5497	4863	3982	3465	4394	4641	5497	4863	0.555345	0.000224167
Csa6G501340	2045	1642	1272	1013	912	1101	2045	1642	1272	1013	912	1101	-0.468164	0.0354895	1865	1814	1184	689	748	681	1865	1814	1184	689	748	681	-0.96037	8.75822e-06	1677	2049	2062	583	784	617	1677	2049	2062	583	784	617	-1.34957	2.05315e-14
Csa7G390740	471	777	287	146	148	287	471	777	287	146	148	287	-1.20198	0.0204656	276	348	193	98	133	157	276	348	193	98	133	157	-0.841292	0.0121389	743	370	375	184	262	198	743	370	375	184	262	198	-0.989563	0.00277749
Csa3G258170	1311	809	793	436	365	409	1311	809	793	436	365	409	-1.00908	2.56384e-06	754	975	790	275	377	403	754	975	790	275	377	403	-1.02885	2.35211e-07	923	753	905	307	476	429	923	753	905	307	476	429	-0.885013	6.23917e-06
Csa3G624080	1064	878	912	1126	1327	1506	1064	878	912	1126	1327	1506	0.708296	0.000103472	986	827	790	1507	1760	1774	986	827	790	1507	1760	1774	1.17553	8.98421e-12	994	820	1159	2241	1737	1672	994	820	1159	2241	1737	1672	1.16407	2.70558e-06
Csa4G043890	211	174	317	84	87	143	211	174	317	84	87	143	-0.944295	0.0415455	246	245	272	39	74	79	246	245	272	39	74	79	-1.78076	1.92017e-07	364	303	293	130	147	140	364	303	293	130	147	140	-0.984535	2.28388e-05
Csa4G308650	676	740	531	222	138	178	676	740	531	222	138	178	-1.63116	6.64264e-09	498	631	382	200	157	128	498	631	382	200	157	128	-1.38393	3.29026e-06	666	475	693	179	209	157	666	475	693	179	209	157	-1.5375	1.43817e-12
Csa7G405940	2075	1219	2199	710	665	519	2075	1219	2199	710	665	519	-1.28895	1.986e-06	1552	1540	1735	691	676	807	1552	1540	1735	691	676	807	-0.933517	3.42634e-08	1441	1595	1577	684	611	629	1441	1595	1577	684	611	629	-1.03681	7.28279e-07
Csa4G642460	747	1644	1697	28849	36324	12444	747	1644	1697	28849	36324	12444	4.44119	1.7466e-13	928	2944	1207	51282	48373	25917	928	2944	1207	51282	48373	25917	4.92187	1.38241e-16	1535	996	1227	23967	32706	36337	1535	996	1227	23967	32706	36337	4.85574	2.05496e-130
Csa3G061520	5076	4328	4489	1501	1594	1247	5076	4328	4489	1501	1594	1247	-1.43933	3.56078e-18	3539	3448	5512	1095	762	1411	3539	3448	5512	1095	762	1411	-1.7379	4.47178e-10	2602	3254	3237	933	1012	699	2602	3254	3237	933	1012	699	-1.58171	4.44768e-15
Csa3G027730	950	463	1030	393	376	334	950	463	1030	393	376	334	-0.896686	0.0102482	861	1057	1414	289	379	357	861	1057	1414	289	379	357	-1.48495	7.66142e-09	700	908	812	300	251	249	700	908	812	300	251	249	-1.37543	8.68842e-08
Csa1G702010	304	337	149	72	106	102	304	337	149	72	106	102	-1.26201	0.00494064	221	195	157	57	91	107	221	195	157	57	91	107	-0.952427	0.0110911	673	649	561	66	196	65	673	649	561	66	196	65	-2.3906	2.92585e-11
Csa2G006100	460	300	384	59	87	100	460	300	384	59	87	100	-1.97122	2.25166e-11	377	375	245	41	76	79	377	375	245	41	76	79	-2.12211	1.56452e-10	328	408	268	98	180	86	328	408	268	98	180	86	-1.29976	0.000110705
Csa3G016990	5351	4136	3762	532	524	865	5351	4136	3762	532	524	865	-2.54686	5.26755e-31	4010	3512	3853	350	388	531	4010	3512	3853	350	388	531	-2.95562	9.8599e-62	3184	4011	3279	675	958	636	3184	4011	3279	675	958	636	-2.02114	3.02637e-29
Csa2G418950	1086	1457	872	514	351	609	1086	1457	872	514	351	609	-1.00244	0.00307513	1133	2491	981	228	242	300	1133	2491	981	228	242	300	-2.3235	2.33589e-14	1425	1073	715	236	555	187	1425	1073	715	236	555	187	-1.56475	3.56747e-05
Csa7G018750	103	72	70	114	142	138	103	72	70	114	142	138	0.935073	0.00845297	72	101	83	149	184	188	72	101	83	149	184	188	1.25558	2.59542e-05	64	73	82	114	198	160	64	73	82	114	198	160	1.29689	9.12708e-05
Csa5G652260	22676	18328	17839	21995	24586	22977	22676	18328	17839	21995	24586	22977	0.483139	0.000454455	19835	21031	21895	23473	25320	24752	19835	21031	21895	23473	25320	24752	0.454085	0.00225401	19102	19527	22206	20728	24168	21555	19102	19527	22206	20728	24168	21555	0.338332	0.0437556
Csa1G427490	149	66	166	231	263	260	149	66	166	231	263	260	1.23475	0.00244968	158	109	151	163	258	204	158	109	151	163	258	204	0.794156	0.039414	105	143	131	295	273	203	105	143	131	295	273	203	1.23396	0.000110354
Csa4G622870	10417	4904	8374	12866	12711	16896	10417	4904	8374	12866	12711	16896	1.10004	1.21662e-05	8247	7940	10680	14203	11139	12061	8247	7940	10680	14203	11139	12061	0.698274	0.00246535	3929	7083	9062	19111	13330	16666	3929	7083	9062	19111	13330	16666	1.52138	2.20707e-05
Csa3G881560	2493	2032	2115	2371	2197	2410	2493	2032	2115	2371	2197	2410	0.309138	0.0319121	1819	2096	1750	2279	2156	2082	1819	2096	1750	2279	2156	2082	0.438511	0.00717279	2226	1942	2358	1944	2934	2704	2226	1942	2358	1944	2934	2704	0.42185	0.0341818
Csa5G425400	72	19	60	178	132	270	72	19	60	178	132	270	2.20515	2.68726e-05	72	93	34	183	143	270	72	93	34	183	143	270	1.81725	2.05647e-05	87	33	39	167	244	237	87	33	39	167	244	237	2.25843	4.15326e-08
Csa3G760530	5806	3903	3812	7933	8493	7759	5806	3903	3812	7933	8493	7759	1.09411	2.13211e-12	2964	3410	4053	6496	6122	7002	2964	3410	4053	6496	6122	7002	1.13149	1.57245e-10	3772	2392	3633	5803	7356	6037	3772	2392	3633	5803	7356	6037	1.18688	2.95295e-11
Csa1G043170	1846	1511	1765	1757	2193	2145	1846	1511	1765	1757	2193	2145	0.486524	0.0120255	1710	1815	1463	2491	1916	1941	1710	1815	1463	2491	1916	1941	0.587689	0.00490569	1930	1809	2142	2207	2802	2509	1930	1809	2142	2207	2802	2509	0.563804	0.000195821
Csa5G598080	1534	2104	923	25222	26654	17297	1534	2104	923	25222	26654	17297	4.14706	9.24008e-40	1374	2154	1632	38121	35512	20311	1374	2154	1632	38121	35512	20311	4.44806	5.80668e-64	1820	1106	1929	26221	26719	37223	1820	1106	1929	26221	26719	37223	4.46076	4.78549e-69
Csa6G031440	852	709	766	1969	2439	2655	852	709	766	1969	2439	2655	1.837	1.88641e-27	513	636	943	1339	1808	1445	513	636	943	1339	1808	1445	1.3523	2.13142e-06	270	437	503	2295	2942	2503	270	437	503	2295	2942	2503	2.87117	6.66574e-30
Csa1G525270	1096	1134	1129	409	327	259	1096	1134	1129	409	327	259	-1.52885	7.59282e-10	949	1083	1307	388	366	395	949	1083	1307	388	366	395	-1.31796	3.19291e-10	704	901	701	367	276	270	704	901	701	367	276	270	-1.10972	0.000146855
Csa4G003720	1822	1384	1649	832	858	1045	1822	1384	1649	832	858	1045	-0.590684	0.0010169	1821	1924	2023	1033	988	1039	1821	1924	2023	1033	988	1039	-0.689378	1.8661e-05	1508	2331	2200	1016	1034	863	1508	2331	2200	1016	1034	863	-0.847825	0.00140612
Csa6G494970	2535	1707	1963	2694	2374	2734	2535	1707	1963	2694	2374	2734	0.577727	0.000178059	2184	2509	1987	2365	2578	2532	2184	2509	1987	2365	2578	2532	0.395975	0.00628491	2825	2294	2769	3200	3598	3459	2825	2294	2769	3200	3598	3459	0.600439	9.96196e-05
Csa5G165820	740	624	500	244	252	253	740	624	500	244	252	253	-1.07299	3.83985e-07	470	638	405	251	251	260	470	638	405	251	251	260	-0.74774	0.00126179	820	598	572	261	410	244	820	598	572	261	410	244	-0.927108	4.28489e-05
Csa1G498810	2876	2075	1934	1227	985	1047	2876	2075	1934	1227	985	1047	-0.829674	3.45402e-06	1783	2106	2395	963	891	1260	1783	2106	2395	963	891	1260	-0.799612	9.0125e-05	2544	2271	2960	1097	1194	968	2544	2271	2960	1097	1194	968	-1.04058	5.48364e-10
Csa6G501220	674	545	402	58	25	106	674	545	402	58	25	106	-2.8679	3.12195e-10	526	443	372	40	51	45	526	443	372	40	51	45	-3.07475	8.72589e-29	372	306	391	52	79	39	372	306	391	52	79	39	-2.46361	2.01298e-19
Csa7G446870	145	103	208	48	22	48	145	103	208	48	22	48	-1.72894	0.00106839	254	312	417	22	35	47	254	312	417	22	35	47	-3.03804	1.26493e-16	175	265	261	53	10	21	175	265	261	53	10	21	-2.78154	1.14327e-05
Csa4G637750	754	748	553	4274	3340	4130	754	748	553	4274	3340	4130	2.74538	2.09351e-49	444	690	608	2319	3089	3260	444	690	608	2319	3089	3260	2.54202	3.1511e-40	654	492	563	2191	3407	1760	654	492	563	2191	3407	1760	2.29162	2.01642e-32
Csa6G076810	0	0	4	41	14	12	0	0	4	41	14	12	4.25971	0.00883466	0	0	3	11	27	19	0	0	3	11	27	19	4.43631	0.00405626	0	4	0	24	12	8	0	4	0	24	12	8	3.66159	0.0384625
Csa6G520240	7065	6969	6021	8130	7884	8682	7065	6969	6021	8130	7884	8682	0.529021	0.00100651	6331	8331	6941	8839	8591	7918	6331	8331	6941	8839	8591	7918	0.470212	0.00570262	7032	6244	6652	7956	9311	7735	7032	6244	6652	7956	9311	7735	0.539719	1.38729e-06
Csa3G358610	10489	8653	8035	10555	10196	11398	10489	8653	8035	10555	10196	11398	0.481576	0.000219217	9055	10017	9282	9879	10533	10299	9055	10017	9282	9879	10533	10299	0.344783	0.0114224	10195	9257	9055	10499	12027	10427	10195	9257	9055	10499	12027	10427	0.423766	0.000808815
Csa1G533530	0	2	0	19	14	11	0	2	0	19	14	11	4.65168	0.00959638	0	0	0	20	14	9	0	0	0	20	14	9	6.53532	0.000441969	0	0	1	7	11	11	0	0	1	7	11	11	4.95961	0.0128214
Csa3G198490	85	110	123	399	605	489	85	110	123	399	605	489	2.44573	5.4929e-15	76	146	72	286	229	197	76	146	72	286	229	197	1.54119	3.43375e-05	139	92	113	387	717	557	139	92	113	387	717	557	2.46832	5.02183e-24
Csa4G652790	1318	1075	823	2024	1866	2204	1318	1075	823	2024	1866	2204	1.16589	2.29627e-10	940	1110	776	1558	1806	1725	940	1110	776	1558	1806	1725	1.0856	1.41849e-11	1610	1150	1356	2190	2421	1725	1610	1150	1356	2190	2421	1725	0.838456	2.23763e-06
Csa4G165850	207	268	147	33	35	65	207	268	147	33	35	65	-2.01247	1.21837e-05	259	201	73	32	28	35	259	201	73	32	28	35	-2.25015	1.91789e-05	193	190	177	57	88	64	193	190	177	57	88	64	-1.22709	1.48923e-05
Csa6G367150	247	266	170	61	87	55	247	266	170	61	87	55	-1.51499	9.7141e-05	190	129	123	69	68	58	190	129	123	69	68	58	-0.952612	0.0235545	192	131	178	34	112	57	192	131	178	34	112	57	-1.14427	0.014476
Csa6G062320	12431	11469	11219	29659	35558	33860	12431	11469	11219	29659	35558	33860	1.72856	1.49596e-33	11222	13423	10773	31094	32519	25497	11222	13423	10773	31094	32519	25497	1.57452	8.11381e-21	9916	10946	10394	28836	33321	32120	9916	10946	10394	28836	33321	32120	1.8052	3.37855e-35
NewGene_1850	4900	5329	3837	7101	8764	9750	4900	5329	3837	7101	8764	9750	1.09023	5.28774e-07	4163	5260	2563	6379	8703	7324	4163	5260	2563	6379	8703	7324	1.15155	2.44766e-06	7008	5753	5181	9882	15358	9243	7008	5753	5181	9882	15358	9243	1.13212	6.9827e-12
NewGene_1852	14	5	9	18	34	71	14	5	9	18	34	71	2.39442	0.00754069	5	7	11	28	24	48	5	7	11	28	24	48	2.31858	0.0040201	11	30	11	55	50	54	11	30	11	55	50	54	1.81759	0.00996991
NewGene_1859	99	41	26	0	12	0	99	41	26	0	12	0	-3.45818	0.0226471	33	46	27	0	0	0	33	46	27	0	0	0	-7.34191	1.83634e-06	31	70	76	3	0	0	31	70	76	3	0	0	-5.65682	2.30394e-06
Csa1G423280	211	159	167	84	68	92	211	159	167	84	68	92	-0.897655	0.00557629	134	195	288	20	82	115	134	195	288	20	82	115	-1.32688	0.0446519	214	191	191	63	123	78	214	191	191	63	123	78	-0.991472	0.00116974
Csa6G356490	2734	3203	2086	5426	5822	5358	2734	3203	2086	5426	5822	5358	1.27444	8.9609e-09	2389	2240	2164	5241	6162	4926	2389	2240	2164	5241	6162	4926	1.49671	1.34045e-18	2215	1879	1910	3982	4653	4466	2215	1879	1910	3982	4653	4466	1.34497	8.3753e-24
Csa1G074920	291	228	181	1708	2116	1627	291	228	181	1708	2116	1627	3.2118	1.12691e-53	242	236	357	1574	1542	1238	242	236	357	1574	1542	1238	2.60627	2.7582e-24	154	214	205	1097	1548	1228	154	214	205	1097	1548	1228	2.94844	4.14363e-48
Csa6G212890	5633	6757	4588	14990	13063	8736	5633	6757	4588	14990	13063	8736	1.3417	1.91778e-06	4201	4697	4689	12458	16134	11567	4201	4697	4689	12458	16134	11567	1.79783	5.68106e-22	3947	3585	4131	9837	8964	9199	3947	3585	4131	9837	8964	9199	1.49383	4.0066e-18
Csa2G404890	1632	1865	1284	1803	2348	2425	1632	1865	1284	1803	2348	2425	0.684039	0.0093576	1193	1595	1204	1795	1908	1657	1193	1595	1204	1795	1908	1657	0.66751	0.000216533	1606	1023	1426	1575	2107	1860	1606	1023	1426	1575	2107	1860	0.667842	0.000693937
Csa6G401500	1997	1705	1676	1886	1944	1951	1997	1705	1676	1886	1944	1951	0.341162	0.0243323	1706	1691	1583	2008	1762	2000	1706	1691	1583	2008	1762	2000	0.439538	0.00629998	1990	1813	2044	1874	2545	1848	1990	1813	2044	1874	2545	1848	0.299732	0.0346754
Csa1G580750	12	16	13	35	33	34	12	16	13	35	33	34	1.53404	0.0320405	7	9	0	36	24	17	7	9	0	36	24	17	2.55584	0.03284	14	7	13	30	59	46	14	7	13	30	59	46	2.18733	0.000539677
Csa5G609650	14931	14121	12300	4189	3492	3559	14931	14121	12300	4189	3492	3559	-1.64691	8.44213e-27	13454	16223	9743	3510	5666	5562	13454	16223	9743	3510	5666	5562	-1.18586	9.5252e-08	18809	10594	17499	4907	9168	4172	18809	10594	17499	4907	9168	4172	-1.1849	1.40618e-05
Csa1G665890	772	723	475	410	274	342	772	723	475	410	274	342	-0.704217	0.0236283	488	504	468	238	210	273	488	504	468	238	210	273	-0.794998	0.000100303	744	488	644	306	422	315	744	488	644	306	422	315	-0.638077	0.00302079
Csa1G038350	416	174	270	96	77	93	416	174	270	96	77	93	-1.42229	8.04776e-05	200	202	292	52	81	126	200	202	292	52	81	126	-1.23128	0.00357009	257	136	208	59	74	64	257	136	208	59	74	64	-1.38678	5.22671e-05
Csa2G381800	163	251	122	1336	1416	1100	163	251	122	1336	1416	1100	3.06079	1.18256e-22	149	241	157	2222	2060	1625	149	241	157	2222	2060	1625	3.68772	3.27058e-58	84	67	129	1270	1176	1506	84	67	129	1270	1176	1506	4.05681	2.78999e-45
Csa6G338030	1880	1383	1452	1585	2026	2052	1880	1383	1452	1585	2026	2052	0.509513	0.0087092	1734	1603	1379	1846	2066	1578	1734	1603	1379	1846	2066	1578	0.456073	0.0490897	1796	1868	1864	1913	2212	1891	1796	1868	1864	1913	2212	1891	0.331527	0.0424751
Csa4G052720	694	753	696	166	179	126	694	753	696	166	179	126	-1.95947	8.43954e-15	767	671	787	291	195	222	767	671	787	291	195	222	-1.42612	2.67959e-08	781	1040	809	194	183	200	781	1040	809	194	183	200	-1.97071	1.85741e-15
Csa5G606880	975	761	905	1518	1543	1170	975	761	905	1518	1543	1170	0.921358	7.05525e-06	762	915	624	1585	1496	1491	762	915	624	1585	1496	1491	1.23174	4.01069e-13	860	902	917	1191	1755	1615	860	902	917	1191	1755	1615	0.969434	4.88015e-08
Csa1G481730	198	252	181	78	50	47	198	252	181	78	50	47	-1.63194	5.05236e-05	299	276	186	63	39	82	299	276	186	63	39	82	-1.82725	5.9067e-07	178	164	138	48	71	61	178	164	138	48	71	61	-1.21155	0.000150552
Csa3G706170	39	194	41	1043	1118	454	39	194	41	1043	1118	454	3.42	0.00107617	59	233	58	4210	2585	854	59	233	58	4210	2585	854	4.78049	5.48582e-07	145	71	83	1462	2997	3067	145	71	83	1462	2997	3067	4.86926	2.90553e-55
Csa3G734170	10752	8438	7833	17677	20799	24966	10752	8438	7833	17677	20799	24966	1.47284	1.06471e-18	9400	9681	8594	19156	16724	16826	9400	9681	8594	19156	16724	16826	1.16322	9.34285e-16	7771	9491	9924	15365	19243	17692	7771	9491	9924	15365	19243	17692	1.14804	5.70806e-11
Csa7G069180	117	76	99	9	53	17	117	76	99	9	53	17	-1.62293	0.0461655	112	84	107	15	0	4	112	84	107	15	0	4	-3.75531	1.10157e-05	136	101	108	26	30	49	136	101	108	26	30	49	-1.47869	0.00147747
Csa5G642710	302	226	214	37	50	42	302	226	214	37	50	42	-2.27604	1.03635e-13	174	139	63	17	24	47	174	139	63	17	24	47	-1.88566	0.00136124	152	207	137	24	74	21	152	207	137	24	74	21	-1.93711	0.000197862
Csa3G175690	3951	4292	4180	15452	15794	15966	3951	4292	4180	15452	15794	15966	2.1471	1.23911e-40	4148	4382	4267	16462	14686	15905	4148	4382	4267	16462	14686	15905	2.1067	1.07432e-60	3627	3587	3143	16210	14314	16276	3627	3587	3143	16210	14314	16276	2.40926	5.45623e-38
Csa6G516990	41	43	32	76	87	60	41	43	32	76	87	60	1.17823	0.0191183	26	23	16	38	47	60	26	23	16	38	47	60	1.37774	0.0199695	8	12	10	78	81	38	8	12	10	78	81	38	2.9083	1.09886e-06
Csa7G446980	203	211	162	105	79	71	203	211	162	105	79	71	-0.944874	0.0117796	155	163	197	70	54	108	155	163	197	70	54	108	-0.947027	0.0196412	306	213	236	63	88	66	306	213	236	63	88	66	-1.59051	2.053e-09
Csa6G509620	2103	1694	1482	2098	2462	2195	2103	1694	1482	2098	2462	2195	0.600903	0.000801371	1490	1694	1857	1940	2559	2434	1490	1694	1857	1940	2559	2434	0.680807	0.000409715	1907	1540	1770	2164	2463	1897	1907	1540	1770	2164	2463	1897	0.536064	0.000247612
Csa4G038810	1186	1626	744	333	365	407	1186	1626	744	333	365	407	-1.46916	1.15896e-05	894	1151	566	229	236	291	894	1151	566	229	236	291	-1.54721	1.34472e-09	1766	1251	1170	238	496	280	1766	1251	1170	238	496	280	-1.86627	9.0714e-15
Csa3G510960	738	781	789	297	229	443	738	781	789	297	229	443	-1.03809	0.000798468	671	930	987	319	192	373	671	930	987	319	192	373	-1.33313	3.98994e-06	635	645	691	220	359	189	635	645	691	220	359	189	-1.18185	1.42417e-07
Csa4G411390	130	127	68	268	199	281	130	127	68	268	199	281	1.43875	6.57936e-05	85	125	64	218	244	200	85	125	64	218	244	200	1.52528	3.03644e-06	240	94	134	163	413	311	240	94	134	163	413	311	1.12179	0.0148216
Csa6G000120	546	579	878	59	55	56	546	579	878	59	55	56	-3.346	1.97487e-26	741	691	342	64	50	85	741	691	342	64	50	85	-2.92663	2.61934e-18	227	403	363	113	86	96	227	403	363	113	86	96	-1.53116	6.50817e-05
NewGene_1262	489	395	363	82	126	92	489	395	363	82	126	92	-1.80973	5.00893e-11	398	397	310	96	81	129	398	397	310	96	81	129	-1.63129	3.40634e-10	416	367	438	100	134	60	416	367	438	100	134	60	-1.86626	4.0816e-11
Csa4G091940	1940	1740	1667	2446	2653	3156	1940	1740	1667	2446	2653	3156	0.858388	1.27104e-07	1669	2217	1735	2670	2901	2706	1669	2217	1735	2670	2901	2706	0.796489	1.52317e-07	2086	1996	1927	3022	3268	3046	2086	1996	1927	3022	3268	3046	0.853837	1.96957e-09
Csa2G033350	635	848	478	5745	5086	6560	635	848	478	5745	5086	6560	3.36335	9.67187e-42	590	581	567	4325	5218	4056	590	581	567	4325	5218	4056	3.20044	2.14402e-76	728	723	694	3949	5541	4397	728	723	694	3949	5541	4397	2.89439	9.19248e-131
Csa3G782620	9982	9055	8786	5221	4322	5854	9982	9055	8786	5221	4322	5854	-0.624506	0.000220561	9347	10544	6902	4777	5125	4168	9347	10544	6902	4777	5125	4168	-0.683123	0.000763048	12798	11690	11785	4936	6887	5147	12798	11690	11785	4936	6887	5147	-0.896265	2.10278e-19
Csa3G477700	1154	914	947	423	435	511	1154	914	947	423	435	511	-0.900336	5.72296e-08	1014	1166	941	385	327	332	1014	1166	941	385	327	332	-1.34254	8.75668e-14	991	880	856	380	463	361	991	880	856	380	463	361	-0.971359	7.51699e-11
Csa5G571440	130	389	176	1553	1357	460	130	389	176	1553	1357	460	2.46281	0.00584231	175	292	303	2159	1961	1302	175	292	303	2159	1961	1302	3.06368	1.90633e-26	184	65	151	1225	967	1805	184	65	151	1225	967	1805	3.5968	2.92423e-20
Csa6G128660	475	375	218	175	136	197	475	375	218	175	136	197	-0.822362	0.0322204	235	496	506	94	134	109	235	496	506	94	134	109	-1.64291	7.28626e-06	265	229	452	92	102	138	265	229	452	92	102	138	-1.28176	0.00163844
Csa4G620550	2021	1773	1778	570	694	894	2021	1773	1778	570	694	894	-1.13751	5.79626e-08	1819	1847	2215	763	669	920	1819	1847	2215	763	669	920	-1.10937	7.83653e-09	1254	1562	1934	993	783	744	1254	1562	1934	993	783	744	-0.688905	0.0265386
Csa5G576750	456	339	359	445	494	472	456	339	359	445	494	472	0.534672	0.00952786	417	442	349	479	602	524	417	442	349	479	602	524	0.6435	0.00281475	450	410	428	586	747	591	450	410	428	586	747	591	0.784894	1.8479e-07
Csa2G360830	28	40	32	65	124	71	28	40	32	65	124	71	1.59887	0.00453902	31	39	25	94	123	105	31	39	25	94	123	105	2.00003	5.01802e-07	22	36	43	87	214	99	22	36	43	87	214	99	2.12797	1.01108e-05
Csa3G207330	2049	1764	1962	2210	2378	2092	2049	1764	1962	2210	2378	2092	0.444951	0.0117489	1727	1673	1374	2526	2170	2316	1727	1673	1374	2526	2170	2316	0.787763	3.45794e-06	2128	2086	2081	2146	3204	2606	2128	2086	2081	2146	3204	2606	0.535828	0.000214012
Csa1G009790	6624	6027	6444	1800	1785	2782	6624	6027	6444	1800	1785	2782	-1.36022	1.52416e-10	6210	6941	6682	1725	1716	1677	6210	6941	6682	1725	1716	1677	-1.72415	5.01135e-39	5617	6778	6648	2018	2492	2187	5617	6778	6648	2018	2492	2187	-1.30447	9.62767e-16
Csa5G168940	973	869	954	391	363	374	973	869	954	391	363	374	-1.07854	6.23004e-10	860	1047	829	427	340	469	860	1047	829	427	340	469	-0.916747	7.79604e-07	702	987	872	389	392	344	702	987	872	389	392	344	-0.978819	9.26368e-05
Csa3G128930	1541	1208	1206	322	216	207	1541	1208	1206	322	216	207	-2.16553	5.8765e-22	1601	1143	762	172	191	375	1601	1143	762	172	191	375	-2.04621	1.89176e-09	1022	971	757	263	335	198	1022	971	757	263	335	198	-1.59233	2.3821e-13
Csa1G256170	645	394	487	205	241	222	645	394	487	205	241	222	-0.937633	6.832e-05	514	522	597	114	87	174	514	522	597	114	87	174	-1.91806	7.04071e-12	602	528	513	168	242	152	602	528	513	168	242	152	-1.35248	1.66941e-12
Csa5G151590	5055	4315	4447	5837	6443	6659	5055	4315	4447	5837	6443	6659	0.690159	1.86938e-07	3787	4488	3544	5835	6100	5417	3787	4488	3544	5835	6100	5417	0.793173	1.14449e-07	4358	4028	5066	6654	6920	5812	4358	4028	5066	6654	6920	5812	0.743989	1.02887e-05
Csa3G146610	1224	1036	984	2373	2376	2524	1224	1036	984	2373	2376	2524	1.40244	1.58734e-28	820	1138	721	2026	2888	2083	820	1138	721	2026	2888	2083	1.63324	9.45248e-14	1442	1272	1155	2276	2150	2284	1442	1272	1155	2276	2150	2284	1.0256	5.25382e-08
Csa6G358710	56425	70905	26547	87773	80940	90846	56425	70905	26547	87773	80940	90846	0.979643	0.00773134	21378	25597	19879	76929	95598	83101	21378	25597	19879	76929	95598	83101	2.17165	3.60325e-54	41050	16356	32712	95122	106225	98076	41050	16356	32712	95122	106225	98076	1.97083	1.09512e-12
Csa6G301030	398	326	243	107	156	144	398	326	243	107	156	144	-1.00155	0.00174343	237	192	252	129	49	102	237	192	252	129	49	102	-1.06546	0.0225324	255	232	284	110	145	161	255	232	284	110	145	161	-0.674387	0.0298776
Csa3G849890	980	979	694	168	117	150	980	979	694	168	117	150	-2.37772	3.3857e-22	836	1051	817	109	61	88	836	1051	817	109	61	88	-3.15217	6.12876e-38	665	929	593	45	83	53	665	929	593	45	83	53	-3.42096	3.85474e-32
Csa5G602170	764	731	655	358	465	419	764	731	655	358	465	419	-0.558841	0.0196205	638	596	392	247	307	349	638	596	392	247	307	349	-0.621909	0.026958	950	745	717	333	655	410	950	745	717	333	655	410	-0.604157	0.0149256
Csa6G088160	7715	4541	7854	3800	2485	2698	7715	4541	7854	3800	2485	2698	-0.917806	0.000917454	6098	4697	4620	1400	1762	1837	6098	4697	4620	1400	1762	1837	-1.40787	3.69119e-14	4580	4643	5585	1909	2381	853	4580	4643	5585	1909	2381	853	-1.34659	2.24824e-05
Csa6G445760	98	304	71	13881	15554	6941	98	304	71	13881	15554	6941	6.44943	7.57339e-14	343	164	90	18040	13203	9297	343	164	90	18040	13203	9297	6.33176	5.87582e-21	102	56	163	8650	9861	19221	102	56	163	8650	9861	19221	7.13064	3.40196e-30
Csa6G493850	3756	1408	3047	4678	4573	3883	3756	1408	3047	4678	4573	3883	0.948675	0.00391132	1632	1807	3742	2981	4484	4647	1632	1807	3742	2981	4484	4647	0.947927	0.0116528	1095	1071	1651	4035	3897	2974	1095	1071	1651	4035	3897	2974	1.73001	3.00371e-13
Csa6G510240	445	367	305	658	611	672	445	367	305	658	611	672	1.03909	4.38078e-08	305	375	258	614	700	479	305	375	258	614	700	479	1.1844	4.04478e-06	404	374	351	482	731	569	404	374	351	482	731	569	0.856356	1.06634e-06
Csa3G146550	232	200	335	54	47	81	232	200	335	54	47	81	-1.85893	2.66692e-06	124	211	393	89	40	98	124	211	393	89	40	98	-1.48338	0.00930416	257	167	207	57	50	58	257	167	207	57	50	58	-1.69741	2.50181e-07
Csa2G249870	1797	1706	1313	741	700	890	1797	1706	1313	741	700	890	-0.814778	6.44584e-05	1664	1805	1499	687	558	581	1664	1805	1499	687	558	581	-1.20759	4.58647e-12	1969	1489	1419	680	1168	792	1969	1489	1419	680	1168	792	-0.692718	0.000489985
Csa3G638520	1195	943	908	1191	1206	1242	1195	943	908	1191	1206	1242	0.498947	0.0010782	1071	1316	1157	1191	1529	1320	1071	1316	1157	1191	1529	1320	0.421693	0.0318742	1142	1003	1064	1169	1421	1243	1142	1003	1064	1169	1421	1243	0.468847	0.000782571
Csa6G423980	276	268	445	128	205	121	276	268	445	128	205	121	-0.900872	0.0478601	335	321	349	166	221	123	335	321	349	166	221	123	-0.742197	0.0408384	166	325	334	151	77	102	166	325	334	151	77	102	-1.08178	0.0425031
Csa7G017670	1501	1588	1396	692	617	714	1501	1588	1396	692	617	714	-0.925137	8.67721e-07	1443	1682	1445	917	917	764	1443	1682	1445	917	917	764	-0.575429	0.00339088	1453	1515	1653	609	844	622	1453	1515	1653	609	844	622	-0.959314	3.22952e-10
Csa6G421580	126	47	89	31	5	12	126	47	89	31	5	12	-2.1792	0.00744093	59	41	132	4	21	25	59	41	132	4	21	25	-2.0527	0.017023	32	76	50	16	16	8	32	76	50	16	16	8	-1.80108	0.0140941
Csa3G238090	1378	1148	1193	586	569	675	1378	1148	1193	586	569	675	-0.787896	5.10269e-07	1187	1253	1138	735	551	632	1187	1253	1138	735	551	632	-0.667274	0.000872567	1187	930	1111	621	830	483	1187	930	1111	621	830	483	-0.541929	0.00925124
Csa1G145960	3273	2577	1937	1100	1018	1268	3273	2577	1937	1100	1018	1268	-0.955279	2.87224e-06	2455	2717	1472	1093	1338	1130	2455	2717	1472	1093	1338	1130	-0.653944	0.0116671	2990	3248	3010	1187	1997	1502	2990	3248	3010	1187	1997	1502	-0.794067	4.81958e-06
Csa4G551640	35	16	38	241	213	137	35	16	38	241	213	137	2.98444	1.3324e-11	18	60	28	218	179	96	18	60	28	218	179	96	2.50458	4.17634e-06	32	36	12	92	118	88	32	36	12	92	118	88	2.09746	4.14241e-05
Csa3G127020	2342	1626	2752	1129	1039	1298	2342	1626	2752	1129	1039	1298	-0.722759	0.0048361	1681	1978	1979	875	659	1146	1681	1978	1979	875	659	1146	-0.858524	9.13982e-05	2098	1785	1954	969	1428	1079	2098	1785	1954	969	1428	1079	-0.548061	3.72019e-05
Csa2G369130	221	164	195	304	374	350	221	164	195	304	374	350	1.06777	5.41346e-06	200	188	117	404	404	376	200	188	117	404	404	376	1.46899	4.49148e-08	197	173	184	352	426	288	197	173	184	352	426	288	1.14832	3.81721e-08
Csa5G148650	645	658	636	268	352	241	645	658	636	268	352	241	-0.941001	0.00048693	578	645	659	279	323	330	578	645	659	279	323	330	-0.790468	5.59951e-05	632	744	613	337	366	268	632	744	613	337	366	268	-0.83067	0.000266647
Csa5G466880	868	557	887	360	274	323	868	557	887	360	274	323	-1.03195	5.48073e-05	682	675	675	294	225	340	682	675	675	294	225	340	-1.02397	1.98301e-06	1008	732	790	342	525	443	1008	732	790	342	525	443	-0.742335	0.000185525
Csa6G113540	1802	1202	1938	786	1015	723	1802	1202	1938	786	1015	723	-0.725537	0.0102631	1473	1589	2114	593	599	970	1473	1589	2114	593	599	970	-1.05987	3.97182e-05	1147	986	1080	732	678	591	1147	986	1080	732	678	591	-0.458036	0.0355397
Csa2G361490	2037	2838	1834	454	434	385	2037	2838	1834	454	434	385	-2.18377	1.99855e-17	1742	1769	1426	576	603	556	1742	1769	1426	576	603	556	-1.27438	5.07511e-15	2565	2158	1964	431	785	540	2565	2158	1964	431	785	540	-1.74093	5.44378e-22
Csa6G519600	614	368	426	256	195	131	614	368	426	256	195	131	-1.01342	0.00396138	416	512	555	148	172	198	416	512	555	148	172	198	-1.29897	3.08163e-08	325	247	428	113	136	56	325	247	428	113	136	56	-1.52034	7.20804e-05
Csa4G638510	259	297	239	402	808	614	259	297	239	402	808	614	1.42429	2.46379e-05	292	394	181	373	484	459	292	394	181	373	484	459	0.849208	0.0065636	267	269	270	678	594	710	267	269	270	678	594	710	1.53153	6.35071e-11
Csa6G147620	2248	2710	1524	7397	8080	5455	2248	2710	1524	7397	8080	5455	1.9204	3.90184e-12	1630	2282	1418	7199	7611	5507	1630	2282	1418	7199	7611	5507	2.18604	4.29001e-25	2025	1459	1854	5127	5812	5512	2025	1459	1854	5127	5812	5512	1.84789	1.03025e-34
Csa7G396460	610	427	597	136	148	165	610	427	597	136	148	165	-1.6243	2.326e-12	452	402	313	136	98	95	452	402	313	136	98	95	-1.58733	9.63707e-08	478	410	483	124	144	118	478	410	483	124	144	118	-1.61749	2.46626e-16
Csa4G056830	3525	2762	2005	1539	1068	1578	3525	2762	2005	1539	1068	1578	-0.740924	0.00422058	2464	2965	2136	1079	1282	1122	2464	2965	2136	1079	1282	1122	-0.879721	1.37585e-07	3418	2298	2909	924	1880	1218	3418	2298	2909	924	1880	1218	-0.915594	4.48457e-05
Csa6G012260	67	46	88	129	210	172	67	46	88	129	210	172	1.58175	0.000180258	70	53	36	175	197	166	70	53	36	175	197	166	1.99357	3.92624e-08	66	70	58	191	212	182	66	70	58	191	212	182	1.80408	5.97989e-11
CsaUNG031630	869	773	998	303	279	252	869	773	998	303	279	252	-1.43386	9.91369e-11	950	1363	1050	359	471	684	950	1363	1050	359	471	684	-0.932932	0.000169545	1008	1175	1061	533	582	421	1008	1175	1061	533	582	421	-0.875167	1.59095e-05
Csa7G073720	2247	2220	2180	2113	2708	3179	2247	2220	2180	2113	2708	3179	0.492042	0.0419271	1825	1891	1825	2443	2552	2433	1825	1891	1825	2443	2552	2433	0.651847	8.4941e-06	1649	2124	1791	2531	2515	2911	1649	2124	1791	2531	2515	2911	0.737116	0.00213918
Csa5G604280	3091	3372	3526	1075	1222	1181	3091	3372	3526	1075	1222	1181	-1.30237	1.21801e-11	3618	4950	3511	1084	1200	1206	3618	4950	3511	1084	1200	1206	-1.55283	2.30152e-26	4311	3863	3539	1050	1483	1014	4311	3863	3539	1050	1483	1014	-1.52645	3.25812e-31
Csa7G048050	436	335	364	624	878	352	436	335	364	624	878	352	0.960317	0.0172063	343	454	386	847	746	620	343	454	386	847	746	620	1.14803	7.96327e-07	272	273	364	531	833	818	272	273	364	531	833	818	1.46609	3.00144e-09
Csa1G025960	3411	4132	2530	19435	22383	18774	3411	4132	2530	19435	22383	18774	2.81353	3.60619e-35	4025	5735	3438	22251	19020	15364	4025	5735	3438	22251	19020	15364	2.35981	2.24706e-27	4011	3190	4315	16123	24156	25668	4011	3190	4315	16123	24156	25668	2.73201	4.26985e-43
Csa5G583370	3340	2874	1594	784	386	683	3340	2874	1594	784	386	683	-1.8323	3.22901e-08	2321	2666	1454	465	494	611	2321	2666	1454	465	494	611	-1.80113	5.56486e-17	3733	1925	2269	477	763	487	3733	1925	2269	477	763	487	-1.99378	1.11612e-16
Csa6G104100	2842	2554	2064	1125	1095	1519	2842	2554	2064	1125	1095	1519	-0.762981	0.000278552	1938	2224	1715	1008	1146	1026	1938	2224	1715	1008	1146	1026	-0.6493	6.76469e-05	2792	2054	2728	1146	1800	1419	2792	2054	2728	1146	1800	1419	-0.593272	0.00100988
Csa7G009150	179	94	175	441	399	325	179	94	175	441	399	325	1.63091	1.85614e-07	127	183	197	532	495	613	127	183	197	532	495	613	1.9164	3.35411e-16	116	126	178	429	466	486	116	126	178	429	466	486	1.93496	3.60347e-13
Csa1G077740	3966	3595	2452	1175	1420	1467	3966	3595	2452	1175	1420	1467	-1.06122	1.38264e-06	2768	3464	2190	1107	1092	1233	2768	3464	2190	1107	1092	1233	-1.05662	2.26508e-10	3909	3513	3130	1307	1453	1297	3909	3513	3130	1307	1453	1297	-1.16179	1.02011e-15
Csa5G630810	1011	659	937	1041	1098	1157	1011	659	937	1041	1098	1157	0.582502	0.00506967	993	1153	788	1195	1553	1531	993	1153	788	1195	1553	1531	0.778039	2.85619e-05	1188	1096	923	1133	1604	1260	1188	1096	923	1133	1604	1260	0.519016	0.0022764
Csa3G181970	724	725	614	216	169	271	724	725	614	216	169	271	-1.42874	9.31301e-09	636	681	737	235	179	350	636	681	737	235	179	350	-1.22016	4.99105e-06	548	458	472	280	284	247	548	458	472	280	284	247	-0.645247	0.00231293
Csa7G232520	4	2	5	26	36	28	4	2	5	26	36	28	3.27683	0.0002368	0	5	5	21	22	29	0	5	5	21	22	29	3.0774	0.00578272	7	8	11	20	28	44	7	8	11	20	28	44	2.04714	0.0113652
Csa6G523420	7	13	16	654	1265	145	7	13	16	654	1265	145	6.05585	1.90965e-09	30	24	10	1789	898	539	30	24	10	1789	898	539	5.92966	2.05294e-16	19	14	18	305	597	1219	19	14	18	305	597	1219	5.61863	2.13743e-29
Csa5G606390	1012	888	679	341	372	264	1012	888	679	341	372	264	-1.15564	3.90831e-06	976	730	1051	236	393	467	976	730	1051	236	393	467	-1.13501	0.000207234	968	960	1236	518	585	360	968	960	1236	518	585	360	-0.912167	0.000110722
Csa1G073840	742	603	793	430	284	286	742	603	793	430	284	286	-0.863602	0.00249583	711	810	1001	329	268	349	711	810	1001	329	268	349	-1.19749	3.67794e-07	839	1073	989	291	329	382	839	1073	989	291	329	382	-1.31874	5.09379e-08
Csa2G346600	8332	6105	8076	1969	1533	2388	8332	6105	8076	1969	1533	2388	-1.70074	6.62277e-18	7427	9102	7839	1529	1397	2302	7427	9102	7839	1529	1397	2302	-2.00445	1.34037e-30	7488	7777	8583	1870	2163	1930	7488	7777	8583	1870	2163	1930	-1.78912	9.93996e-38
Csa3G827230	711	588	509	1970	2381	1826	711	588	509	1970	2381	1826	2.01804	7.69414e-27	457	521	528	1671	1635	1697	457	521	528	1671	1635	1697	1.9596	3.08908e-38	293	351	329	1217	1701	1359	293	351	329	1217	1701	1359	2.33165	3.18538e-44
Csa4G618520	11192	10075	7267	2864	2427	2682	11192	10075	7267	2864	2427	2682	-1.60048	1.05898e-18	6282	6651	8774	1682	1691	3333	6282	6651	8774	1682	1691	3333	-1.50382	3.14828e-08	9335	6867	10310	3853	4088	3754	9335	6867	10310	3853	4088	3754	-0.956259	3.57402e-07
Csa2G348170	314	182	307	687	591	1113	314	182	307	687	591	1113	1.81285	6.41346e-09	236	199	142	196	301	664	236	199	142	196	301	664	1.19933	0.00879259	196	237	300	795	1238	755	196	237	300	795	1238	755	2.10646	2.6503e-19
Csa2G285300	3486	2844	2994	997	920	1301	3486	2844	2994	997	920	1301	-1.301	2.5568e-14	3138	3843	3457	1128	1159	1188	3138	3843	3457	1128	1159	1188	-1.35606	1.43416e-25	4017	3713	3699	840	1238	1186	4017	3713	3699	840	1238	1186	-1.60095	2.27876e-23
Csa4G083510	2197	1972	1533	12842	17711	8394	2197	1972	1533	12842	17711	8394	3.02012	6.39297e-27	1185	1133	1652	13329	14279	10240	1185	1133	1652	13329	14279	10240	3.47862	5.81595e-49	1301	902	1008	5058	5517	5493	1301	902	1008	5058	5517	5493	2.55248	7.62619e-55
Csa5G612260	342	268	259	1457	1245	871	342	268	259	1457	1245	871	2.28688	7.68449e-21	239	204	232	761	1270	952	239	204	232	761	1270	952	2.36544	1.64193e-21	192	314	220	599	729	596	192	314	220	599	729	596	1.60021	1.79453e-09
Csa3G017010	265	223	192	42	31	53	265	223	192	42	31	53	-2.19604	4.91287e-11	209	281	244	45	36	101	209	281	244	45	36	101	-1.80962	1.17661e-05	218	255	295	42	56	44	218	255	295	42	56	44	-2.23823	4.9732e-14
Csa1G250150	4165	4666	3270	1072	964	1005	4165	4666	3270	1072	964	1005	-1.76748	1.07098e-18	3202	4232	3170	736	655	888	3202	4232	3170	736	655	888	-1.98779	2.36676e-40	4322	4116	4410	752	1408	885	4322	4116	4410	752	1408	885	-1.89888	3.64756e-29
NewGene_1141	575	271	458	249	187	153	575	271	458	249	187	153	-0.882906	0.018531	676	379	490	149	182	180	676	379	490	149	182	180	-1.38663	8.52197e-06	258	412	388	150	208	95	258	412	388	150	208	95	-1.05445	0.0051577
Csa7G024030	612	586	303	217	246	263	612	586	303	217	246	263	-0.806718	0.0258179	471	481	324	240	256	211	471	481	324	240	256	211	-0.609875	0.0333902	559	436	525	243	414	180	559	436	525	243	414	180	-0.685515	0.0250205
Csa4G645900	2644	2621	2797	1406	1163	1117	2644	2621	2797	1406	1163	1117	-0.903605	3.87738e-06	2454	2878	2277	1621	1562	1492	2454	2878	2277	1621	1562	1492	-0.464722	0.00446608	2218	2758	1943	1247	1475	1094	2218	2758	1943	1247	1475	1094	-0.659818	0.00300056
Csa3G121750	857	661	826	186	142	162	857	661	826	186	142	162	-2.02195	1.38487e-22	886	1201	848	60	139	172	886	1201	848	60	139	172	-2.76665	2.22662e-18	1008	1240	920	187	209	199	1008	1240	920	187	209	199	-2.20386	2.32792e-24
Csa4G015130	1517	1513	1085	601	565	629	1517	1513	1085	601	565	629	-0.96502	3.81158e-06	1303	1318	1106	537	612	581	1303	1318	1106	537	612	581	-0.876898	6.95354e-08	1457	1225	1307	450	706	572	1457	1225	1307	450	706	572	-1.00642	1.3019e-10
Csa1G085380	883	580	896	321	237	268	883	580	896	321	237	268	-1.27343	3.28005e-07	919	644	1038	362	257	304	919	644	1038	362	257	304	-1.28208	1.55839e-05	374	694	465	139	114	146	374	694	465	139	114	146	-1.72248	2.21091e-06
Csa6G080320	991	1711	629	52	60	164	991	1711	629	52	60	164	-3.40167	1.26147e-11	543	728	347	77	124	130	543	728	347	77	124	130	-2.04993	5.86275e-11	2269	580	1003	113	228	122	2269	580	1003	113	228	122	-2.85077	2.36052e-11
Csa4G025100	7499	6555	5800	8693	9461	9180	7499	6555	5800	8693	9461	9180	0.699398	7.92123e-07	6548	7299	6873	8842	9991	9120	6548	7299	6873	8842	9991	9120	0.662382	2.21096e-06	7238	6871	7729	9845	9112	8524	7238	6871	7729	9845	9112	8524	0.557109	0.0029111
Csa2G000170	8	3	7	33	70	43	8	3	7	33	70	43	3.2816	1.56267e-05	7	7	2	37	62	49	7	7	2	37	62	49	3.45055	2.38246e-06	0	3	15	48	78	24	0	3	15	48	78	24	3.20261	0.00572162
Csa5G600370	859	1122	424	1346	1513	1235	859	1122	424	1346	1513	1235	0.994343	0.0124941	586	572	347	1618	1435	1029	586	572	347	1618	1435	1029	1.69312	1.09649e-09	395	328	479	1219	1609	2072	395	328	479	1219	1609	2072	2.25283	3.43599e-18
Csa6G490950	176	375	52	2516	4181	2183	176	375	52	2516	4181	2183	4.08697	6.64231e-06	172	266	131	2131	2124	1518	172	266	131	2131	2124	1518	3.60627	2.06136e-43	159	161	72	2141	2011	3012	159	161	72	2141	2011	3012	4.43284	1.22882e-40
Csa2G354830	149	130	116	212	263	178	149	130	116	212	263	178	0.967871	0.00291983	82	78	99	364	423	328	82	78	99	364	423	328	2.33319	2.17619e-17	56	110	92	351	365	416	56	110	92	351	365	416	2.34344	7.11377e-12
Csa3G748230	1297	1142	1253	1804	2050	2143	1297	1142	1253	1804	2050	2143	0.931522	4.73811e-09	1255	1305	1576	1891	2163	1938	1255	1305	1576	1891	2163	1938	0.757483	0.000157625	1352	1535	1728	2380	2661	2082	1352	1535	1728	2380	2661	2082	0.831661	6.62948e-06
Csa7G073680	977	806	1541	227	125	100	977	806	1541	227	125	100	-2.65554	7.11654e-12	1524	1676	1701	410	327	396	1524	1676	1701	410	327	396	-1.88712	4.07846e-28	1057	1088	873	287	166	285	1057	1088	873	287	166	285	-1.77431	6.72284e-08
Csa4G297420	22	29	16	323	91	170	22	29	16	323	91	170	3.34177	2.72269e-09	32	26	33	279	211	131	32	26	33	279	211	131	3.01356	2.71079e-12	44	17	11	242	331	255	44	17	11	242	331	255	3.74838	9.1105e-18
Csa1G597090	334	370	333	35	25	76	334	370	333	35	25	76	-2.72127	2.24334e-10	285	388	287	34	35	69	285	388	287	34	35	69	-2.58114	2.42427e-15	173	253	167	37	53	25	173	253	167	37	53	25	-2.1923	2.41038e-08
Csa7G072220	3509	1896	3390	4402	4770	6534	3509	1896	3390	4402	4770	6534	1.08249	4.45797e-05	2666	2430	2471	5392	4219	5200	2666	2430	2471	5392	4219	5200	1.19256	6.25085e-13	2017	2290	3265	6734	6083	8270	2017	2290	3265	6734	6083	8270	1.71089	2.95425e-10
Csa6G181610	565	490	287	109	123	113	565	490	287	109	123	113	-1.71183	3.78426e-08	315	359	271	95	132	122	315	359	271	95	132	122	-1.2055	3.03644e-06	388	358	361	191	128	195	388	358	361	191	128	195	-0.85613	0.0155111
Csa3G033730	2533	3146	1802	3101	3428	3895	2533	3146	1802	3101	3428	3895	0.698806	0.0164395	1615	1913	1573	3507	3867	3348	1615	1913	1573	3507	3867	3348	1.3093	1.15855e-18	2570	1765	2854	3166	3759	3207	2570	1765	2854	3166	3759	3207	0.713195	0.000539677
Csa3G825020	2920	2178	2778	1270	1256	1800	2920	2178	2778	1270	1256	1800	-0.630156	0.00459013	2526	3070	2996	1304	1177	1394	2526	3070	2996	1304	1177	1394	-0.922793	8.14428e-10	3175	3337	3483	1594	1837	1392	3175	3337	3483	1594	1837	1392	-0.846249	1.39702e-08
Csa3G851860	1131	600	1031	2919	3784	2401	1131	600	1031	2919	3784	2401	1.97957	1.52949e-13	543	780	1390	2549	3062	2975	543	780	1390	2549	3062	2975	1.86977	1.04898e-08	557	734	858	2375	2402	2026	557	734	858	2375	2402	2026	1.87173	1.10084e-16
Csa7G049220	1598	1476	1348	2105	2294	2088	1598	1476	1348	2105	2294	2088	0.787475	6.8336e-07	1046	1277	927	2475	2817	2352	1046	1277	927	2475	2817	2352	1.47586	1.39802e-18	1385	1411	1433	2819	2744	2566	1385	1411	1433	2819	2744	2566	1.16395	2.48803e-12
Csa2G441240	1688	1769	1279	2199	2782	2623	1688	1769	1279	2199	2782	2623	0.913484	3.03165e-05	1441	1736	1665	2768	4310	3509	1441	1736	1665	2768	4310	3509	1.35668	6.23865e-12	2378	1581	2743	4112	5131	3306	2378	1581	2743	4112	5131	3306	1.11117	7.87698e-07
Csa6G501230	1326	1553	1167	507	256	435	1326	1553	1167	507	256	435	-1.54001	3.83985e-07	1496	1423	1387	307	316	568	1496	1423	1387	307	316	568	-1.65081	2.07864e-12	1011	1305	1180	163	246	164	1011	1305	1180	163	246	164	-2.42548	1.16612e-31
Csa5G590150	261	211	276	55	63	29	261	211	276	55	63	29	-2.10684	1.01451e-07	193	188	153	33	45	40	193	188	153	33	45	40	-1.9493	7.01846e-09	221	176	210	67	40	55	221	176	210	67	40	55	-1.6549	1.39122e-05
Csa1G002060	2428	3112	1599	1061	694	1417	2428	3112	1599	1061	694	1417	-0.957774	0.0113221	2457	3694	1848	790	636	700	2457	3694	1848	790	636	700	-1.65728	1.31818e-12	4222	2176	2790	545	1292	768	4222	2176	2790	545	1292	768	-1.63559	1.12448e-08
Csa3G739050	653	658	292	22	24	35	653	658	292	22	24	35	-4.06988	1.70373e-24	260	522	232	27	64	56	260	522	232	27	64	56	-2.5367	1.20681e-09	640	264	300	19	93	34	640	264	300	19	93	34	-2.89592	2.44295e-08
Csa2G139860	514	436	306	31	130	77	514	436	306	31	130	77	-2.147	2.3386e-05	315	443	209	39	21	56	315	443	209	39	21	56	-2.82612	1.89033e-12	807	610	423	13	93	43	807	610	423	13	93	43	-3.49269	1.86763e-12
Csa2G138190	756	842	640	904	1042	1055	756	842	640	904	1042	1055	0.648038	0.00611993	709	753	558	1063	992	814	709	753	558	1063	992	814	0.750494	0.00104066	832	800	782	1136	1229	1252	832	800	782	1136	1229	1252	0.804118	3.15248e-06
Csa1G065960	2001	1350	2149	2567	3030	2129	2001	1350	2149	2567	3030	2129	0.733949	0.0062047	1583	1472	2339	3038	2695	3027	1583	1472	2339	3038	2695	3027	0.91063	0.000336057	854	1473	1281	2309	1809	2354	854	1473	1281	2309	1809	2354	1.06993	0.000988585
CsaUNG000010	1664	1097	964	1264	1881	1486	1664	1097	964	1264	1881	1486	0.575447	0.04046	930	843	1103	1594	1658	1544	930	843	1103	1594	1658	1544	0.957757	4.49725e-06	927	607	1087	1753	1807	1747	927	607	1087	1753	1807	1747	1.24726	1.70836e-07
Csa7G032270	1592	1549	1312	758	892	971	1592	1549	1312	758	892	971	-0.53434	0.0116352	1305	1503	1042	822	784	802	1305	1503	1042	822	784	802	-0.438143	0.0242617	1658	1343	1623	769	1331	872	1658	1343	1623	769	1331	872	-0.449954	0.0216935
Csa1G063600	161	137	137	53	65	59	161	137	137	53	65	59	-1.05942	0.00255453	141	118	78	35	32	43	141	118	78	35	32	43	-1.3893	0.00195156	165	202	152	42	89	25	165	202	152	42	89	25	-1.59185	0.000811924
Csa7G211090	848	832	664	335	254	351	848	832	664	335	254	351	-1.08961	2.07158e-06	541	757	539	380	356	385	541	757	539	380	356	385	-0.473351	0.0326241	835	654	754	379	579	408	835	654	754	379	579	408	-0.517364	0.0044046
Csa3G828930	427	578	271	1041	1028	1193	427	578	271	1041	1028	1193	1.57181	6.37091e-07	164	197	213	487	542	871	164	197	213	487	542	871	1.93262	4.85058e-14	356	140	237	608	969	847	356	140	237	608	969	847	1.94727	5.31801e-10
Csa2G123610	419	323	262	2670	2841	3231	419	323	262	2670	2841	3231	3.36832	1.36032e-85	294	273	242	1431	2397	2199	294	273	242	1431	2397	2199	3.11843	2.09176e-47	117	152	227	1290	2480	1368	117	152	227	1290	2480	1368	3.53531	3.66021e-35
Csa7G004060	86	101	60	128	110	152	86	101	60	128	110	152	0.882336	0.0428935	98	116	73	145	117	147	98	116	73	145	117	147	0.748228	0.0388826	84	92	80	134	199	150	84	92	80	134	199	150	1.11004	0.000122823
Csa1G056940	347	269	329	153	137	175	347	269	329	153	137	175	-0.78794	0.00254617	375	416	384	165	142	246	375	416	384	165	142	246	-0.873405	0.00111263	314	391	349	128	124	143	314	391	349	128	124	143	-1.19628	2.57472e-05
Csa5G051040	414	348	292	418	368	537	414	348	292	418	368	537	0.564916	0.0385268	287	385	278	418	399	380	287	385	278	418	399	380	0.575397	0.0159622	472	326	404	422	607	429	472	326	404	422	607	429	0.482071	0.0268376
Csa5G590210	1468	999	1200	661	668	670	1468	999	1200	661	668	670	-0.62845	0.000198396	1002	1242	1031	517	546	655	1002	1242	1031	517	546	655	-0.703898	7.60983e-06	1205	932	1155	513	776	544	1205	932	1155	513	776	544	-0.646621	0.000130146
Csa4G645300	2901	2177	2555	890	829	833	2901	2177	2555	890	829	833	-1.33966	3.19197e-22	2310	2273	1896	697	722	950	2310	2273	1896	697	722	950	-1.23117	4.95886e-15	2493	2055	2252	628	1152	716	2493	2055	2252	628	1152	716	-1.26283	4.33067e-13
Csa3G035880	286	388	271	110	94	141	286	388	271	110	94	141	-1.24429	0.000406282	231	241	166	76	81	104	231	241	166	76	81	104	-1.0626	0.000571411	288	241	224	100	188	122	288	241	224	100	188	122	-0.69056	0.0201686
Csa5G153000	318	258	271	75	59	54	318	258	271	75	59	54	-1.93221	6.44837e-12	275	269	313	65	92	87	275	269	313	65	92	87	-1.59528	2.8882e-08	192	250	225	44	86	55	192	250	225	44	86	55	-1.67631	3.01077e-07
Csa1G044870	2443	1498	2095	1092	751	721	2443	1498	2095	1092	751	721	-0.984792	9.5431e-05	1849	1961	1762	574	543	669	1849	1961	1762	574	543	669	-1.41726	7.71758e-26	1526	1415	1893	386	1012	341	1526	1415	1893	386	1012	341	-1.33962	0.000113352
Csa4G052600	10047	9467	8566	5243	5494	6171	10047	9467	8566	5243	5494	6171	-0.501392	0.00157993	9499	10497	7506	5375	5620	5144	9499	10497	7506	5375	5620	5144	-0.529234	0.00172136	9764	11611	10764	5036	7471	4890	9764	11611	10764	5036	7471	4890	-0.701681	4.49116e-05
Csa2G350210	301	66	236	58	32	11	301	66	236	58	32	11	-2.28659	0.00234877	78	57	220	6	32	36	78	57	220	6	32	36	-2.10557	0.0112044	70	63	66	6	33	3	70	63	66	6	33	3	-2.15964	0.0141412
Csa3G115100	1718	1500	1359	487	367	534	1718	1500	1359	487	367	534	-1.4884	8.48611e-15	1277	1354	1223	409	324	373	1277	1354	1223	409	324	373	-1.57042	6.22871e-20	1674	1395	1880	339	466	488	1674	1395	1880	339	466	488	-1.72152	2.05132e-17
Csa3G734030	1464	837	1232	340	256	208	1464	837	1232	340	256	208	-1.88037	1.62655e-12	971	1000	1419	255	220	212	971	1000	1419	255	220	212	-2.08192	2.04524e-16	805	809	797	196	274	176	805	809	797	196	274	176	-1.70687	1.15593e-22
CsaUNG033670	1054	1038	719	228	306	231	1054	1038	719	228	306	231	-1.6394	1.39325e-10	670	753	962	360	378	477	670	753	962	360	378	477	-0.762129	0.00219614	785	838	820	392	355	401	785	838	820	392	355	401	-0.862135	0.000193797
Csa2G408940	73	185	37	1526	1747	1497	73	185	37	1526	1747	1497	4.20439	2.02068e-08	69	71	81	1873	1733	943	69	71	81	1873	1733	943	4.61016	3.12014e-50	58	23	45	747	945	761	58	23	45	747	945	761	4.5029	6.79717e-65
Csa5G140450	296	501	255	7135	8417	7226	296	501	255	7135	8417	7226	4.64354	3.82428e-58	178	192	153	9256	8065	5077	178	192	153	9256	8065	5077	5.67361	2.42036e-111	366	191	222	4769	5628	6617	366	191	222	4769	5628	6617	4.68948	3.75442e-82
Csa5G407080	4953	5825	5187	2250	2241	2428	4953	5825	5187	2250	2241	2428	-0.989521	3.0793e-07	5428	5473	4218	2392	2963	2883	5428	5473	4218	2392	2963	2883	-0.646028	7.3914e-05	4720	5677	5028	2382	2807	2531	4720	5677	5028	2382	2807	2531	-0.792074	3.63738e-06
Csa6G526390	5649	4943	4705	2802	2469	2725	5649	4943	4705	2802	2469	2725	-0.701143	1.47387e-07	4293	5572	3946	2474	2756	2472	4293	5572	3946	2474	2756	2472	-0.600757	0.000322252	5468	5489	5699	2499	3378	2336	5468	5489	5699	2499	3378	2336	-0.824645	9.24184e-11
Csa1G025220	261	171	147	379	328	409	261	171	147	379	328	409	1.20127	3.02575e-06	225	277	194	394	473	371	225	277	194	394	473	371	1.07395	1.01865e-05	314	256	343	457	542	441	314	256	343	457	542	441	0.869339	1.1039e-05
Csa7G368210	2598	2107	2032	2467	2649	2281	2598	2107	2032	2467	2649	2281	0.377607	0.0315406	2108	2146	2066	2823	2641	2682	2108	2146	2066	2823	2641	2682	0.5954	7.43099e-05	2547	2091	2451	2473	3301	2784	2547	2091	2451	2473	3301	2784	0.48055	0.000262143
Csa5G610360	1639	1515	1178	1749	2435	2196	1639	1515	1178	1749	2435	2196	0.796692	0.000390811	1462	1432	1154	2351	1991	1870	1462	1432	1154	2351	1991	1870	0.856697	1.37803e-05	1184	1136	1498	2395	3623	3442	1184	1136	1498	2395	3623	3442	1.51278	2.05805e-14
Csa2G121980	448	374	356	147	194	164	448	374	356	147	194	164	-0.980902	7.7266e-05	344	466	409	169	176	220	344	466	409	169	176	220	-0.883947	0.000121129	550	448	427	123	247	214	550	448	427	123	247	214	-1.09088	8.44e-05
Csa7G039280	1638	1290	1614	1793	3239	1952	1638	1290	1614	1793	3239	1952	0.863771	0.00462008	1710	1453	618	2697	3302	2219	1710	1453	618	2697	3302	2219	1.37283	9.45859e-05	1722	2088	1659	3255	3776	2999	1722	2088	1659	3255	3776	2999	1.07778	8.47427e-10
Csa4G050260	183	180	176	71	72	50	183	180	176	71	72	50	-1.2499	0.000489502	120	169	148	55	65	74	120	169	148	55	65	74	-0.944891	0.00804391	273	362	228	65	61	66	273	362	228	65	61	66	-1.95232	5.50952e-09
Csa1G015610	6009	5166	6167	863	738	818	6009	5166	6167	863	738	818	-2.6116	2.6974e-67	5709	5740	6810	1035	940	1386	5709	5740	6810	1035	940	1386	-2.23258	1.57693e-35	4325	5634	4673	869	723	710	4325	5634	4673	869	723	710	-2.44564	3.61914e-28
Csa2G363540	1229	946	731	456	530	549	1229	946	731	456	530	549	-0.671472	0.00458007	717	923	750	415	494	527	717	923	750	415	494	527	-0.505438	0.00718683	994	841	1008	430	634	459	994	841	1008	430	634	459	-0.702264	1.19541e-05
Csa2G431150	3560	3137	3712	4445	4955	4164	3560	3137	3712	4445	4955	4164	0.614254	0.000985836	3509	3530	3277	5947	6248	5327	3509	3530	3277	5947	6248	5327	0.997974	2.78074e-10	3371	3800	3867	5421	5657	5413	3371	3800	3867	5421	5657	5413	0.795141	4.86142e-06
Csa7G033390	840	622	551	191	215	227	840	622	551	191	215	227	-1.42065	7.1759e-12	715	704	541	174	273	262	715	704	541	174	273	262	-1.24156	2.72078e-07	714	523	567	147	308	204	714	523	567	147	308	204	-1.26744	3.23832e-07
Csa3G782700	1354	921	1802	643	499	695	1354	921	1802	643	499	695	-0.922267	0.00341624	1300	1841	2662	529	347	743	1300	1841	2662	529	347	743	-1.64279	8.23677e-07	1245	1292	1305	484	585	431	1245	1292	1305	484	585	431	-1.15469	5.68417e-14
Csa3G889720	10033	10453	7259	16226	18025	18327	10033	10453	7259	16226	18025	18327	1.1526	3.52514e-09	6012	7605	5484	15729	17583	15659	6012	7605	5484	15729	17583	15659	1.59944	2.41146e-28	8919	6170	8156	19685	23075	18054	8919	6170	8156	19685	23075	18054	1.60436	5.73343e-28
Csa6G120930	3	2	0	28	34	7	3	2	0	28	34	7	4.07029	0.00355321	0	0	2	16	18	13	0	0	2	16	18	13	4.76546	0.00459372	0	0	0	4	10	26	0	0	0	4	10	26	6.42233	0.00165194
Csa4G000030	996	721	902	1276	1034	1200	996	721	902	1276	1034	1200	0.662359	0.000304545	1160	1143	824	1205	1401	1900	1160	1143	824	1205	1401	1900	0.746659	0.000491243	944	775	789	1084	2031	1074	944	775	789	1084	2031	1074	0.915033	2.184e-05
Csa3G845490	151	41	106	474	844	416	151	41	106	474	844	416	2.83146	2.89371e-10	53	80	252	289	339	362	53	80	252	289	339	362	1.54901	0.0083747	44	16	44	346	376	285	44	16	44	346	376	285	3.50132	9.29483e-23
Csa3G829160	258	489	131	4834	4029	3043	258	489	131	4834	4029	3043	3.96695	2.80105e-09	87	132	128	4622	4719	4382	87	132	128	4622	4719	4382	5.54048	4.05636e-194	281	151	259	5455	7192	6026	281	151	259	5455	7192	6026	4.97397	5.87277e-137
Csa4G268090	2313	2072	2042	1222	1295	1452	2313	2072	2042	1222	1295	1452	-0.463248	0.00496029	1743	1991	2616	1007	1110	1651	1743	1991	2616	1007	1110	1651	-0.551372	0.0499655	1827	1843	1973	1227	1415	1065	1827	1843	1973	1227	1415	1065	-0.40033	0.0181486
Csa5G648650	291	203	219	432	629	596	291	203	219	432	629	596	1.46502	1.16107e-09	241	196	104	840	754	604	241	196	104	840	754	604	2.27086	1.40769e-12	260	281	363	962	984	1152	260	281	363	962	984	1152	2.00151	4.01111e-17
Csa3G710760	885	832	708	297	292	254	885	832	708	297	292	254	-1.28906	1.6774e-10	892	1067	877	397	418	375	892	1067	877	397	418	375	-1.01621	6.47063e-09	666	660	810	320	342	426	666	660	810	320	342	426	-0.747117	0.0052711
Csa3G710180	169	191	145	19	30	55	169	191	145	19	30	55	-2.0635	2.90613e-05	167	144	150	40	39	41	167	144	150	40	39	41	-1.71942	8.47274e-07	138	119	126	43	62	38	138	119	126	43	62	38	-1.22563	0.000330194
Csa5G165850	61	76	147	3816	5355	2735	61	76	147	3816	5355	2735	5.60042	3.0701e-50	50	181	219	5060	4918	4338	50	181	219	5060	4918	4338	5.22743	3.23605e-17	168	144	160	4730	4474	4645	168	144	160	4730	4474	4645	5.10543	3.51225e-179
Csa1G032440	3130	2058	3112	3138	3652	4091	3130	2058	3112	3138	3652	4091	0.631542	0.00489862	2405	2854	2682	3365	2915	3451	2405	2854	2682	3365	2915	3451	0.521265	0.000583378	1874	2164	2641	4225	3513	3885	1874	2164	2641	4225	3513	3885	1.02916	2.9398e-05
Csa3G183350	2659	3126	1828	5039	5765	5452	2659	3126	1828	5039	5765	5452	1.32056	6.74785e-08	1441	1581	1327	4458	5126	4459	1441	1581	1327	4458	5126	4459	1.92591	1.35389e-41	2405	1350	1893	6647	8573	7266	2405	1350	1893	6647	8573	7266	2.21441	2.56648e-32
Csa6G510320	1711	1682	1163	2563	2416	2704	1711	1682	1163	2563	2416	2704	0.987382	9.05705e-07	1266	1681	1171	2224	2540	2271	1266	1681	1171	2224	2540	2271	1.0145	1.13604e-09	1880	1626	1901	2366	3381	2385	1880	1626	1901	2366	3381	2385	0.78622	5.49795e-10
Csa4G064040	968	1680	530	3150	4194	3116	968	1680	530	3150	4194	3116	1.92934	2.43128e-06	800	838	535	3896	3631	2506	800	838	535	3896	3631	2506	2.46099	1.11905e-23	951	634	972	3018	4264	4844	951	634	972	3018	4264	4844	2.46928	7.47104e-27
Csa7G431440	5126	4213	4918	5786	6119	5124	5126	4213	4918	5786	6119	5124	0.493606	0.00558149	3769	4090	3883	7467	6876	7411	3769	4090	3883	7467	6876	7411	1.11822	3.80313e-19	3157	2793	3799	7347	6125	6474	3157	2793	3799	7347	6125	6474	1.26818	4.13977e-09
Csa1G181530	63	72	16	538	452	252	63	72	16	538	452	252	3.2861	4.11527e-10	39	66	27	825	784	365	39	66	27	825	784	365	4.18289	2.04385e-25	50	37	35	350	406	450	50	37	35	350	406	450	3.53198	1.03161e-37
Csa5G175830	1151	1082	1063	545	544	476	1151	1082	1063	545	544	476	-0.842398	5.92237e-06	1026	1015	781	572	474	581	1026	1015	781	572	474	581	-0.563858	0.00606943	938	1266	1076	477	520	528	938	1266	1076	477	520	528	-0.894362	0.000150543
Csa5G177060	885	979	713	416	390	493	885	979	713	416	390	493	-0.765159	0.00217575	630	732	714	415	441	447	630	732	714	415	441	447	-0.444671	0.0243264	853	704	654	422	487	401	853	704	654	422	487	401	-0.540435	0.00428556
Csa2G372690	699	465	683	358	338	285	699	465	683	358	338	285	-0.668386	0.0124941	550	629	745	299	337	357	550	629	745	299	337	357	-0.735778	0.00172205	544	533	544	368	307	254	544	533	544	368	307	254	-0.578346	0.0406215
Csa4G495220	3391	2682	2942	3076	3563	3469	3391	2682	2942	3076	3563	3469	0.404724	0.0104545	2871	3069	2864	3193	3136	3576	2871	3069	2864	3193	3136	3576	0.395113	0.00199487	3318	2682	3298	3108	3986	3248	3318	2682	3298	3108	3986	3248	0.363131	0.00920728
Csa3G017090	3046	2953	2194	1538	1267	1695	3046	2953	2194	1538	1267	1695	-0.633718	0.00394751	2264	3401	2159	861	1003	1493	2264	3401	2159	861	1003	1493	-0.994362	1.29124e-05	3531	2455	2531	946	1394	934	3531	2455	2531	946	1394	934	-1.17773	4.35986e-12
Csa3G020060	3311	3264	3018	1106	1234	958	3311	3264	3018	1106	1234	958	-1.30872	2.07153e-12	2998	3023	2709	1177	1483	1557	2998	3023	2709	1177	1483	1557	-0.827042	3.18811e-08	3691	3417	4460	1601	1907	1248	3691	3417	4460	1601	1907	1248	-1.08083	2.59622e-09
Csa7G432150	102	131	93	48	20	37	102	131	93	48	20	37	-1.42197	0.00991228	103	123	83	29	21	26	103	123	83	29	21	26	-1.78509	4.36469e-05	189	125	155	83	65	25	189	125	155	83	65	25	-1.21529	0.0263409
Csa3G733260	1496	948	1226	6717	7803	5225	1496	948	1226	6717	7803	5225	2.68264	6.582e-38	836	785	1059	6837	7638	4876	836	785	1059	6837	7638	4876	3.08286	1.4134e-36	612	741	750	4594	3481	4687	612	741	750	4594	3481	4687	2.8401	6.27016e-31
Csa6G087700	1282	1247	877	1555	1500	1921	1282	1247	877	1555	1500	1921	0.778992	0.000544375	1031	1207	994	1532	1665	1413	1031	1207	994	1532	1665	1413	0.750579	1.30076e-05	1279	1076	1145	1565	1983	1629	1279	1076	1145	1565	1983	1629	0.774479	8.87181e-11
Csa2G374590	1862	1488	1568	130	242	161	1862	1488	1568	130	242	161	-2.96117	3.44359e-31	1510	1275	1266	52	103	137	1510	1275	1266	52	103	137	-3.59232	1.49635e-36	1481	1717	910	124	171	65	1481	1717	910	124	171	65	-3.33854	2.8476e-23
Csa1G051740	1568	509	856	124	170	99	1568	509	856	124	170	99	-2.60365	4.81464e-12	829	479	742	17	69	102	829	479	742	17	69	102	-3.27503	1.49101e-11	480	450	492	106	121	82	480	450	492	106	121	82	-1.99756	5.3937e-21
Csa4G644630	1228	951	1093	548	514	567	1228	951	1093	548	514	567	-0.767851	1.11203e-06	1241	1213	1371	504	404	528	1241	1213	1371	504	404	528	-1.1948	4.37617e-10	880	1046	1135	543	737	555	880	1046	1135	543	737	555	-0.544344	0.0104558
Csa6G318150	476	591	431	314	242	237	476	591	431	314	242	237	-0.698614	0.0302817	409	503	496	241	297	313	409	503	496	241	297	313	-0.503273	0.0362651	482	449	412	260	310	257	482	449	412	260	310	257	-0.489787	0.0175762
NewGene_1559	235	306	207	21	49	58	235	306	207	21	49	58	-2.33264	4.27442e-07	270	238	143	29	31	8	270	238	143	29	31	8	-2.9943	1.64998e-08	152	227	220	23	37	33	152	227	220	23	37	33	-2.49826	2.60855e-11
NewGene_1397	428	310	358	397	579	460	428	310	358	397	579	460	0.636523	0.0196136	367	436	434	549	576	663	367	436	434	549	576	663	0.754405	5.21189e-05	347	336	317	533	764	619	347	336	317	533	764	619	1.13868	6.18422e-12
Csa2G000460	3812	1057	2988	768	704	619	3812	1057	2988	768	704	619	-1.62931	2.40242e-05	3022	2582	2570	241	342	428	3022	2582	2570	241	342	428	-2.80642	1.50203e-42	2956	3692	3480	316	524	487	2956	3692	3480	316	524	487	-2.73941	4.06541e-39
Csa3G852560	2244	1879	1722	2587	2888	3325	2244	1879	1722	2587	2888	3325	0.828283	2.95336e-07	1826	1493	1890	3336	2930	3717	1826	1493	1890	3336	2930	3717	1.15069	1.16797e-09	1716	1804	2208	3806	4057	4219	1716	1804	2208	3806	4057	4219	1.29625	6.46951e-12
Csa1G586820	1062	901	864	339	459	496	1062	901	864	339	459	496	-0.890624	5.87914e-05	867	1035	780	387	479	389	867	1035	780	387	479	389	-0.856438	2.21906e-05	1237	994	1015	376	540	572	1237	994	1015	376	540	572	-0.909063	2.78129e-05
Csa1G569400	4216	4722	2975	1326	479	1211	4216	4722	2975	1326	479	1211	-1.76377	2.76688e-06	3655	6288	2551	392	262	694	3655	6288	2551	392	262	694	-2.98038	7.5238e-19	6165	3168	2965	213	1672	312	6165	3168	2965	213	1672	312	-2.4006	0.0164102
Csa1G046130	5145	4848	4807	5197	5455	6300	5145	4848	4807	5197	5455	6300	0.423864	0.0129822	4694	4766	4813	5988	6171	5839	4694	4766	4813	5988	6171	5839	0.562617	0.00018489	3857	4930	4176	5990	5498	6134	3857	4930	4176	5990	5498	6134	0.666367	0.0051246
Csa6G014550	1935	2215	1635	642	774	811	1935	2215	1635	642	774	811	-1.15464	2.66856e-07	1539	1467	1079	711	691	682	1539	1467	1079	711	691	682	-0.735804	0.000224758	1957	1589	1471	761	980	635	1957	1589	1471	761	980	635	-0.875691	4.37984e-07
Csa5G155470	2753	2307	2040	3638	3062	3975	2753	2307	2040	3638	3062	3975	0.825786	3.63388e-07	2348	3058	2490	2934	3020	3348	2348	3058	2490	2934	3020	3348	0.467988	0.000617259	2396	2325	2498	2735	2968	2396	2396	2325	2498	2735	2968	2396	0.378326	0.0204464
Csa4G664380	51	30	44	145	135	137	51	30	44	145	135	137	1.98611	1.22891e-08	54	50	71	177	82	151	54	50	71	177	82	151	1.44422	0.00188728	43	68	44	120	129	138	43	68	44	120	129	138	1.5307	0.000130523
Csa4G031000	115589	96032	72960	118811	104517	130065	115589	96032	72960	118811	104517	130065	0.554534	0.00493457	86835	92442	64937	103892	119456	105103	86835	92442	64937	103892	119456	105103	0.666426	0.000108967	75443	66006	87468	90228	121972	113801	75443	66006	87468	90228	121972	113801	0.720166	2.15267e-05
Csa4G290210	1781	1185	1704	2727	2982	3855	1781	1185	1704	2727	2982	3855	1.27388	6.57794e-10	1487	1755	1670	2610	2341	2560	1487	1755	1670	2610	2341	2560	0.842399	9.99925e-09	2197	2245	2191	2809	3705	2734	2197	2245	2191	2809	3705	2734	0.678185	6.83509e-08
Csa6G497230	0	0	0	51	47	42	0	0	0	51	47	42	8.22124	1.3653e-08	0	0	0	70	64	56	0	0	0	70	64	56	8.66357	3.73085e-10	3	0	0	58	78	64	3	0	0	58	78	64	6.27706	1.79236e-09
Csa1G615730	1128	821	931	1506	1703	1201	1128	821	931	1506	1703	1201	0.863115	6.15857e-05	734	736	1106	1329	1376	1441	734	736	1106	1329	1376	1441	0.898906	0.000336346	560	889	936	1562	1182	1212	560	889	936	1562	1182	1212	0.954149	0.00383502
Csa4G003640	1392	1981	1357	3609	3806	5082	1392	1981	1357	3609	3806	5082	1.60826	7.72757e-10	1397	2106	993	3462	3791	3223	1397	2106	993	3462	3791	3223	1.4782	6.84332e-10	2072	2246	2213	3448	4598	3827	2072	2246	2213	3448	4598	3827	1.0633	3.59872e-15
Csa4G641660	59	59	50	110	157	94	59	59	50	110	157	94	1.34094	0.00190492	46	39	66	128	114	85	46	39	66	128	114	85	1.3399	0.00508009	19	40	27	81	100	84	19	40	27	81	100	84	1.81545	0.000153014
Csa5G167160	459	436	325	68	83	98	459	436	325	68	83	98	-2.05876	1.32723e-13	289	393	412	92	106	74	289	393	412	92	106	74	-1.77181	4.144e-09	432	311	379	108	117	106	432	311	379	108	117	106	-1.53987	2.0701e-11
Csa4G004870	1830	2303	982	195	263	226	1830	2303	982	195	263	226	-2.67553	7.07471e-16	1331	1704	839	241	224	262	1331	1704	839	241	224	262	-2.16849	2.21109e-19	1716	1267	1201	258	338	254	1716	1267	1201	258	338	254	-2.0895	6.40172e-33
Csa6G076750	317	261	419	114	157	106	317	261	419	114	157	106	-1.17197	0.0012021	171	263	216	66	51	78	171	263	216	66	51	78	-1.50793	3.29729e-06	186	291	277	66	156	97	186	291	277	66	156	97	-1.08364	0.00686232
Csa2G356600	1114	1044	713	411	282	473	1114	1044	713	411	282	473	-1.06755	0.000176999	709	873	760	272	331	256	709	873	760	272	331	256	-1.20975	6.99756e-09	712	657	758	225	282	308	712	657	758	225	282	308	-1.16696	3.92329e-08
Csa5G637780	915	665	776	919	900	949	915	665	776	919	900	949	0.475048	0.00454827	716	793	672	925	1046	1011	716	793	672	925	1046	1011	0.682279	1.20523e-05	801	858	886	1007	1173	1060	801	858	886	1007	1173	1060	0.558514	0.00138823
Csa6G282700	365	291	235	132	147	129	365	291	235	132	147	129	-0.87947	0.00187799	259	291	296	119	142	151	259	291	296	119	142	151	-0.816163	0.00167633	283	334	286	111	161	92	283	334	286	111	161	92	-1.12721	3.92691e-05
Csa3G435530	2144	2613	1655	1128	1042	827	2144	2613	1655	1128	1042	827	-0.872808	0.00212276	1475	1714	1321	2432	2084	1847	1475	1714	1321	2432	2084	1847	0.740965	0.000241129	764	1075	1257	1874	2009	2512	764	1075	1257	1874	2009	2512	1.26516	7.06802e-06
Csa2G237140	485	418	341	151	207	219	485	418	341	151	207	219	-0.868568	0.00203293	461	429	313	200	180	234	461	429	313	200	180	234	-0.743558	0.00447805	442	538	587	196	181	221	442	538	587	196	181	221	-1.16508	3.54843e-05
Csa3G878940	2485	2541	2233	2796	3499	3008	2485	2541	2233	2796	3499	3008	0.587215	0.00438281	1890	2363	1590	3148	2900	2655	1890	2363	1590	3148	2900	2655	0.821181	1.15264e-05	2936	2340	3021	2914	4195	3354	2936	2340	3021	2914	4195	3354	0.538486	0.000396806
Csa3G827930	39	104	45	627	765	668	39	104	45	627	765	668	3.64293	7.98378e-19	6	18	19	285	462	554	6	18	19	285	462	554	5.13533	1.04972e-37	31	10	14	652	776	710	31	10	14	652	776	710	5.50913	2.24372e-67
Csa6G513630	804	633	674	278	211	225	804	633	674	278	211	225	-1.32421	4.40069e-11	428	561	468	196	202	251	428	561	468	196	202	251	-0.939776	5.19832e-06	754	502	606	279	299	196	754	502	606	279	299	196	-1.04969	1.38281e-05
Csa5G611690	822	479	753	956	1004	1407	822	479	753	956	1004	1407	0.957715	0.000253892	628	777	597	851	1048	1159	628	777	597	851	1048	1159	0.839371	7.55333e-07	871	569	709	1176	1548	1288	871	569	709	1176	1548	1288	1.11583	7.93171e-11
Csa2G297160	848	675	603	326	323	381	848	675	603	326	323	381	-0.803556	3.85621e-05	701	718	884	294	351	341	701	718	884	294	351	341	-1.00584	6.45988e-06	704	655	650	373	348	216	704	655	650	373	348	216	-0.886656	0.00105919
Csa1G042920	1778	1646	1768	670	728	605	1778	1646	1768	670	728	605	-1.14256	2.52341e-10	1495	1786	1396	659	601	715	1495	1786	1396	659	601	715	-1.01197	2.18101e-12	1744	1814	1803	744	851	684	1744	1814	1803	744	851	684	-1.0266	2.65973e-12
Csa1G423150	15812	17194	11758	22086	23159	23907	15812	17194	11758	22086	23159	23907	0.854922	3.37457e-05	11913	11338	10376	23440	23034	20852	11913	11338	10376	23440	23034	20852	1.23435	3.91994e-16	9721	8432	10559	21724	24782	26460	9721	8432	10559	21724	24782	26460	1.56861	9.32888e-22
Csa3G750910	471	524	445	218	140	227	471	524	445	218	140	227	-1.08188	0.00029886	532	501	598	157	167	146	532	501	598	157	167	146	-1.57131	3.01965e-11	257	491	494	111	182	99	257	491	494	111	182	99	-1.50153	6.44397e-05
Csa6G433800	2962	2790	2460	3058	3135	3350	2962	2790	2460	3058	3135	3350	0.448611	0.00576436	2247	2747	2061	3461	2873	2948	2247	2747	2061	3461	2873	2948	0.637303	0.000333859	2947	2597	3080	2763	3974	3289	2947	2597	3080	2763	3974	3289	0.420085	0.0046399
Csa1G605770	2113	2267	1480	7356	7487	8184	2113	2267	1480	7356	7487	8184	2.20306	1.7634e-28	1751	2126	2047	7380	7602	6547	1751	2126	2047	7380	7602	6547	2.0968	1.66331e-39	2092	1618	2132	6592	7223	6022	2092	1618	2132	6592	7223	6022	1.98254	3.96278e-42
Csa1G050000	841	738	843	382	495	514	841	738	843	382	495	514	-0.569174	0.0173228	771	772	643	484	457	412	771	772	643	484	457	412	-0.455737	0.0468191	923	1027	936	560	592	530	923	1027	936	560	592	530	-0.566087	0.00452605
NewGene_1562	60	144	91	397	424	308	60	144	91	397	424	308	2.12743	6.72233e-07	151	78	97	1058	731	424	151	78	97	1058	731	424	3.00437	9.91525e-14	84	78	127	551	590	1147	84	78	127	551	590	1147	3.23033	2.75148e-17
Csa2G000630	2092	2558	1969	547	829	811	2092	2558	1969	547	829	811	-1.37934	1.23928e-07	1869	1745	702	376	701	421	1869	1745	702	376	701	421	-1.27515	0.00136046	1786	1759	1372	577	1368	846	1786	1759	1372	577	1368	846	-0.650384	0.0263179
NewGene_170	91	75	95	171	115	144	91	75	95	171	115	144	0.951697	0.0101683	56	123	56	160	192	174	56	123	56	160	192	174	1.41993	0.00033969	130	103	119	122	304	133	130	103	119	122	304	133	0.823234	0.0475135
Csa3G627700	249	168	175	798	1276	870	249	168	175	798	1276	870	2.57018	9.58549e-24	123	126	154	640	853	656	123	126	154	640	853	656	2.64061	7.26956e-28	173	128	180	483	552	570	173	128	180	483	552	570	1.96259	7.16364e-19
Csa1G572390	479	592	489	1262	1366	1258	479	592	489	1262	1366	1258	1.53516	1.64544e-12	445	456	373	1154	1343	956	445	456	373	1154	1343	956	1.67955	4.73299e-15	684	464	571	968	960	1220	684	464	571	968	960	1220	1.11447	4.53086e-06
Csa3G732610	437	802	393	1026	944	785	437	802	393	1026	944	785	0.957532	0.0173845	304	381	306	994	1276	897	304	381	306	994	1276	897	1.91876	7.70428e-19	304	240	380	605	722	934	304	240	380	605	722	934	1.52077	7.5071e-08
Csa2G354100	507	288	434	928	1132	1140	507	288	434	928	1132	1140	1.63243	1.15677e-13	419	558	470	1404	1114	1036	419	558	470	1404	1114	1036	1.54017	5.96148e-13	442	371	617	1318	1629	1539	442	371	617	1318	1629	1539	1.8638	5.78774e-17
Csa7G045480	29	48	67	698	363	887	29	48	67	698	363	887	3.94557	3.62707e-20	72	133	162	527	394	594	72	133	162	527	394	594	2.26403	5.26939e-12	50	43	93	743	798	775	50	43	93	743	798	775	3.85821	6.81012e-38
Csa5G175780	764	572	629	101	119	126	764	572	629	101	119	126	-2.26357	2.68088e-29	524	527	383	59	89	119	524	527	383	59	89	119	-2.20787	5.47048e-15	414	370	418	51	117	85	414	370	418	51	117	85	-2.06524	6.51123e-14
Csa4G129580	1275	1452	921	237	266	283	1275	1452	921	237	266	283	-1.98899	5.56003e-16	977	995	965	278	287	385	977	995	965	278	287	385	-1.41164	7.83195e-16	1445	845	1242	373	533	383	1445	845	1242	373	533	383	-1.24549	5.92889e-09
Csa7G046680	51	25	25	6	10	6	51	25	25	6	10	6	-1.92056	0.0289142	40	59	29	0	4	5	40	59	29	0	4	5	-3.60449	0.000191398	65	33	39	2	16	3	65	33	39	2	16	3	-2.5823	0.00510961
Csa6G133770	4418	4847	2431	1217	888	1232	4418	4847	2431	1217	888	1232	-1.58069	4.93564e-08	3197	3803	2023	713	566	754	3197	3803	2023	713	566	754	-1.90871	5.06536e-18	3237	1913	2641	562	1083	941	3237	1913	2641	562	1083	941	-1.3865	2.95509e-08
Csa1G533480	333	364	204	616	789	628	333	364	204	616	789	628	1.40866	2.16687e-06	211	206	178	887	904	795	211	206	178	887	904	795	2.35457	2.00665e-34	187	220	198	714	892	865	187	220	198	714	892	865	2.23852	2.73774e-30
Csa7G278740	3283	2357	2412	1754	1723	1694	3283	2357	2412	1754	1723	1694	-0.390865	0.0117549	2356	2655	2101	1496	1680	1618	2356	2655	2101	1496	1680	1618	-0.335543	0.0352229	3618	3161	3220	1565	2639	1699	3618	3161	3220	1565	2639	1699	-0.573993	0.000371972
Csa2G008140	3114	2629	2494	2997	2924	3106	3114	2629	2494	2997	2924	3106	0.369901	0.00804148	2749	2897	2505	3379	3416	3035	2749	2897	2505	3379	3416	3035	0.505872	0.00240046	2946	2761	3292	3499	4119	3711	2946	2761	3292	3499	4119	3711	0.545283	0.000286656
Csa3G732480	2569	2677	2001	1057	1223	903	2569	2677	2001	1057	1223	903	-0.953931	4.00721e-05	1912	2056	1913	1074	1085	1266	1912	2056	1913	1074	1085	1266	-0.556181	3.47327e-05	1817	1815	1398	1143	988	705	1817	1815	1398	1143	988	705	-0.606159	0.0344514
Csa5G177140	481	511	386	1457	2022	1531	481	511	386	1457	2022	1531	2.09432	6.55209e-20	328	517	375	1376	1630	1296	328	517	375	1376	1630	1296	2.06432	1.82224e-23	440	287	309	1435	2736	1903	440	287	309	1435	2736	1903	2.7437	1.41719e-38
Csa1G095020	2774	3789	1424	413	424	695	2774	3789	1424	413	424	695	-2.16815	9.35896e-09	2638	2800	978	607	509	411	2638	2800	978	607	509	411	-1.80675	4.75278e-07	2609	1180	1297	389	788	701	2609	1180	1297	389	788	701	-1.2228	0.000491124
Csa7G372900	583	378	597	250	220	282	583	378	597	250	220	282	-0.811867	0.00317323	523	471	469	264	298	315	523	471	469	264	298	315	-0.517226	0.0217884	402	636	591	332	272	204	402	636	591	332	272	204	-0.800473	0.0309367
Csa3G061550	4200	3561	2947	4446	4925	5228	4200	3561	2947	4446	4925	5228	0.687804	3.60099e-05	3346	3651	3303	3569	4566	4051	3346	3651	3303	3569	4566	4051	0.472072	0.00405626	4250	3845	4427	4305	5617	4193	4250	3845	4427	4305	5617	4193	0.375343	0.00296711
Csa7G270550	622	563	556	672	911	839	622	563	556	672	911	839	0.710457	0.0012609	598	595	576	809	791	603	598	595	576	809	791	603	0.554177	0.0295642	578	673	782	899	877	922	578	673	782	899	877	922	0.629003	0.013106
Csa7G018780	5230	4744	5020	1789	1914	1843	5230	4744	5020	1789	1914	1843	-1.20347	5.07094e-18	4305	4396	5253	2181	2004	2207	4305	4396	5253	2181	2004	2207	-0.906113	2.34832e-07	3840	3810	4040	2008	1893	1452	3840	3810	4040	2008	1893	1452	-0.909597	2.01986e-06
Csa5G601560	11638	13592	8602	6856	5197	6201	11638	13592	8602	6856	5197	6201	-0.667867	0.0111578	9221	11346	9753	5056	4144	6279	9221	11346	9753	5056	4144	6279	-0.747274	5.99502e-06	9811	7583	8430	4718	5128	4729	9811	7583	8430	4718	5128	4729	-0.601579	3.96022e-05
Csa5G494410	1196	950	998	460	659	503	1196	950	998	460	659	503	-0.711246	0.00242576	786	984	758	439	401	505	786	984	758	439	401	505	-0.679708	0.000105477	1101	899	1061	497	645	469	1101	899	1061	497	645	469	-0.721141	1.78033e-06
Csa5G152250	55	67	26	1654	958	1019	55	67	26	1654	958	1019	4.8475	4.36971e-42	28	15	23	1473	1267	1072	28	15	23	1473	1267	1072	6.0828	2.19127e-91	109	10	21	402	674	920	109	10	21	402	674	920	4.11294	0.00013359
Csa3G750890	447	510	361	112	117	107	447	510	361	112	117	107	-1.74616	1.78784e-10	405	376	415	94	84	74	405	376	415	94	84	74	-2.01845	1.6399e-14	407	402	390	120	177	148	407	402	390	120	177	148	-1.22972	3.40469e-09
Csa5G350590	750	685	460	1207	1469	1294	750	685	460	1207	1469	1294	1.30927	9.88347e-09	527	614	556	1745	1981	1457	527	614	556	1745	1981	1457	1.8504	3.20632e-21	657	534	846	2040	2888	2300	657	534	846	2040	2888	2300	2.02996	2.76521e-26
Csa3G116810	779	651	538	718	1052	1115	779	651	538	718	1052	1115	0.793387	0.00226059	580	770	655	930	827	797	580	770	655	930	827	797	0.588261	0.00452809	446	600	520	717	1046	958	446	600	520	717	1046	958	0.992516	1.83816e-05
Csa5G652230	151	144	151	26	28	63	151	144	151	26	28	63	-1.71196	0.000468294	160	162	75	32	51	34	160	162	75	32	51	34	-1.51458	0.0022418	207	168	200	13	61	53	207	168	200	13	61	53	-2.00336	0.000102064
Csa5G608160	4065	3493	3180	1715	1693	1814	4065	3493	3180	1715	1693	1814	-0.802646	1.67554e-09	3157	3619	2690	1932	2081	1888	3157	3619	2690	1932	2081	1888	-0.443092	0.00920203	3491	2666	2817	1642	2072	1430	3491	2666	2817	1642	2072	1430	-0.595906	9.35635e-05
Csa1G422980	8	27	11	293	192	188	8	27	11	293	192	188	4.06141	1.08043e-14	0	4	11	131	217	216	0	4	11	131	217	216	5.4386	2.35924e-18	7	0	6	137	214	175	7	0	6	137	214	175	5.5489	1.70699e-23
Csa4G026270	2107	1706	1752	2664	2620	2931	2107	1706	1752	2664	2620	2931	0.79988	1.08214e-10	2024	2166	1690	2791	3210	3038	2024	2166	1690	2791	3210	3038	0.853608	3.5997e-09	1780	2072	1786	2821	3086	2588	1780	2072	1786	2821	3086	2588	0.799998	3.64529e-06
Csa5G524780	179	262	94	2063	4030	1183	179	262	94	2063	4030	1183	3.99768	1.01578e-07	283	122	138	3556	2437	2002	283	122	138	3556	2437	2002	4.11101	1.11156e-31	160	128	185	2018	2569	4438	160	128	185	2018	2569	4438	4.49447	3.57811e-45
Csa1G002940	462	546	318	3862	4680	3656	462	546	318	3862	4680	3656	3.43052	9.36166e-45	250	397	137	4319	5526	2648	250	397	137	4319	5526	2648	4.27468	6.34222e-35	220	143	164	3443	5419	5184	220	143	164	3443	5419	5184	4.9495	3.59694e-131
Csa5G166440	38	23	9	519	452	432	38	23	9	519	452	432	4.59306	7.02461e-35	5	6	25	188	344	370	5	6	25	188	344	370	4.83053	1.26118e-18	0	0	10	176	125	126	0	0	10	176	125	126	5.64827	0.00646457
Csa3G822350	3889	4440	2911	1133	939	1354	3889	4440	2911	1133	939	1354	-1.49327	3.12195e-10	3045	3539	2051	635	820	886	3045	3539	2051	635	820	886	-1.64825	6.60438e-16	6395	4034	4383	974	1545	864	6395	4034	4383	974	1545	864	-1.93652	1.64323e-21
Csa3G604110	1176	1439	1496	418	365	295	1176	1439	1496	418	365	295	-1.71614	3.82982e-11	1098	1703	589	291	415	434	1098	1703	589	291	415	434	-1.32017	0.000122327	849	496	421	257	427	211	849	496	421	257	427	211	-0.789044	0.0283005
Csa4G481190	602	516	576	233	192	234	602	516	576	233	192	234	-1.13047	3.51729e-08	511	680	522	236	267	253	511	680	522	236	267	253	-0.943511	2.73855e-06	602	648	680	239	383	251	602	648	680	239	383	251	-0.959446	2.0276e-06
Csa6G032470	132	270	98	795	515	744	132	270	98	795	515	744	2.23153	2.23736e-07	42	164	47	981	896	570	42	164	47	981	896	570	3.57287	1.65134e-15	184	75	102	992	740	1644	184	75	102	992	740	1644	3.50966	6.00907e-18
Csa7G451400	585	400	454	189	234	199	585	400	454	189	234	199	-0.960255	3.24472e-05	509	415	362	177	182	184	509	415	362	177	182	184	-1.01758	4.50682e-05	414	364	440	234	222	196	414	364	440	234	222	196	-0.679627	0.00580143
Csa1G074930	2687	2387	2703	885	1063	1397	2687	2387	2703	885	1063	1397	-0.99046	6.54308e-06	2946	3963	1691	860	905	905	2946	3963	1691	860	905	905	-1.43463	3.20664e-08	4143	3479	3204	956	1670	1210	4143	3479	3204	956	1670	1210	-1.30533	9.99155e-15
Csa3G730850	2243	2680	1508	5899	7219	5615	2243	2680	1508	5899	7219	5615	1.77069	1.05675e-11	1340	1944	1578	6134	6576	4645	1340	1944	1578	6134	6576	4645	2.08436	1.20251e-23	1946	1065	1665	4194	5306	5736	1946	1065	1665	4194	5306	5736	1.93577	2.81279e-17
NewGene_101	0	2	0	23	19	6	0	2	0	23	19	6	4.78052	0.00991228	0	0	0	66	83	47	0	0	0	66	83	47	8.71535	4.61292e-10	0	0	0	61	50	126	0	0	0	61	50	126	9.00716	2.65366e-10
Csa3G177940	776	659	699	1018	1029	973	776	659	699	1018	1029	973	0.737337	3.73195e-06	633	768	695	1056	973	882	633	768	695	1056	973	882	0.711396	0.00032085	721	753	853	860	1003	896	721	753	853	860	1003	896	0.45584	0.0186465
Csa1G010940	4881	3715	4244	4904	6421	5421	4881	3715	4244	4904	6421	5421	0.626288	0.000626618	4386	4456	4246	5823	6266	6004	4386	4456	4246	5823	6266	6004	0.695412	2.04143e-07	3239	3953	4282	5545	4908	5496	3239	3953	4282	5545	4908	5496	0.701292	0.00405266
Csa3G783860	4423	3814	3506	4803	4862	5230	4423	3814	3506	4803	4862	5230	0.579886	1.29281e-05	4155	4703	4002	5324	6006	5741	4155	4703	4002	5324	6006	5741	0.64049	5.07049e-07	4704	3930	4724	5809	5691	5774	4704	3930	4724	5809	5691	5774	0.599804	0.000719721
Csa7G074950	566	413	408	152	191	183	566	413	408	152	191	183	-1.15115	4.15904e-07	438	573	501	102	129	172	438	573	501	102	129	172	-1.68843	1.67869e-12	389	369	413	77	182	119	389	369	413	77	182	119	-1.45743	3.76722e-07
NewGene_1315	1569	1506	1403	1551	1717	1910	1569	1506	1403	1551	1717	1910	0.438498	0.0218311	1325	1518	1046	1751	1695	1382	1325	1518	1046	1751	1695	1382	0.559047	0.0138632	1719	1558	1877	1774	2467	1884	1719	1558	1877	1774	2467	1884	0.449324	0.00215344
Csa1G530140	270	233	205	62	48	97	270	233	205	62	48	97	-1.543	2.193e-05	263	454	262	80	88	108	263	454	262	80	88	108	-1.5859	1.18951e-07	524	701	524	97	94	101	524	701	524	97	94	101	-2.36814	8.03748e-19
Csa6G324830	450	219	557	155	128	209	450	219	557	155	128	209	-1.07937	0.0138742	417	576	501	127	162	231	417	576	501	127	162	231	-1.3059	6.23389e-07	581	672	514	281	357	318	581	672	514	281	357	318	-0.682288	0.00315369
Csa6G108560	161	133	226	689	1008	441	161	133	226	689	1008	441	2.27479	2.46995e-09	206	155	286	561	903	853	206	155	286	561	903	853	2.04007	6.32727e-11	113	166	158	934	638	737	113	166	158	934	638	737	2.63599	1.24743e-17
Csa4G308470	2531	2001	2311	895	925	867	2531	2001	2311	895	925	867	-1.10992	1.12317e-14	2714	3183	2255	1303	1352	1201	2714	3183	2255	1303	1352	1201	-0.83812	1.07756e-06	2706	2582	2562	1241	1388	1146	2706	2582	2562	1241	1388	1146	-0.844172	1.93267e-10
Csa3G011620	4663	5874	4077	7937	10298	8877	4663	5874	4077	7937	10298	8877	1.11146	4.07801e-06	3975	5289	3099	7841	7956	7436	3975	5289	3099	7841	7956	7436	1.15843	3.60042e-10	4592	3725	3999	7957	9679	8568	4592	3725	3999	7957	9679	8568	1.30498	4.93228e-30
Csa3G431430	186	35	165	53	25	17	186	35	165	53	25	17	-1.73969	0.033736	129	201	295	25	18	21	129	201	295	25	18	21	-3.06843	1.97412e-11	117	103	168	15	29	10	117	103	168	15	29	10	-2.67595	2.92438e-08
Csa1G046200	261	270	217	77	40	35	261	270	217	77	40	35	-2.06918	4.7491e-07	222	220	234	97	75	80	222	220	234	97	75	80	-1.19561	9.0125e-05	142	271	160	64	40	47	142	271	160	64	40	47	-1.69898	0.000431729
Csa1G089470	145	141	116	35	39	68	145	141	116	35	39	68	-1.27542	0.00509434	98	160	108	29	38	63	98	160	108	29	38	63	-1.2718	0.00581671	138	130	180	62	49	33	138	130	180	62	49	33	-1.41695	0.000782571
Csa2G153580	675	537	478	830	1318	856	675	537	478	830	1318	856	1.07982	6.85208e-05	436	482	426	1321	1168	1171	436	482	426	1321	1168	1171	1.67983	5.34145e-24	541	552	499	1560	1485	1020	541	552	499	1560	1485	1020	1.56587	5.05627e-13
Csa4G056620	2814	1575	1838	910	902	781	2814	1575	1838	910	902	781	-1.00004	1.76072e-06	1329	1606	1245	680	705	601	1329	1606	1245	680	705	601	-0.832653	4.75664e-06	1861	1626	1936	685	1326	752	1861	1626	1936	685	1326	752	-0.798575	0.000164234
Csa5G202330	1497	928	1460	414	550	577	1497	928	1460	414	550	577	-1.08958	1.29511e-05	1657	1639	1653	501	524	457	1657	1639	1653	501	524	457	-1.50983	1.59173e-18	1466	1682	1507	359	578	489	1466	1682	1507	359	578	489	-1.51434	1.15123e-15
Csa3G751450	1113	843	1457	135	170	194	1113	843	1457	135	170	194	-2.54661	2.5763e-20	1221	1056	695	73	140	119	1221	1056	695	73	140	119	-2.93447	1.11329e-23	934	1984	1033	153	174	84	934	1984	1033	153	174	84	-3.09246	8.31672e-17
Csa3G018320	148	536	718	6762	8398	7665	148	536	718	6762	8398	7665	4.19012	2.4503e-08	289	1412	554	10149	8863	6410	289	1412	554	10149	8863	6410	3.78891	3.28847e-08	729	469	522	5890	13998	8750	729	469	522	5890	13998	8750	4.23544	9.31874e-71
Csa6G152340	2510	2498	1579	12572	13365	17543	2510	2498	1579	12572	13365	17543	2.95455	4.38454e-41	2104	1654	1760	12897	9073	12304	2104	1654	1760	12897	9073	12304	2.85481	2.95586e-49	932	1059	2262	13159	12840	16688	932	1059	2262	13159	12840	16688	3.55539	6.59152e-26
Csa3G735030	1936	1678	1295	1772	2336	3162	1936	1678	1295	1772	2336	3162	0.803494	0.00346241	1823	1529	1591	2294	2430	1652	1823	1529	1591	2294	2430	1652	0.602994	0.0229993	1404	1661	1671	2646	3084	4754	1404	1661	1671	2646	3084	4754	1.37494	1.89218e-06
Csa1G506960	510	264	477	228	209	186	510	264	477	228	209	186	-0.751993	0.0274454	471	416	402	106	159	282	471	416	402	106	159	282	-1.04155	0.00453518	307	372	337	156	174	128	307	372	337	156	174	128	-0.947772	0.000241206
NewGene_473	497	344	422	80	121	84	497	344	422	80	121	84	-1.8987	1.41321e-11	474	453	264	78	87	82	474	453	264	78	87	82	-2.03126	1.11866e-11	693	409	479	159	102	104	693	409	479	159	102	104	-1.85934	2.46939e-08
Csa2G356680	559	419	336	1216	1069	985	559	419	336	1216	1069	985	1.56679	4.22437e-14	216	425	585	826	1039	1315	216	425	585	826	1039	1315	1.58238	7.86635e-06	272	193	515	1190	1496	851	272	193	515	1190	1496	851	2.04871	9.64941e-09
Csa6G147500	31	27	12	145	81	53	31	27	12	145	81	53	2.24884	0.000434977	5	0	8	107	89	70	5	0	8	107	89	70	4.56289	7.19931e-10	11	19	10	111	102	104	11	19	10	111	102	104	3.2041	1.5131e-11
Csa3G077650	659	555	546	753	732	796	659	555	546	753	732	796	0.611089	0.000186001	524	594	440	642	598	638	524	594	440	642	598	638	0.50514	0.00958237	805	643	654	624	1123	956	805	643	654	624	1123	956	0.561323	0.0186223
Csa3G393920	1136	1178	1094	1325	1254	1380	1136	1178	1094	1325	1254	1380	0.440633	0.0265964	1053	1231	827	1285	1322	1302	1053	1231	827	1285	1322	1302	0.56897	0.0019895	1399	1251	1179	1213	1880	1327	1399	1251	1179	1213	1880	1327	0.40079	0.014602
Csa3G143540	702	655	519	2082	2438	2282	702	655	519	2082	2438	2282	2.09515	1.49504e-33	522	779	666	3430	3836	3684	522	779	666	3430	3836	3684	2.71203	6.51065e-62	725	673	956	2770	3017	2033	725	673	956	2770	3017	2033	1.93894	5.77288e-21
Csa3G734100	2784	2291	2840	1502	1752	1654	2784	2291	2840	1502	1752	1654	-0.455378	0.0190292	2957	2731	4587	1393	1414	1530	2957	2731	4587	1393	1414	1530	-1.03726	7.31683e-05	1530	2160	2299	995	593	395	1530	2160	2299	995	593	395	-1.36459	0.000590665
Csa4G351110	178	174	392	49	54	32	178	174	392	49	54	32	-2.24934	8.66421e-06	161	205	363	11	13	38	161	205	363	11	13	38	-3.38349	3.39261e-10	110	77	88	21	50	20	110	77	88	21	50	20	-1.42793	0.00422482
Csa5G643270	1604	1178	1751	686	804	638	1604	1178	1751	686	804	638	-0.852416	0.000329977	1513	1569	1334	717	640	800	1513	1569	1334	717	640	800	-0.80751	9.0535e-08	1258	1562	1525	731	708	748	1258	1562	1525	731	708	748	-0.771181	0.000840804
Csa7G452940	1006	516	1000	1232	1387	1114	1006	516	1000	1232	1387	1114	0.819376	0.00653107	824	745	826	992	1178	1171	824	745	826	992	1178	1171	0.6995	0.000167599	755	726	690	1156	1317	976	755	726	690	1156	1317	976	0.875616	2.46574e-08
NewGene_735	592	492	490	176	264	175	592	492	490	176	264	175	-1.11241	5.75429e-05	516	533	503	219	172	245	516	533	503	219	172	245	-1.06505	7.56781e-07	544	705	614	237	342	219	544	705	614	237	342	219	-1.03948	8.10596e-06
NewGene_736	459	279	446	94	99	94	459	279	446	94	99	94	-1.79832	1.07341e-10	245	320	219	74	54	54	245	320	219	74	54	54	-1.8608	2.22006e-09	482	441	330	77	109	81	482	441	330	77	109	81	-2.02956	3.21499e-16
Csa7G432210	594	638	350	157	164	145	594	638	350	157	164	145	-1.52903	9.37658e-07	272	577	259	187	178	135	272	577	259	187	178	135	-0.876539	0.031002	628	694	857	123	285	236	628	694	857	123	285	236	-1.57943	1.79579e-07
Csa6G509670	2794	2254	2638	3254	4351	4550	2794	2254	2638	3254	4351	4550	0.896759	3.01641e-06	2748	3287	2369	4170	4058	3485	2748	3287	2369	4170	4058	3485	0.723755	7.68404e-05	2634	3079	3410	4347	4136	4600	2634	3079	3410	4347	4136	4600	0.744082	0.000979007
Csa6G126260	379	158	366	887	1146	859	379	158	366	887	1146	859	1.94071	2.85478e-09	233	222	434	873	670	903	233	222	434	873	670	903	1.66265	4.11714e-07	140	157	266	703	616	584	140	157	266	703	616	584	1.9802	3.91758e-10
Csa1G071840	2019	2221	1910	151	133	149	2019	2221	1910	151	133	149	-3.60641	7.06514e-76	2061	2230	1324	97	98	87	2061	2230	1324	97	98	87	-4.07178	2.07618e-72	1089	1182	711	65	214	70	1089	1182	711	65	214	70	-2.96968	1.89357e-14
Csa3G239860	666	530	586	255	279	139	666	530	586	255	279	139	-1.15858	0.000595658	443	411	327	210	198	225	443	411	327	210	198	225	-0.671403	0.0059754	635	416	457	219	376	216	635	416	457	219	376	216	-0.70402	0.00877805
NewGene_1293	53	75	20	1706	1011	1518	53	75	20	1706	1011	1518	5.05932	2.03733e-37	29	29	18	1258	1293	724	29	29	18	1258	1293	724	5.68459	2.27781e-64	53	15	43	1193	2254	1537	53	15	43	1193	2254	1537	5.68866	8.93212e-69
Csa2G190760	621	667	374	42	64	76	621	667	374	42	64	76	-2.9607	7.33015e-18	442	292	144	50	38	91	442	292	144	50	38	91	-2.08572	2.10202e-05	694	288	426	91	105	41	694	288	426	91	105	41	-2.35714	8.4552e-09
CsaUNG008290	180	94	128	73	29	33	180	94	128	73	29	33	-1.31366	0.0203521	84	140	187	27	26	38	84	140	187	27	26	38	-1.96477	4.30515e-05	136	122	115	52	27	49	136	122	115	52	27	49	-1.28379	0.00952255
Csa5G622670	357	665	394	688	749	704	357	665	394	688	749	704	0.794661	0.0419573	371	309	339	587	565	501	371	309	339	587	565	501	0.925689	8.69909e-05	442	320	291	586	753	605	442	320	291	586	753	605	1.09781	4.61517e-08
Csa7G236270	531	421	458	283	228	251	531	421	458	283	228	251	-0.649458	0.00335874	452	467	429	221	212	246	452	467	429	221	212	246	-0.764147	0.00014418	561	550	466	231	307	252	561	550	466	231	307	252	-0.79338	5.48782e-05
Csa6G507280	650	661	493	237	244	225	650	661	493	237	244	225	-1.12125	1.84067e-06	443	546	370	249	300	235	443	546	370	249	300	235	-0.549615	0.044345	581	477	560	222	315	182	581	477	560	222	315	182	-0.976481	3.67064e-06
Csa3G039340	1077	845	1069	1175	1227	1241	1077	845	1069	1175	1227	1241	0.520443	0.00435559	865	972	847	1184	1187	1227	865	972	847	1184	1187	1227	0.653612	4.89261e-06	1251	1103	1229	1101	1862	1297	1251	1103	1229	1101	1862	1297	0.43869	0.0143225
Csa3G873260	373	246	191	3	0	10	373	246	191	3	0	10	-5.7117	3.4791e-20	224	233	449	5	7	22	224	233	449	5	7	22	-4.56529	3.0146e-17	211	129	169	7	0	5	211	129	169	7	0	5	-5.13763	5.18791e-16
Csa5G570390	943	674	802	1002	1109	1070	943	674	802	1002	1109	1070	0.639302	0.000165413	668	760	1038	942	1120	1071	668	760	1038	942	1120	1071	0.561753	0.0395868	742	593	866	882	1063	977	742	593	866	882	1063	977	0.624921	0.00280131
Csa4G061840	8678	17065	5542	2178	2463	2253	8678	17065	5542	2178	2463	2253	-1.98263	6.37091e-07	4959	5780	5163	2934	2808	3608	4959	5780	5163	2934	2808	3608	-0.542732	3.95329e-05	6846	3776	5517	2228	3124	2796	6846	3776	5517	2228	3124	2796	-0.765934	0.000731784
Csa5G168930	2874	2554	2695	1040	1120	1259	2874	2554	2695	1040	1120	1259	-1.01753	1.79906e-11	2376	2844	2308	1370	1121	1330	2376	2844	2308	1370	1121	1330	-0.744587	1.55781e-06	1810	2417	2243	1001	1158	985	1810	2417	2243	1001	1158	985	-0.838876	4.50698e-05
Csa6G445210	3133	3176	3332	656	747	972	3133	3176	3332	656	747	972	-1.80104	1.23169e-18	2176	1914	1174	447	562	711	2176	1914	1174	447	562	711	-1.39128	5.13575e-08	3296	2905	2375	791	1048	662	3296	2905	2375	791	1048	662	-1.57964	2.40429e-19
Csa1G044320	2083	1767	1947	1191	884	1355	2083	1767	1947	1191	884	1355	-0.527844	0.02028	1687	2744	2234	575	467	548	1687	2744	2234	575	467	548	-1.82923	5.38271e-20	1537	1246	1789	472	915	300	1537	1246	1789	472	915	300	-1.28359	0.000116684
Csa4G361860	821	993	453	271	179	323	821	993	453	271	179	323	-1.33197	0.000575435	479	558	385	206	165	240	479	558	385	206	165	240	-0.988099	3.164e-05	1422	505	513	127	344	219	1422	505	513	127	344	219	-1.62617	0.000407564
Csa3G734220	5318	4030	4391	5517	6157	6492	5318	4030	4391	5517	6157	6492	0.644654	2.02407e-06	4266	4877	3609	6609	6834	6466	4266	4877	3609	6609	6834	6466	0.881072	6.92731e-10	6067	5033	6336	5895	8555	7115	6067	5033	6336	5895	8555	7115	0.510679	0.000734204
Csa5G589340	7595	7306	6369	2708	2435	3134	7595	7306	6369	2708	2435	3134	-1.13344	1.93152e-12	7350	8679	6434	2045	2261	2626	7350	8679	6434	2045	2261	2626	-1.46681	1.92104e-30	8162	5957	6195	2943	4042	2696	8162	5957	6195	2943	4042	2696	-0.866229	1.23806e-08
NewGene_530	250	181	158	53	99	98	250	181	158	53	99	98	-0.985379	0.0193991	199	290	150	81	76	51	199	290	150	81	76	51	-1.35651	0.000664472	249	169	156	80	85	77	249	169	156	80	85	77	-1.02019	0.00215704
Csa3G656500	958	709	639	272	152	279	958	709	639	272	152	279	-1.47122	2.13428e-07	663	867	463	295	322	299	663	867	463	295	322	299	-0.873601	0.000774945	713	681	717	261	401	200	713	681	717	261	401	200	-1.11166	1.12447e-06
Csa7G451920	476	750	431	13228	16347	17778	476	750	431	13228	16347	17778	5.04306	1.70686e-79	383	523	408	12546	13455	9855	383	523	408	12546	13455	9855	5.01765	2.74518e-153	643	667	570	16923	29316	25539	643	667	570	16923	29316	25539	5.44829	2.65431e-198
Csa1G617380	418	586	480	2033	2796	2134	418	586	480	2033	2796	2134	2.44351	2.37723e-21	386	768	544	2364	2538	1944	386	768	544	2364	2538	1944	2.26553	3.26731e-20	456	433	399	2016	2591	1993	456	433	399	2016	2591	1993	2.56132	2.81475e-91
Csa5G167080	3706	2816	2099	4150	4010	4463	3706	2816	2099	4150	4010	4463	0.800571	6.832e-05	2850	3919	3008	4021	3971	4036	2850	3919	3008	4021	3971	4036	0.537443	0.000492316	3856	3389	4371	4258	5070	4900	3856	3389	4371	4258	5070	4900	0.509422	0.00367972
Csa1G467710	2551	2162	2513	1368	1294	1834	2551	2162	2513	1368	1294	1834	-0.456058	0.0411675	2663	3114	2130	1310	1142	1140	2663	3114	2130	1310	1142	1140	-0.895433	8.55772e-07	2731	2537	2693	1452	2175	1684	2731	2537	2693	1452	2175	1684	-0.386624	0.00653505
Csa3G684170	394	346	259	771	982	823	394	346	259	771	982	823	1.61005	5.00043e-13	286	246	294	847	708	673	286	246	294	847	708	673	1.6588	7.14445e-13	224	208	260	832	1034	1006	224	208	260	832	1034	1006	2.26695	9.89578e-35
Csa6G081460	1181	814	805	370	465	462	1181	814	805	370	465	462	-0.858757	3.4005e-05	837	950	972	266	346	368	837	950	972	266	346	368	-1.27367	2.88168e-11	907	937	819	365	369	379	907	937	819	365	369	379	-1.03781	1.98318e-07
Csa6G140810	1404	1626	998	421	438	554	1404	1626	998	421	438	554	-1.28868	1.09715e-06	1289	1410	1059	416	445	486	1289	1410	1059	416	445	486	-1.24934	1.14333e-15	1344	1012	1109	502	656	584	1344	1012	1109	502	656	584	-0.777732	1.94955e-06
Csa7G073570	15479	22169	16942	2666	2708	2710	15479	22169	16942	2666	2708	2710	-2.54735	5.31496e-30	14519	18634	9093	3305	3446	3036	14519	18634	9093	3305	3446	3036	-1.85604	1.1197e-16	22413	14854	11380	2998	4152	3018	22413	14854	11380	2998	4152	3018	-2.04759	4.02951e-20
Csa2G348260	3157	3170	2019	3946	4160	4901	3157	3170	2019	3946	4160	4901	0.872799	0.000179922	2461	2747	2055	4492	4581	4613	2461	2747	2055	4492	4581	4613	1.14967	6.46409e-18	2501	2453	2640	4394	5105	3878	2501	2453	2640	4394	5105	3878	1.0236	5.0676e-15
Csa6G511620	2795	3156	2080	5530	6628	5894	2795	3156	2080	5530	6628	5894	1.39621	2.39536e-10	2478	2976	2100	5910	5843	4886	2478	2976	2100	5910	5843	4886	1.38529	3.70785e-15	2482	1906	2263	4978	5402	5427	2482	1906	2263	4978	5402	5427	1.47549	2.4776e-22
Csa6G489910	983	862	851	333	289	304	983	862	851	333	289	304	-1.30716	1.95499e-14	686	877	681	211	139	277	686	877	681	211	139	277	-1.61746	2.47185e-10	952	589	620	171	325	195	952	589	620	171	325	195	-1.45458	2.03291e-08
Csa5G137420	161	88	82	822	421	1249	161	88	82	822	421	1249	3.16805	5.38012e-16	83	65	46	191	370	566	83	65	46	191	370	566	2.7387	1.06653e-11	328	70	107	442	577	608	328	70	107	442	577	608	1.94572	0.000138981
Csa6G109800	678	672	795	1021	1066	1374	678	672	795	1021	1066	1374	0.909849	7.04455e-05	503	839	554	1148	894	1115	503	839	554	1148	894	1115	0.979471	1.43805e-05	610	479	704	1076	1354	1140	610	479	704	1076	1354	1140	1.20501	3.32325e-11
Csa5G516570	238	236	212	123	108	116	238	236	212	123	108	116	-0.754222	0.0113221	188	235	214	66	82	92	188	235	214	66	82	92	-1.18445	4.92207e-05	257	237	271	80	95	84	257	237	271	80	95	84	-1.35204	3.71269e-08
Csa1G533380	2013	1362	1738	1069	793	925	2013	1362	1738	1069	793	925	-0.631432	0.00217349	1670	2047	1622	649	454	602	1670	2047	1622	649	454	602	-1.41208	3.98454e-14	1831	2325	1823	552	685	770	1831	2325	1823	552	685	770	-1.36381	2.61005e-09
Csa6G014610	2361	2181	1889	1219	1161	1317	2361	2181	1889	1219	1161	1317	-0.565755	0.000611814	1844	2015	1660	1166	1083	1184	1844	2015	1660	1166	1083	1184	-0.453204	0.00234655	2070	1604	1768	1057	1293	1104	2070	1604	1768	1057	1293	1104	-0.440934	0.00284996
Csa1G699580	1702	1596	1524	10667	13598	8854	1702	1596	1524	10667	13598	8854	3.01676	3.04043e-49	1501	1363	1727	12529	13623	9105	1501	1363	1727	12529	13623	9105	3.17234	6.61807e-45	1590	1358	1654	7143	7108	7814	1590	1358	1654	7143	7108	7814	2.49171	6.19345e-49
Csa3G016410	9990	7472	8677	5096	4943	4194	9990	7472	8677	5096	4943	4194	-0.633302	0.000131541	7354	7239	10029	4452	4594	6038	7354	7239	10029	4452	4594	6038	-0.5017	0.036497	7173	7090	7445	4958	4466	4070	7173	7090	7445	4958	4466	4070	-0.460965	0.0246084
Csa5G148660	816	596	823	393	363	387	816	596	823	393	363	387	-0.72995	0.000689855	748	792	613	359	376	375	748	792	613	359	376	375	-0.722696	9.89823e-05	795	899	744	363	351	335	795	899	744	363	351	335	-0.998669	4.55995e-06
Csa6G425080	1182	1016	963	344	392	577	1182	1016	963	344	392	577	-1.03548	2.83874e-05	1107	1894	683	355	539	388	1107	1894	683	355	539	388	-1.25703	0.000342336	1444	1327	1151	326	821	322	1444	1327	1151	326	821	322	-1.27089	4.36007e-05
Csa1G033260	15	18	11	153	112	88	15	18	11	153	112	88	3.23637	3.41942e-11	6	11	18	116	188	149	6	11	18	116	188	149	3.91449	1.46157e-15	28	13	40	121	241	161	28	13	40	121	241	161	2.87883	1.23764e-10
Csa2G058110	1624	1551	1031	1930	1972	1928	1624	1551	1031	1930	1972	1928	0.70904	0.00185271	930	977	908	1714	1983	1659	930	977	908	1714	1983	1659	1.16065	2.90333e-12	1045	749	1127	1905	1830	1974	1045	749	1127	1905	1830	1974	1.20157	2.92399e-08
Csa5G289590	10055	8162	8421	3918	4438	4214	10055	8162	8421	3918	4438	4214	-0.843743	6.11467e-11	8183	9036	7837	4174	4045	5119	8183	9036	7837	4174	4045	5119	-0.685795	8.05118e-09	6304	8324	8652	3918	3919	3548	6304	8324	8652	3918	3919	3548	-0.820297	0.000197862
Csa3G150840	747	627	803	433	393	436	747	627	803	433	393	436	-0.556363	0.0128878	762	879	811	424	393	352	762	879	811	424	393	352	-0.832686	4.15303e-05	708	649	723	355	509	374	708	649	723	355	509	374	-0.550404	0.0011228
Csa6G055410	540	663	751	2819	3411	1723	540	663	751	2819	3411	1723	2.24422	9.56131e-13	743	1165	840	3744	3363	2287	743	1165	840	3744	3363	2287	2.03196	5.48012e-16	859	558	772	2479	3858	4422	859	558	772	2479	3858	4422	2.51937	1.82123e-25
Csa6G518370	1065	968	822	412	579	477	1065	968	822	412	579	477	-0.721117	0.00273447	1102	1093	673	487	435	371	1102	1093	673	487	435	371	-0.902134	0.000853676	989	1034	672	435	475	498	989	1034	672	435	475	498	-0.71711	0.00827117
Csa3G146520	27	59	19	152	143	108	27	59	19	152	143	108	2.14263	0.000183212	25	4	15	128	197	121	25	4	15	128	197	121	3.54787	3.02513e-09	13	4	18	145	199	279	13	4	18	145	199	279	4.39047	1.37997e-17
Csa4G292980	1509	1301	1137	644	677	738	1509	1301	1137	644	677	738	-0.70088	3.85726e-05	1160	1349	1134	591	601	614	1160	1349	1134	591	601	614	-0.780191	1.14861e-07	1511	1381	1339	626	924	719	1511	1381	1339	626	924	719	-0.699675	9.24332e-07
Csa5G224130	20027	21383	15151	3896	4276	3723	20027	21383	15151	3896	4276	3723	-2.01915	4.83834e-26	14576	17520	14587	1906	2392	3273	14576	17520	14587	1906	2392	3273	-2.40774	1.21961e-45	17994	19457	22924	2267	4915	1919	17994	19457	22924	2267	4915	1919	-2.58383	1.03666e-22
Csa1G042340	562	212	290	91	38	50	562	212	290	91	38	50	-2.28787	5.28774e-07	272	200	320	9	18	7	272	200	320	9	18	7	-4.3237	2.02876e-20	134	144	150	9	36	4	134	144	150	9	36	4	-3.02455	2.81826e-06
Csa1G164710	401	386	388	133	149	166	401	386	388	133	149	166	-1.16344	1.24657e-06	453	400	398	166	193	167	453	400	398	166	193	167	-1.02332	2.12591e-05	491	464	430	176	218	139	491	464	430	176	218	139	-1.17775	2.27058e-08
Csa6G043990	1283	1140	981	1542	1536	1814	1283	1140	981	1542	1536	1814	0.758412	5.60298e-06	1003	1380	841	1516	1634	1603	1003	1380	841	1516	1634	1603	0.803997	2.39703e-05	1473	1257	1446	1528	2224	1644	1473	1257	1446	1528	2224	1644	0.568708	1.97166e-05
Csa6G153500	595	396	539	948	1122	1282	595	396	539	948	1122	1282	1.37434	1.58265e-11	525	538	688	1184	1311	1245	525	538	688	1184	1311	1245	1.31467	1.31071e-10	486	564	592	1294	1538	1367	486	564	592	1294	1538	1367	1.56149	1.47953e-19
Csa2G382650	141	117	58	522	525	891	141	117	58	522	525	891	2.86168	5.87269e-16	76	150	107	735	710	580	76	150	107	735	710	580	2.85641	6.37691e-26	173	119	160	1074	1494	1094	173	119	160	1074	1494	1094	3.22273	1.99221e-80
Csa3G881750	3163	4085	1873	4581	4789	4989	3163	4085	1873	4581	4789	4989	0.876573	0.00752979	2207	1973	1939	5601	4389	3774	2207	1973	1939	5601	4389	3774	1.40709	1.13569e-10	1642	937	1772	3669	3322	3928	1642	937	1772	3669	3322	3928	1.57304	3.57675e-09
Csa6G011720	276	208	274	76	43	84	276	208	274	76	43	84	-1.66963	2.78366e-06	230	217	177	91	96	67	230	217	177	91	96	67	-1.05629	0.00227184	268	269	273	76	84	54	268	269	273	76	84	54	-1.71718	1.29283e-10
Csa3G181940	1036	2023	612	5502	6487	5765	1036	2023	612	5502	6487	5765	2.47475	0.000143596	461	448	602	6286	6291	5568	461	448	602	6286	6291	5568	3.80917	2.21019e-82	735	479	779	6208	6270	7054	735	479	779	6208	6270	7054	3.52936	4.31612e-62
Csa6G494980	971	609	1407	523	450	447	971	609	1407	523	450	447	-0.841302	0.0233905	792	891	924	293	244	353	792	891	924	293	244	353	-1.3324	1.8228e-11	1002	985	958	524	585	490	1002	985	958	524	585	490	-0.669715	3.47717e-05
Csa7G428980	4410	2347	4520	793	1082	626	4410	2347	4520	793	1082	626	-1.91713	2.22179e-10	1884	2473	3967	666	534	782	1884	2473	3967	666	534	782	-1.86547	2.82682e-10	1339	1569	1713	652	571	922	1339	1569	1713	652	571	922	-0.868341	0.00653107
Csa5G649290	331	239	257	86	148	137	331	239	257	86	148	137	-0.909728	0.00841896	330	325	214	99	98	162	330	325	214	99	98	162	-1.05623	0.00121039	280	312	253	138	193	133	280	312	253	138	193	133	-0.672117	0.0118896
Csa3G632280	211	264	200	39	27	24	211	264	200	39	27	24	-2.68816	3.83966e-12	218	133	134	47	43	24	218	133	134	47	43	24	-1.85148	0.000106175	169	116	119	31	37	39	169	116	119	31	37	39	-1.69304	5.03527e-06
Csa3G019910	2996	3260	2121	4194	4615	5272	2996	3260	2121	4194	4615	5272	0.976295	1.91726e-05	2153	2485	2100	3727	3919	4025	2153	2485	2100	3727	3919	4025	1.02376	5.60779e-19	3000	2565	3128	4276	5828	3940	3000	2565	3128	4276	5828	3940	0.890217	3.4441e-11
Csa3G187240	610	460	520	228	197	289	610	460	520	228	197	289	-0.917794	8.55003e-05	528	552	405	268	280	285	528	552	405	268	280	285	-0.60053	0.0068431	611	585	549	229	289	213	611	585	549	229	289	213	-1.05236	1.72222e-09
Csa3G171170	1669	1944	1637	296	351	239	1669	1944	1637	296	351	239	-2.34283	1.72824e-22	1595	1325	1252	241	191	152	1595	1325	1252	241	191	152	-2.59879	1.19548e-25	1230	1218	921	199	348	233	1230	1218	921	199	348	233	-1.92564	4.0565e-20
Csa3G697940	3553	4328	2845	5499	6447	5094	3553	4328	2845	5499	6447	5094	0.891921	0.000452087	3390	3672	2740	7263	6580	5201	3390	3672	2740	7263	6580	5201	1.20518	3.2723e-09	2594	2732	2596	5730	6064	7093	2594	2732	2596	5730	6064	7093	1.47807	1.83885e-15
Csa2G405050	1135	1091	913	9333	10759	10456	1135	1091	913	9333	10759	10456	3.51586	3.71785e-118	1194	1453	767	7686	9985	7545	1194	1453	767	7686	9985	7545	3.13581	2.29011e-45	1506	1368	1511	7465	7602	8017	1506	1368	1511	7465	7602	8017	2.62269	1.53661e-64
Csa7G192200	3992	3923	3578	1319	1004	1380	3992	3923	3578	1319	1004	1380	-1.40877	4.82574e-15	4155	5603	2769	1160	1568	1250	4155	5603	2769	1160	1568	1250	-1.40279	7.0652e-09	4878	4543	3394	963	1546	963	4878	4543	3394	963	1546	963	-1.69758	2.47584e-19
Csa3G816080	4678	5016	4229	1980	1573	1588	4678	5016	4229	1980	1573	1588	-1.21254	3.66941e-10	4240	4883	2274	2056	2029	2050	4240	4883	2274	2056	2029	2050	-0.644808	0.0207801	5741	3879	3293	1816	2567	2087	5741	3879	3293	1816	2567	2087	-0.784069	0.000395521
Csa1G537560	4858	5346	4407	1842	2164	1854	4858	5346	4407	1842	2164	1854	-1.09247	2.2764e-08	4281	4252	5269	2240	2441	2276	4281	4252	5269	2240	2441	2276	-0.767438	6.29733e-05	3577	3997	3397	1578	1877	1690	3577	3997	3397	1578	1877	1690	-0.884277	3.03679e-08
Csa2G174670	4	16	5	737	866	728	4	16	5	737	866	728	6.75963	4.85308e-61	14	14	13	947	1105	521	14	14	13	947	1105	521	6.22328	1.55031e-56	26	9	22	618	896	1047	26	9	22	618	896	1047	5.71828	2.3557e-60
Csa4G627220	247	278	153	38	20	46	247	278	153	38	20	46	-2.48272	2.60522e-08	170	321	186	15	20	42	170	321	186	15	20	42	-2.9133	4.75316e-11	122	115	120	49	30	25	122	115	120	49	30	25	-1.54364	0.000874777
Csa7G433230	281	184	147	42	77	69	281	184	147	42	77	69	-1.44121	0.00048168	171	270	120	29	81	85	171	270	120	29	81	85	-1.28929	0.0142246	224	222	124	21	47	50	224	222	124	21	47	50	-2.07361	5.51584e-06
Csa5G609760	2045	2060	1817	4458	7019	9071	2045	2060	1817	4458	7019	9071	2.01893	1.33757e-14	1612	1824	1698	4240	3980	4298	1612	1824	1698	4240	3980	4298	1.51503	2.60693e-34	1457	1372	1363	7635	9681	9995	1457	1372	1363	7635	9681	9995	2.91959	1.58752e-82
Csa5G148780	2239	2067	1545	8122	9087	14122	2239	2067	1545	8122	9087	14122	2.65215	2.69061e-29	1966	3026	1575	7969	7358	6263	1966	3026	1575	7969	7358	6263	1.97692	1.75331e-18	2729	1688	2118	11400	16469	18233	2729	1688	2118	11400	16469	18233	3.0442	4.4087e-45
Csa4G046750	9	8	10	44	29	37	9	8	10	44	29	37	2.25625	0.00147088	10	8	9	28	27	42	10	8	9	28	27	42	2.05432	0.00529482	11	7	11	35	50	35	11	7	11	35	50	35	2.25118	0.000305678
Csa5G608590	5	28	11	114	70	123	5	28	11	114	70	123	2.96436	4.07664e-05	4	7	4	138	163	202	4	7	4	138	163	202	5.2932	2.80393e-25	14	6	0	253	373	224	14	6	0	253	373	224	5.61465	1.46876e-25
Csa3G119310	83	82	145	160	309	167	83	82	145	160	309	167	1.25938	0.012893	104	100	85	193	166	329	104	100	85	193	166	329	1.45931	1.58028e-05	54	108	68	179	226	159	54	108	68	179	226	159	1.47735	0.000175302
Csa2G005990	250	253	164	64	83	82	250	253	164	64	83	82	-1.30793	0.000220576	283	233	124	50	65	111	283	233	124	50	65	111	-1.28923	0.0054592	191	145	126	51	53	62	191	145	126	51	53	62	-1.24645	0.000663064
Csa6G079790	1087	1148	966	324	341	392	1087	1148	966	324	341	392	-1.37399	7.55651e-12	936	881	1011	468	510	477	936	881	1011	468	510	477	-0.736214	0.000282407	1150	1134	1098	661	502	473	1150	1134	1098	661	502	473	-0.81435	0.00157004
Csa1G364960	666	491	609	294	329	307	666	491	609	294	329	307	-0.683789	0.00124373	524	464	540	297	232	339	524	464	540	297	232	339	-0.60233	0.0226169	492	487	544	297	326	317	492	487	544	297	326	317	-0.480056	0.0345228
Csa6G507320	2093	1633	1447	1135	1012	1171	2093	1633	1447	1135	1012	1171	-0.396826	0.0315371	1307	1553	1521	880	856	1008	1307	1553	1521	880	856	1008	-0.450916	0.00710984	1682	1245	1561	934	1193	841	1682	1245	1561	934	1193	841	-0.389494	0.0298003
Csa6G505840	1252	1097	1222	238	202	326	1252	1097	1222	238	202	326	-1.99455	1.31824e-19	1287	1261	1207	335	236	337	1287	1261	1207	335	236	337	-1.82469	6.67002e-21	1192	1339	1299	317	403	333	1192	1339	1299	317	403	333	-1.66131	2.80625e-24
Csa4G337320	60	43	49	137	94	106	60	43	49	137	94	106	1.3916	0.000349745	60	44	35	102	125	149	60	44	35	102	125	149	1.65334	2.6068e-05	66	77	44	109	167	165	66	77	44	109	167	165	1.43967	0.000235816
Csa1G002860	2068	2222	1028	5029	6478	2862	2068	2222	1028	5029	6478	2862	1.67924	1.31616e-05	1155	1363	1154	8804	5710	4119	1155	1363	1154	8804	5710	4119	2.59916	1.48722e-20	1279	896	1057	4875	7451	8811	1279	896	1057	4875	7451	8811	2.93232	4.28899e-37
Csa1G168360	3061	2248	2414	2941	3934	4203	3061	2248	2414	2941	3934	4203	0.764481	8.34953e-05	2842	2952	1864	3871	4027	3149	2842	2952	1864	3871	4027	3149	0.776146	0.000848072	3030	3680	3342	4467	4392	5041	3030	3680	3342	4467	4392	5041	0.690419	0.00207988
Csa4G025150	929	697	705	439	398	468	929	697	705	439	398	468	-0.593928	0.00100651	675	857	664	347	354	471	675	857	664	347	354	471	-0.679755	0.000420321	827	699	773	421	361	409	827	699	773	421	361	409	-0.712718	0.00287739
Csa3G271920	128	116	81	23	41	6	128	116	81	23	41	6	-1.95803	0.00956567	86	174	69	27	5	19	86	174	69	27	5	19	-2.42597	0.000398727	46	37	44	12	10	0	46	37	44	12	10	0	-2.33221	0.0283788
Csa5G600380	231	321	124	610	553	530	231	321	124	610	553	530	1.54552	5.86834e-05	133	163	126	821	574	408	133	163	126	821	574	408	2.35184	1.55602e-13	138	85	163	526	682	872	138	85	163	526	682	872	2.6614	9.12321e-18
Csa6G093640	5886	5003	4766	2833	2144	2477	5886	5003	4766	2833	2144	2477	-0.834277	2.51831e-07	4379	5032	4901	2082	2191	2153	4379	5032	4901	2082	2191	2153	-0.926623	1.10222e-11	4530	4855	4484	1660	2709	1867	4530	4855	4484	1660	2709	1867	-0.96847	4.63086e-10
Csa5G139630	4	7	4	11	78	15	4	7	4	11	78	15	3.02594	0.0108932	4	0	2	3	45	26	4	0	2	3	45	26	3.80568	0.0108879	0	2	0	21	22	16	0	2	0	21	22	16	5.07418	0.000982865
CsaUNG019180	1533	1401	847	221	182	309	1533	1401	847	221	182	309	-2.17266	3.59533e-14	700	824	526	195	193	223	700	824	526	195	193	223	-1.51044	4.24823e-13	1027	651	943	249	463	346	1027	651	943	249	463	346	-1.11181	5.20709e-06
Csa3G152090	1191	988	1135	548	303	237	1191	988	1135	548	303	237	-1.36964	7.14551e-05	764	771	1197	316	242	328	764	771	1197	316	242	328	-1.41554	5.47141e-07	508	496	741	215	157	238	508	496	741	215	157	238	-1.2708	0.000216057
Csa6G080370	468	270	351	64	52	87	468	270	351	64	52	87	-2.17286	8.9719e-13	446	399	261	44	47	40	446	399	261	44	47	40	-2.84018	1.49094e-19	222	304	320	57	57	64	222	304	320	57	57	64	-2.0354	3.47279e-10
Csa4G022350	355	156	377	75	128	93	355	156	377	75	128	93	-1.32824	0.00362193	277	285	316	114	107	89	277	285	316	114	107	89	-1.27128	1.09686e-05	224	249	225	116	136	87	224	249	225	116	136	87	-0.843862	0.00374934
Csa2G354030	608	554	656	1635	1974	2125	608	554	656	1635	1974	2125	1.88462	5.56509e-24	524	497	399	1030	1121	907	524	497	399	1030	1121	907	1.34418	4.48049e-11	613	711	623	1086	1448	1137	613	711	623	1086	1448	1137	1.11235	1.18011e-11
Csa3G890120	437	695	291	103	132	202	437	695	291	103	132	202	-1.49928	0.00108567	232	282	123	78	103	54	232	282	123	78	103	54	-1.17431	0.0122417	931	400	498	97	298	129	931	400	498	97	298	129	-1.63851	0.000122085
Csa3G851850	202	281	232	429	448	494	202	281	232	429	448	494	1.14924	5.83052e-05	262	330	249	340	482	576	262	330	249	340	482	576	0.956085	0.000100763	358	295	283	381	528	371	358	295	283	381	528	371	0.652808	0.000891327
Csa6G500550	5171	3948	4471	10371	12071	12848	5171	3948	4471	10371	12071	12848	1.61669	9.91333e-32	4802	6104	6081	10866	9447	7179	4802	6104	6081	10866	9447	7179	0.93763	6.43568e-05	3032	3845	3515	9815	10216	11664	3032	3845	3515	9815	10216	11664	1.82796	1.71142e-19
Csa2G374650	498	352	401	147	108	98	498	352	401	147	108	98	-1.57862	2.85478e-09	529	320	371	68	197	88	529	320	371	68	197	88	-1.56509	0.000864924	317	472	305	76	126	61	317	472	305	76	126	61	-1.89163	2.47999e-08
Csa1G481200	1264	996	1424	2252	3421	1596	1264	996	1424	2252	3421	1596	1.22237	0.000247281	1249	1831	1434	4515	3045	1819	1249	1831	1434	4515	3045	1819	1.32072	0.000117313	1028	958	1046	2914	5004	7443	1028	958	1046	2914	5004	7443	2.5634	1.26117e-16
NewGene_1211	463	366	384	187	148	206	463	366	384	187	148	206	-0.927946	9.18926e-05	531	611	449	97	122	196	531	611	449	97	122	196	-1.72363	2.26035e-10	406	716	631	69	169	117	406	716	631	69	169	117	-2.14666	1.43607e-09
Csa3G740090	1960	1633	1408	926	1072	1033	1960	1633	1408	926	1072	1033	-0.480286	0.0112079	1672	1830	1333	848	970	1011	1672	1830	1333	848	970	1011	-0.541339	0.00135653	1738	1674	1645	1028	1276	1088	1738	1674	1645	1028	1276	1088	-0.367901	0.0105453
Csa3G782670	1884	1432	1522	1746	1865	1784	1884	1432	1522	1746	1865	1784	0.40055	0.0083929	1299	1626	1346	1661	1732	1844	1299	1626	1346	1661	1732	1844	0.52584	0.00014559	1921	1439	1862	1640	2344	1899	1921	1439	1862	1640	2344	1899	0.378442	0.0300955
Csa6G128610	19	79	22	3	4	6	19	79	22	3	4	6	-3.04613	0.00514894	43	45	64	3	9	0	43	45	64	3	9	0	-3.41708	0.000571634	48	10	18	0	3	3	48	10	18	0	3	3	-3.4454	0.0100814
Csa6G430140	10904	12470	10635	4670	4153	4564	10904	12470	10635	4670	4153	4564	-1.12591	5.77994e-10	10459	11935	12222	3296	3127	4673	10459	11935	12222	3296	3127	4673	-1.42843	6.03887e-18	9181	12257	10605	3209	3267	3031	9181	12257	10605	3209	3267	3031	-1.54166	2.42477e-15
Csa1G056920	622	856	434	100	108	158	622	856	434	100	108	158	-2.17297	8.37932e-10	587	396	236	121	168	146	587	396	236	121	168	146	-1.25686	0.00124134	440	405	368	254	131	164	440	405	368	254	131	164	-0.885387	0.0311028
Csa3G144170	9131	4459	8630	1459	1229	1827	9131	4459	8630	1459	1229	1827	-2.04962	4.17402e-15	6428	5371	8979	927	1057	1036	6428	5371	8979	927	1057	1036	-2.57494	4.01238e-28	6646	9022	8443	1603	2236	1418	6646	9022	8443	1603	2236	1418	-2.01519	2.3027e-25
Csa3G128960	1013	1393	749	349	487	343	1013	1393	749	349	487	343	-1.19929	0.000475635	879	970	671	374	490	318	879	970	671	374	490	318	-0.845507	0.00170986	956	821	720	337	521	404	956	821	720	337	521	404	-0.784961	3.69054e-05
Csa1G043040	1595	1221	1208	409	504	387	1595	1221	1208	409	504	387	-1.38277	4.39319e-13	1153	1242	814	303	333	518	1153	1242	814	303	333	518	-1.25556	1.57722e-07	1138	1147	1144	429	490	280	1138	1147	1144	429	490	280	-1.31771	7.12948e-10
NewGene_1213	2848	2078	2189	260	202	240	2848	2078	2189	260	202	240	-3.09711	3.58327e-84	1437	1734	1086	168	178	270	1437	1734	1086	168	178	270	-2.5629	3.79711e-32	2359	1595	1784	234	343	256	2359	1595	1784	234	343	256	-2.57711	6.21025e-51
Csa6G014730	4137	3887	3721	1249	1290	1413	4137	3887	3721	1249	1290	1413	-1.34157	1.361e-21	3846	3676	3418	1199	1271	1425	3846	3676	3418	1199	1271	1425	-1.26742	2.20313e-22	3318	3053	3782	1345	1318	1124	3318	3053	3782	1345	1318	1124	-1.20289	5.8398e-12
Csa4G026910	3041	2943	2908	3641	4555	4144	3041	2943	2908	3641	4555	4144	0.702327	0.000109996	2629	2836	2599	3768	3628	3652	2629	2836	2599	3768	3628	3652	0.685189	3.53165e-07	2736	2703	2970	3545	4093	3840	2736	2703	2970	3545	4093	3840	0.663072	6.99034e-06
Csa6G381850	23001	30056	15854	38385	53013	36967	23001	30056	15854	38385	53013	36967	1.12189	0.000308388	16522	18812	13788	44488	50081	33698	16522	18812	13788	44488	50081	33698	1.63344	1.31915e-15	21940	18682	19634	38523	46258	50542	21940	18682	19634	38523	46258	50542	1.3904	5.69282e-18
Csa5G148570	24	40	48	268	304	180	24	40	48	268	304	180	2.9555	6.67584e-12	12	52	19	454	356	251	12	52	19	454	356	251	3.96374	6.95706e-17	40	18	38	387	574	553	40	18	38	387	574	553	4.19663	2.07087e-42
Csa5G608360	104	115	106	18	11	38	104	115	106	18	11	38	-2.06884	0.00042936	124	130	186	8	8	64	124	130	186	8	8	64	-2.31655	0.00363835	69	111	80	25	36	18	69	111	80	25	36	18	-1.54504	0.00255731
Csa4G307380	2605	1728	2704	1256	1001	1185	2605	1728	2704	1256	1001	1185	-0.792891	0.000441719	2088	2230	3227	827	880	1209	2088	2230	3227	827	880	1209	-1.16937	2.29149e-06	2014	2012	2427	991	1436	972	2014	2012	2427	991	1436	972	-0.733674	1.49542e-05
Csa3G375730	2342	2074	1805	1325	1105	1177	2342	2074	1805	1325	1105	1177	-0.549794	0.00199563	1832	2035	1899	1035	1248	1375	1832	2035	1899	1035	1248	1375	-0.434425	0.00684601	1841	1511	1855	925	1254	974	1841	1511	1855	925	1254	974	-0.518838	0.000308389
Csa4G052580	4840	3661	4515	1819	2087	2072	4840	3661	4515	1819	2087	2072	-0.883372	1.0081e-08	4378	4603	5246	1959	2003	2967	4378	4603	5246	1959	2003	2967	-0.830639	2.46525e-05	3593	4451	4177	2763	1818	1484	3593	4451	4177	2763	1818	1484	-0.778743	0.0199304
Csa3G644790	631	324	433	117	103	125	631	324	433	117	103	125	-1.74722	9.97585e-11	364	382	438	98	75	156	364	382	438	98	75	156	-1.64428	1.11554e-07	502	442	294	99	163	84	502	442	294	99	163	84	-1.65616	7.74271e-08
Csa5G146310	1015	1045	605	437	386	472	1015	1045	605	437	386	472	-0.808711	0.0059128	539	991	822	433	377	445	539	991	822	433	377	445	-0.669103	0.0148384	1330	1030	1217	467	758	427	1330	1030	1217	467	758	427	-0.92764	1.67025e-06
Csa3G149900	698	568	594	246	166	252	698	568	594	246	166	252	-1.25184	8.62157e-08	653	809	848	113	141	186	653	809	848	113	141	186	-2.17878	2.80679e-21	555	553	644	184	270	189	555	553	644	184	270	189	-1.25267	1.07543e-10
Csa6G338120	2086	2647	1632	2767	3137	3291	2086	2647	1632	2767	3137	3291	0.749466	0.00575159	1523	1945	1238	2720	2886	2575	1523	1945	1238	2720	2886	2575	1.04343	7.76238e-09	2165	1610	2034	2031	2771	2503	2165	1610	2034	2031	2771	2503	0.54381	0.00130899
Csa3G081920	659	500	369	710	587	972	659	500	369	710	587	972	0.815785	0.00602359	422	475	292	753	659	558	422	475	292	753	659	558	0.978654	0.000198638	755	406	671	710	1140	1076	755	406	671	710	1140	1076	0.891792	0.0016843
Csa1G523610	4545	4736	4598	21448	30566	25718	4545	4736	4598	21448	30566	25718	2.71174	1.64245e-44	4255	6023	4497	27540	24357	20785	4255	6023	4497	27540	24357	20785	2.54758	1.12717e-43	4365	4627	6197	28242	31147	38535	4365	4627	6197	28242	31147	38535	2.91287	4.99055e-39
Csa3G176350	109	84	67	247	267	92	109	84	67	247	267	92	1.4804	0.00462008	71	65	65	59	159	307	71	65	65	59	159	307	1.56539	0.00716287	36	74	88	293	240	137	36	74	88	293	240	137	1.96065	5.98233e-05
Csa5G636570	929	899	545	1170	956	1089	929	899	545	1170	956	1089	0.675097	0.0155225	596	636	533	1007	1320	1294	596	636	533	1007	1320	1294	1.26376	2.67369e-14	625	494	680	1105	1269	1155	625	494	680	1105	1269	1155	1.19047	9.4344e-12
Csa3G855970	60	56	54	9	9	15	60	56	54	9	9	15	-2.13767	0.000563736	60	59	54	13	12	12	60	59	54	13	12	12	-1.99623	0.000509486	59	72	76	15	32	15	59	72	76	15	32	15	-1.57476	0.00344684
Csa6G403600	5601	6547	2921	20516	22180	17766	5601	6547	2921	20516	22180	17766	2.23712	2.81505e-14	3648	4563	2707	19360	24226	16208	3648	4563	2707	19360	24226	16208	2.70716	2.71684e-35	3801	3282	4058	14146	16540	15905	3801	3282	4058	14146	16540	15905	2.28236	4.50649e-61
Csa3G319280	1654	1708	861	10900	13482	16653	1654	1708	861	10900	13482	16653	3.51442	3.22e-38	836	1923	1592	14432	11652	11084	836	1923	1592	14432	11652	11084	3.34474	5.6629e-36	1160	1022	1502	19468	23826	22931	1160	1022	1502	19468	23826	22931	4.38301	1.78471e-135
Csa2G368900	1313	996	1196	304	346	283	1313	996	1196	304	346	283	-1.66758	1.44786e-19	1377	1347	1870	352	447	493	1377	1347	1870	352	447	493	-1.62246	1.23785e-12	987	1120	1383	402	406	219	987	1120	1383	402	406	219	-1.565	3.71269e-08
Csa7G428120	8923	6796	8271	8268	10957	10158	8923	6796	8271	8268	10957	10158	0.532581	0.00611904	10730	10270	7467	10687	14749	13100	10730	10270	7467	10687	14749	13100	0.668595	0.000903248	10612	10836	11547	13070	12534	13811	10612	10836	11547	13070	12534	13811	0.483748	0.0182837
Csa6G155530	18	17	14	86	93	78	18	17	14	86	93	78	2.62947	1.09142e-08	11	15	13	143	184	127	11	15	13	143	184	127	3.78176	1.07862e-18	30	25	20	82	102	87	30	25	20	82	102	87	2.06543	2.42885e-07
Csa2G416190	2455	2279	1330	726	583	914	2455	2279	1330	726	583	914	-1.21124	2.00033e-05	1263	1600	1282	482	426	722	1263	1600	1282	482	426	722	-1.12749	5.05469e-08	1703	1117	1646	818	941	948	1703	1117	1646	818	941	948	-0.495132	0.0367306
Csa2G047810	227	145	183	5	8	6	227	145	183	5	8	6	-4.61792	1.98841e-21	228	205	182	6	3	8	228	205	182	6	3	8	-4.95759	6.32472e-24	225	193	181	8	19	4	225	193	181	8	19	4	-4.10313	2.04027e-19
Csa4G179670	1013	1075	805	2573	3384	2980	1013	1075	805	2573	3384	2980	1.85721	1.68547e-19	788	861	700	2459	2682	2470	788	861	700	2459	2682	2470	1.93067	3.5288e-42	747	839	937	2121	2084	2642	747	839	937	2121	2084	2642	1.66857	1.95589e-13
Csa2G372160	740	593	927	266	223	262	740	593	927	266	223	262	-1.36257	1.14053e-07	768	765	690	234	158	293	768	765	690	234	158	293	-1.48178	9.65135e-10	946	648	763	257	247	273	946	648	763	257	247	273	-1.36503	1.10442e-09
Csa4G109010	4520	3519	3223	4577	4068	4376	4520	3519	3223	4577	4068	4376	0.453542	0.00287887	3304	2876	3098	3858	3577	4101	3304	2876	3098	3858	3577	4101	0.534062	0.00147237	2728	2505	3309	4338	4742	5563	2728	2505	3309	4338	4742	5563	1.00394	1.94129e-06
CsaUNG008820	255	316	186	88	83	65	255	316	186	88	83	65	-1.45651	0.000115017	207	249	157	94	111	92	207	249	157	94	111	92	-0.802182	0.0168381	247	185	165	86	111	93	247	185	165	86	111	93	-0.828437	0.00678054
Csa3G703170	1067	1145	1068	229	282	322	1067	1145	1068	229	282	322	-1.75603	1.60836e-15	1094	1073	1270	352	259	456	1094	1073	1270	352	259	456	-1.47961	3.62496e-10	785	1275	974	330	228	227	785	1275	974	330	228	227	-1.72555	1.14066e-07
Csa1G532360	286	261	286	56	86	80	286	261	286	56	86	80	-1.67691	4.37918e-08	278	413	637	136	129	173	278	413	637	136	129	173	-1.39361	0.000176721	289	327	241	82	46	50	289	327	241	82	46	50	-2.02603	1.54056e-07
Csa1G015640	225	176	158	93	52	32	225	176	158	93	52	32	-1.40999	0.00521816	253	216	518	105	121	150	253	216	518	105	121	150	-1.20379	0.00773486	195	258	166	85	106	61	195	258	166	85	106	61	-1.10911	0.00255731
Csa4G011850	1652	1618	1515	529	634	574	1652	1618	1515	529	634	574	-1.23186	7.55019e-12	1430	1427	1411	449	514	651	1430	1427	1411	449	514	651	-1.18766	2.09103e-12	1316	1129	961	477	578	519	1316	1129	961	477	578	519	-0.898709	5.54702e-07
Csa7G373520	868	850	689	134	128	135	868	850	689	134	128	135	-2.36854	1.18251e-30	581	599	888	116	67	90	581	599	888	116	67	90	-2.70327	8.69652e-18	627	651	565	102	129	80	627	651	565	102	129	80	-2.37094	1.1862e-28
Csa6G318710	306	334	352	2183	2464	1761	306	334	352	2183	2464	1761	2.91629	4.78344e-39	265	418	398	2292	2187	1448	265	418	398	2292	2187	1448	2.70396	1.86769e-24	379	361	346	1434	2126	2266	379	361	346	1434	2126	2266	2.63442	1.39339e-38
Csa1G555600	521	576	395	514	943	907	521	576	395	514	943	907	0.891598	0.0104019	327	278	200	487	474	491	327	278	200	487	474	491	1.08294	1.2132e-05	418	321	357	634	824	814	418	321	357	634	824	814	1.26956	9.9743e-12
NewGene_1407	1777	1335	1954	2445	2273	2560	1777	1335	1954	2445	2273	2560	0.755852	0.000154698	1861	1794	1517	1851	2207	2442	1861	1794	1517	1851	2207	2442	0.55255	0.000721621	1707	1576	2020	2192	2081	2195	1707	1576	2020	2192	2081	2195	0.514728	0.0209664
NewGene_1401	716	646	487	18	64	101	716	646	487	18	64	101	-3.10515	4.36383e-10	363	478	263	71	35	47	363	478	263	71	35	47	-2.59811	3.37846e-13	479	377	281	47	112	53	479	377	281	47	112	53	-2.25426	4.52434e-11
Csa6G042360	432	426	338	142	74	184	432	426	338	142	74	184	-1.358	0.000427929	298	298	260	91	82	162	298	298	260	91	82	162	-1.14525	0.000440582	433	273	297	98	205	113	433	273	297	98	205	113	-1.08694	0.000648385
Csa6G450430	335	168	157	48	36	42	335	168	157	48	36	42	-2.11488	5.81281e-08	154	120	107	17	36	16	154	120	107	17	36	16	-2.23022	1.04531e-05	72	75	147	16	10	12	72	75	147	16	10	12	-2.71976	3.42035e-06
Csa2G308370	62	81	58	214	356	324	62	81	58	214	356	324	2.3736	1.39323e-11	46	33	35	194	236	200	46	33	35	194	236	200	2.69197	1.96757e-16	60	67	36	238	272	308	60	67	36	238	272	308	2.54714	3.55912e-14
Csa6G128000	3045	2937	2104	6247	7844	5865	3045	2937	2104	6247	7844	5865	1.54263	6.07399e-13	1713	1776	1867	7135	7141	6206	1713	1776	1867	7135	7141	6206	2.16623	1.02572e-40	2595	1639	2663	5640	7582	6839	2595	1639	2663	5640	7582	6839	1.75751	1.87047e-19
Csa4G370550	26	38	26	286	241	248	26	38	26	286	241	248	3.32594	4.491e-23	12	32	35	206	386	301	12	32	35	206	386	301	3.72752	1.0941e-18	19	20	15	257	159	162	19	20	15	257	159	162	3.66496	2.57357e-17
Csa3G047800	816	531	557	292	246	414	816	531	557	292	246	414	-0.752421	0.00877636	731	703	510	217	216	312	731	703	510	217	216	312	-1.16253	6.02347e-07	688	632	655	246	411	247	688	632	655	246	411	247	-0.942712	1.44882e-06
Csa3G769110	3640	3585	3056	5567	6183	6603	3640	3585	3056	5567	6183	6603	1.06555	2.95931e-11	2577	2980	2797	6691	5927	4721	2577	2980	2797	6691	5927	4721	1.29518	1.01931e-10	2956	3149	4830	5701	6142	7677	2956	3149	4830	5701	6142	7677	1.061	0.000139247
Csa4G291900	944	852	1064	1288	1320	1373	944	852	1064	1288	1320	1373	0.704142	0.000303084	1378	1090	1021	1261	1558	1507	1378	1090	1021	1261	1558	1507	0.532017	0.0150724	983	878	1009	1281	1780	1127	983	878	1009	1281	1780	1127	0.739336	3.24709e-06
Csa1G186670	549	530	490	170	190	181	549	530	490	170	190	181	-1.3052	8.75875e-10	503	501	344	226	178	199	503	501	344	226	178	199	-0.9228	0.000482317	511	556	402	223	247	294	511	556	402	223	247	294	-0.721747	0.0149286
Csa6G452650	131	195	48	323	708	250	131	195	48	323	708	250	2.00957	0.000996431	96	87	41	542	447	335	96	87	41	542	447	335	2.8194	6.02312e-15	120	56	69	460	592	921	120	56	69	460	592	921	3.26059	9.46297e-19
Csa3G270790	960	930	680	409	443	419	960	930	680	409	443	419	-0.780258	0.000608272	625	660	580	314	354	455	625	660	580	314	354	455	-0.512558	0.0142036	798	537	812	417	479	342	798	537	812	417	479	342	-0.580114	0.0192919
Csa3G710730	550	854	510	1425	1193	1015	550	854	510	1425	1193	1015	1.13412	0.000518628	532	731	609	1507	1478	1458	532	731	609	1507	1478	1458	1.4839	6.59913e-20	443	452	445	1058	1132	985	443	452	445	1058	1132	985	1.45886	1.74554e-19
Csa7G389500	1454	1182	1237	1513	1534	1363	1454	1182	1237	1513	1534	1363	0.427474	0.0121696	1204	1327	1070	1252	1363	1342	1204	1327	1070	1252	1363	1342	0.368487	0.0221781	1339	1221	1307	1179	1846	1308	1339	1221	1307	1179	1846	1308	0.356601	0.0274548
NewGene_675	206	261	261	86	76	81	206	261	261	86	76	81	-1.37103	4.78855e-05	174	261	172	103	74	65	174	261	172	103	74	65	-1.07204	0.00477332	177	177	191	72	121	65	177	177	191	72	121	65	-0.898863	0.00543328
Csa7G238990	178	156	212	433	307	361	178	156	212	433	307	361	1.23815	1.05527e-05	159	218	183	387	372	321	159	218	183	387	372	321	1.18887	1.70292e-06	179	197	228	274	324	363	179	197	228	274	324	363	0.8864	0.00156764
Csa5G652280	1565	1817	1667	791	719	871	1565	1817	1667	791	719	871	-0.868488	5.07936e-05	2048	2181	2516	976	844	969	2048	2181	2516	976	844	969	-1.05236	6.02765e-09	1621	2371	2216	739	714	804	1621	2371	2216	739	714	804	-1.24249	9.85444e-07
Csa1G596450	1677	1831	1318	933	807	1103	1677	1831	1318	933	807	1103	-0.540446	0.0375268	1521	1760	1883	868	869	1184	1521	1760	1883	868	869	1184	-0.607431	0.00173023	1456	1467	1399	726	844	571	1456	1467	1399	726	844	571	-0.811009	2.39556e-06
Csa2G382480	133	245	217	72	70	85	133	245	217	72	70	85	-1.19822	0.00944399	121	204	126	43	52	67	121	204	126	43	52	67	-1.24243	0.00141794	119	150	113	57	53	40	119	150	113	57	53	40	-1.13975	0.00500542
Csa5G139880	593	407	345	109	88	152	593	407	345	109	88	152	-1.69672	1.45499e-08	317	320	209	78	67	88	317	320	209	78	67	88	-1.62878	2.85957e-08	380	277	311	100	170	160	380	277	311	100	170	160	-0.962879	0.000644863
Csa3G734920	7001	7128	5391	2905	2415	3157	7001	7128	5391	2905	2415	3157	-0.976147	4.86861e-07	6443	7965	6110	2781	2360	2929	6443	7965	6110	2781	2360	2929	-1.113	3.57059e-16	7058	5896	6378	2718	3511	3143	7058	5896	6378	2718	3511	3143	-0.832095	5.68808e-12
Csa1G132110	10976	9533	6044	246	214	229	10976	9533	6044	246	214	229	-5.0235	7.44138e-120	5842	4243	3071	252	310	357	5842	4243	3071	252	310	357	-3.61974	5.87798e-52	2466	3108	1705	332	428	331	2466	3108	1705	332	428	331	-2.54244	7.35514e-25
Csa5G550170	1111	614	722	1374	1159	1401	1111	614	722	1374	1159	1401	0.944835	6.92072e-06	737	923	1092	1150	1221	1595	737	923	1092	1150	1221	1595	0.739542	0.00123666	1009	874	1311	1469	1769	1311	1009	874	1311	1469	1769	1311	0.716544	0.000674327
Csa6G046420	832	649	458	1143	1243	1219	832	649	458	1143	1243	1219	1.1457	2.45451e-07	494	531	453	780	1134	983	494	531	453	780	1134	983	1.19995	1.05724e-09	577	404	737	872	1844	1306	577	404	737	872	1844	1306	1.41084	6.32728e-07
Csa3G130260	644	669	553	2359	2751	2492	644	669	553	2359	2751	2492	2.25593	3.05484e-37	518	716	539	2085	2337	1721	518	716	539	2085	2337	1721	2.04018	4.24958e-24	698	695	596	1688	1837	1887	698	695	596	1688	1837	1887	1.6646	5.43896e-22
Csa4G000640	460	289	300	135	122	134	460	289	300	135	122	134	-1.16871	3.87782e-06	291	264	328	93	105	113	291	264	328	93	105	113	-1.29075	3.14098e-06	458	382	368	124	104	75	458	382	368	124	104	75	-1.77105	2.6234e-10
Csa2G033260	6945	7288	5157	2212	2544	2839	6945	7288	5157	2212	2544	2839	-1.12397	5.68592e-08	5397	7071	5361	2333	2122	2242	5397	7071	5361	2333	2122	2242	-1.17386	9.04848e-17	5963	4517	4983	2325	2845	2814	5963	4517	4983	2325	2845	2814	-0.732038	4.20709e-06
Csa4G646360	751	648	657	404	425	474	751	648	657	404	425	474	-0.423698	0.0366444	570	728	580	269	359	369	570	728	580	269	359	369	-0.684576	0.00118622	929	762	674	316	643	379	929	762	674	316	643	379	-0.644254	0.0148623
Csa2G403710	220	160	250	90	73	72	220	160	250	90	73	72	-1.18755	0.00073189	177	197	127	72	69	77	177	197	127	72	69	77	-0.964372	0.0046142	287	253	272	102	163	57	287	253	272	102	163	57	-1.16356	0.00172833
Csa3G073880	1105	817	776	1257	1083	1277	1105	817	776	1257	1083	1277	0.668382	7.74026e-05	568	639	520	823	693	1052	568	639	520	823	693	1052	0.794732	4.11332e-05	958	716	783	945	1370	1127	958	716	783	945	1370	1127	0.693671	2.2271e-05
Csa5G175800	379	448	302	16	53	34	379	448	302	16	53	34	-3.22609	3.95741e-13	343	325	211	22	52	61	343	325	211	22	52	61	-2.48632	3.60521e-10	185	290	199	28	63	13	185	290	199	28	63	13	-2.57023	5.53968e-07
Csa2G271390	41	42	31	75	75	96	41	42	31	75	75	96	1.33955	0.00298727	51	47	30	87	71	75	51	47	30	87	71	75	1.10264	0.0213714	47	46	41	91	107	83	47	46	41	91	107	83	1.27581	0.000475532
Csa6G516780	0	23	5	286	416	213	0	23	5	286	416	213	5.15899	0.00197372	7	23	12	493	397	323	7	23	12	493	397	323	5.11319	3.2614e-37	14	14	22	412	646	713	14	14	22	412	646	713	5.35626	5.40172e-54
Csa3G702070	686	683	483	2249	2185	2059	686	683	483	2249	2185	2059	2.04444	1.36319e-26	486	885	711	3304	3368	2273	486	885	711	3304	3368	2273	2.35746	5.0016e-20	681	439	737	2397	3051	3014	681	439	737	2397	3051	3014	2.41001	1.76866e-30
Csa3G121720	1893	1667	1594	763	745	786	1893	1667	1594	763	745	786	-0.932951	3.9729e-11	1548	2405	1948	671	612	1072	1548	2405	1948	671	612	1072	-1.10634	2.89032e-06	1474	1563	1496	754	720	624	1474	1563	1496	754	720	624	-0.893555	2.66306e-06
Csa2G360700	78	132	25	231	254	158	78	132	25	231	254	158	1.67125	0.00990542	24	61	35	424	528	441	24	61	35	424	528	441	3.78821	6.61736e-33	58	23	46	230	356	247	58	23	46	230	356	247	2.92082	4.63391e-18
Csa7G397040	7749	6393	6973	4663	4440	4668	7749	6393	6973	4663	4440	4668	-0.380708	0.00368164	6267	7417	5715	4020	4125	4495	6267	7417	5715	4020	4125	4495	-0.385393	0.00254671	7707	8092	7184	4627	5571	4190	7707	8092	7184	4627	5571	4190	-0.472628	0.0014787
Csa1G580250	60	44	41	120	119	158	60	44	41	120	119	158	1.69655	1.67412e-06	37	36	11	108	137	137	37	36	11	108	137	137	2.42724	7.03828e-07	71	25	77	151	161	112	71	25	77	151	161	112	1.52011	0.0021707
Csa5G218190	1130	1346	956	673	590	730	1130	1346	956	673	590	730	-0.565216	0.0363449	972	1318	1030	651	708	685	972	1318	1030	651	708	685	-0.462941	0.0123157	1429	1082	1130	565	837	603	1429	1082	1130	565	837	603	-0.659228	6.37131e-05
Csa1G397120	838	489	598	2154	2375	1290	838	489	598	2154	2375	1290	1.86059	3.82982e-11	488	471	831	1413	1815	2075	488	471	831	1413	1815	2075	1.76541	3.3552e-10	410	293	531	1485	1521	1239	410	293	531	1485	1521	1239	2.00397	4.81623e-17
Csa1G569430	5028	6220	2978	8189	10185	7672	5028	6220	2978	8189	10185	7672	1.10108	0.000521222	2435	3067	2544	8994	10233	7374	2435	3067	2544	8994	10233	7374	1.96922	1.73601e-26	5345	2409	3889	6640	8201	8567	5345	2409	3889	6640	8201	8567	1.24473	3.6911e-06
Csa1G560710	273	115	231	89	57	97	273	115	231	89	57	97	-1.09216	0.0181507	172	127	232	47	47	46	172	127	232	47	47	46	-1.71542	3.7438e-05	219	224	210	70	89	64	219	224	210	70	89	64	-1.34974	3.2582e-07
Csa3G113370	2867	2358	2283	867	831	1340	2867	2358	2283	867	831	1340	-1.07191	1.70475e-06	2552	3526	2160	921	770	742	2552	3526	2160	921	770	742	-1.50847	1.51961e-13	3604	3020	4426	907	1508	1554	3604	3020	4426	907	1508	1554	-1.26999	1.76404e-07
Csa5G139140	1808	1271	1174	1657	1693	2002	1808	1271	1174	1657	1693	2002	0.581346	0.0018793	1076	1520	1277	1374	1687	1554	1076	1520	1277	1374	1687	1554	0.487392	0.0122237	1630	1174	1627	1694	2205	1525	1630	1174	1627	1694	2205	1525	0.497383	0.00769506
Csa3G038100	1301	897	1316	240	251	222	1301	897	1316	240	251	222	-2.0596	8.09152e-23	712	699	1406	188	137	409	712	699	1406	188	137	409	-1.77151	5.25354e-05	707	584	642	168	164	136	707	584	642	168	164	136	-1.82637	3.30727e-20
Csa6G513540	156	201	85	278	552	231	156	201	85	278	552	231	1.49919	0.00363916	159	139	91	757	488	296	159	139	91	757	488	296	2.24797	2.2585e-08	133	89	137	610	866	1129	133	89	137	610	866	1129	3.08785	5.6362e-26
Csa3G280930	4313	4624	2906	1750	1707	1820	4313	4624	2906	1750	1707	1820	-0.93656	4.45797e-05	2922	2979	2690	1713	1858	2032	2922	2979	2690	1713	1858	2032	-0.392047	0.00413312	3481	2678	2865	1632	2052	1658	3481	2678	2865	1632	2052	1658	-0.544086	4.78255e-05
Csa3G462680	31	20	25	219	183	111	31	20	25	219	183	111	3.0073	2.3977e-12	22	40	55	251	363	439	22	40	55	251	363	439	3.37829	7.30681e-20	39	72	58	338	326	358	39	72	58	338	326	358	2.81062	1.87264e-17
Csa2G370420	2229	2538	1992	1280	1251	1572	2229	2538	1992	1280	1251	1572	-0.500675	0.0383151	2080	2332	1510	1162	1168	1144	2080	2332	1510	1162	1168	1144	-0.528746	0.00817611	2326	2190	2246	1228	1649	1353	2326	2190	2246	1228	1649	1353	-0.472742	0.000171404
Csa4G308510	120	78	76	2	4	8	120	78	76	2	4	8	-4.04014	8.55652e-10	97	92	74	12	3	25	97	92	74	12	3	25	-2.52129	0.000284943	16	51	29	8	5	6	16	51	29	8	5	6	-2.12952	0.0272607
Csa3G855280	634	572	779	268	263	205	634	572	779	268	263	205	-1.20339	7.20745e-06	559	803	387	195	202	236	559	803	387	195	202	236	-1.22094	9.92236e-06	689	665	435	290	307	183	689	665	435	290	307	183	-0.991694	0.00128051
Csa6G487530	227	301	278	89	32	35	227	301	278	89	32	35	-2.15935	1.38402e-05	344	448	376	55	49	40	344	448	376	55	49	40	-2.77944	4.24958e-24	369	377	399	36	71	13	369	377	399	36	71	13	-3.11057	1.88386e-12
Csa3G386830	0	12	9	156	109	111	0	12	9	156	109	111	4.32339	1.37607e-08	4	7	7	55	75	151	4	7	7	55	75	151	4.16261	5.44213e-11	9	8	0	119	146	103	9	8	0	119	146	103	4.64368	4.81685e-14
Csa4G004840	56	29	58	11	13	5	56	29	58	11	13	5	-2.04605	0.00957844	52	35	25	4	3	10	52	35	25	4	3	10	-2.52011	0.00449815	51	37	42	3	12	4	51	37	42	3	12	4	-2.61633	0.000591884
Csa2G379880	541	390	458	277	193	222	541	390	458	277	193	222	-0.762979	0.00289769	603	674	376	221	192	213	603	674	376	221	192	213	-1.15807	1.30063e-05	815	711	660	90	266	129	815	711	660	90	266	129	-2.0191	9.36165e-11
Csa1G599510	1461	798	1404	444	484	410	1461	798	1404	444	484	410	-1.20088	3.70743e-06	1209	917	1328	222	334	441	1209	917	1328	222	334	441	-1.59889	1.87013e-08	803	1558	1228	305	316	207	803	1558	1228	305	316	207	-1.92625	1.3475e-09
Csa2G359970	869	424	628	85	87	167	869	424	628	85	87	167	-2.24673	8.14485e-11	687	767	701	85	115	158	687	767	701	85	115	158	-2.37566	4.29049e-25	387	443	406	96	161	112	387	443	406	96	161	112	-1.55867	2.92355e-11
Csa1G074990	389	245	295	979	1032	838	389	245	295	979	1032	838	1.87067	5.82562e-21	259	231	243	819	842	799	259	231	243	819	842	799	1.97306	6.31494e-26	269	188	230	627	575	571	269	188	230	627	575	571	1.60254	9.10862e-13
Csa5G146320	823	497	896	221	376	122	823	497	896	221	376	122	-1.36824	0.00367211	536	679	1270	225	214	456	536	679	1270	225	214	456	-1.29403	0.0023961	357	682	391	254	123	204	357	682	391	254	123	204	-1.05319	0.0374932
Csa3G829090	2250	2404	1437	885	821	1039	2250	2404	1437	885	821	1039	-0.921228	0.000417905	1723	1739	1285	713	764	829	1723	1739	1285	713	764	829	-0.811382	1.54451e-06	2014	1415	1934	847	1360	884	2014	1415	1934	847	1360	884	-0.600695	0.00237528
Csa6G042460	144	96	141	192	238	149	144	96	141	192	238	149	0.851529	0.0275206	64	100	257	303	310	487	64	100	257	303	310	487	1.56638	0.00334564	34	103	69	377	138	119	34	103	69	377	138	119	1.86418	0.00624509
NewGene_2095	990	625	857	276	267	343	990	625	857	276	267	343	-1.23516	1.16004e-08	800	1066	842	256	346	316	800	1066	842	256	346	316	-1.32699	7.7662e-12	971	1197	898	326	460	270	971	1197	898	326	460	270	-1.35499	2.07846e-09
Csa4G314390	4443	6339	3049	6601	5939	7432	4443	6339	3049	6601	5939	7432	0.742181	0.0300352	3254	4088	3170	6580	7531	7197	3254	4088	3170	6580	7531	7197	1.25502	5.12198e-22	4095	3753	4379	8155	10160	7590	4095	3753	4379	8155	10160	7590	1.28758	9.60002e-28
Csa6G516590	122	113	136	34	12	50	122	113	136	34	12	50	-1.73661	0.0040104	163	175	47	17	21	35	163	175	47	17	21	35	-2.16524	0.000425454	252	145	111	18	39	21	252	145	111	18	39	21	-2.51234	4.68033e-08
Csa4G378780	1097	554	925	1495	1949	1888	1097	554	925	1495	1949	1888	1.30717	1.60451e-07	804	798	1207	1519	1667	1769	804	798	1207	1519	1667	1769	1.02891	2.44541e-05	523	888	767	1406	1291	1270	523	888	767	1406	1291	1270	1.07701	0.000217695
Csa1G002120	1451	1250	1648	733	728	964	1451	1250	1648	733	728	964	-0.617615	0.00967315	1603	1997	1765	677	538	686	1603	1997	1765	677	538	686	-1.26705	1.37533e-14	2166	2319	2332	688	1185	1050	2166	2319	2332	688	1185	1050	-1.02834	3.74147e-07
Csa1G009930	1945	1444	1261	3693	4163	3892	1945	1444	1261	3693	4163	3892	1.5875	2.19208e-23	1317	1230	1332	3175	3651	3166	1317	1230	1332	3175	3651	3166	1.59099	8.94918e-22	1509	1229	1589	3188	4060	3085	1509	1229	1589	3188	4060	3085	1.46269	4.4837e-28
Csa4G296260	37	38	104	4251	4120	2434	37	38	104	4251	4120	2434	6.12619	2.92831e-51	85	283	293	8680	7378	4122	85	283	293	8680	7378	4122	5.19201	1.84042e-15	269	95	244	2643	2928	4936	269	95	244	2643	2928	4936	4.37251	1.37143e-31
Csa4G028470	4605	6150	6167	1033	1059	920	4605	6150	6167	1033	1059	920	-2.28054	7.38335e-23	5102	4645	3273	1539	1345	1904	5102	4645	3273	1539	1345	1904	-1.21883	8.09847e-10	2971	4156	2854	1604	1130	1265	2971	4156	2854	1604	1130	1265	-1.08726	0.000279847
Csa6G092010	5249	5700	3966	1902	1751	2629	5249	5700	3966	1902	1751	2629	-1.02518	2.43436e-05	5188	6461	3937	1415	1313	1423	5188	6461	3937	1415	1313	1423	-1.66613	1.70654e-22	6995	6442	6207	1604	2227	2261	6995	6442	6207	1604	2227	2261	-1.47701	2.6503e-19
Csa1G072440	2034	1887	1341	2577	2218	2750	2034	1887	1341	2577	2218	2750	0.755613	0.000326492	1583	1915	1376	2452	2559	2366	1583	1915	1376	2452	2559	2366	0.838409	1.25583e-07	1987	1495	1688	2479	2708	2531	1987	1495	1688	2479	2708	2531	0.802406	1.89473e-07
Csa4G088720	4370	3771	3553	3857	4490	5143	4370	3771	3553	3857	4490	5143	0.441354	0.0168395	3328	3411	3065	3559	3636	3940	3328	3411	3065	3559	3636	3940	0.410237	0.0012245	3994	3792	3955	3998	5272	4637	3994	3792	3955	3998	5272	4637	0.451508	0.000549483
Csa3G730860	181	210	128	331	370	339	181	210	128	331	370	339	1.23096	4.38015e-05	171	180	192	339	296	377	171	180	192	339	296	377	1.119	1.0853e-06	150	155	171	320	405	388	150	155	171	320	405	388	1.43532	5.95882e-11
Csa5G218840	4823	3422	5747	2781	2408	2894	4823	3422	5747	2781	2408	2894	-0.559853	0.0307121	3854	4877	6884	2343	1704	3067	3854	4877	6884	2343	1704	3067	-0.931151	0.00159153	4625	3499	4187	2026	3203	2434	4625	3499	4187	2026	3203	2434	-0.484308	0.00274496
Csa5G517150	79	220	19	985	944	369	79	220	19	985	944	369	3.04594	0.0129391	17	6	33	1138	1328	691	17	6	33	1138	1328	691	6.0205	3.48179e-15	28	0	0	614	761	1093	28	0	0	614	761	1093	6.78018	0.00876268
Csa2G369740	1261	1407	750	634	389	699	1261	1407	750	634	389	699	-0.765351	0.0428517	816	1350	712	229	236	349	816	1350	712	229	236	349	-1.58492	1.01935e-09	1803	866	1087	262	349	304	1803	866	1087	262	349	304	-1.81077	6.92896e-12
Csa3G592690	308	229	141	59	55	23	308	229	141	59	55	23	-2.04195	3.53036e-05	165	267	495	109	47	172	165	267	495	109	47	172	-1.31713	0.0278008	425	161	333	105	154	153	425	161	333	105	154	153	-0.927528	0.0331593
Csa1G021900	1711	1637	1462	1011	824	1150	1711	1637	1462	1011	824	1150	-0.460942	0.0364011	2077	2733	2103	879	976	914	2077	2733	2103	879	976	914	-1.0822	9.89549e-13	2764	2712	3081	905	1172	988	2764	2712	3081	905	1172	988	-1.27619	2.98017e-21
Csa1G084320	1092	879	934	541	605	504	1092	879	934	541	605	504	-0.574975	0.00297018	1150	1262	1170	458	363	568	1150	1262	1170	458	363	568	-1.14758	1.23341e-09	1170	1106	1113	559	617	551	1170	1106	1113	559	617	551	-0.757686	9.34519e-07
Csa5G412760	4903	3971	4181	1917	1817	2078	4903	3971	4181	1917	1817	2078	-0.930433	1.18972e-14	4118	4442	4277	2313	2131	2391	4118	4442	4277	2313	2131	2391	-0.682795	2.22312e-07	4205	4695	5217	2459	2457	2165	4205	4695	5217	2459	2457	2165	-0.780247	4.18818e-05
Csa6G501320	572	580	311	73	90	106	572	580	311	73	90	106	-2.20802	3.44736e-11	468	495	275	48	70	84	468	495	275	48	70	84	-2.38677	3.77284e-14	726	424	700	65	195	80	726	424	700	65	195	80	-2.28957	3.7715e-10
Csa3G178560	1198	1117	1062	1386	1860	1216	1198	1117	1062	1386	1860	1216	0.639203	0.0141747	754	958	836	1499	1253	1232	754	958	836	1499	1253	1232	0.883684	3.86306e-06	957	794	852	986	1347	1034	957	794	852	986	1347	1034	0.575599	1.86101e-05
Csa5G590000	344	160	405	72	102	117	344	160	405	72	102	117	-1.39818	0.00174185	327	335	496	70	120	129	327	335	496	70	120	129	-1.65813	1.47611e-06	287	202	215	85	175	101	287	202	215	85	175	101	-0.781069	0.0198473
Csa4G129600	610	848	332	88	85	85	610	848	332	88	85	85	-2.575	2.15449e-11	384	411	309	145	124	77	384	411	309	145	124	77	-1.42122	2.83889e-05	812	307	486	76	188	151	812	307	486	76	188	151	-1.74578	2.23113e-05
Csa5G633170	2430	1810	1820	635	639	295	2430	1810	1820	635	639	295	-1.69525	1.07243e-07	1198	1591	1878	404	302	499	1198	1591	1878	404	302	499	-1.74063	1.80696e-12	1142	1444	1419	214	427	283	1142	1444	1419	214	427	283	-1.94489	5.75163e-17
Csa1G342430	595	638	452	1163	1014	1480	595	638	452	1163	1014	1480	1.34183	1.65956e-08	401	793	463	1057	993	944	401	793	463	1057	993	944	1.10906	2.0794e-05	789	686	573	1288	1301	1437	789	686	573	1288	1301	1437	1.20539	5.65803e-09
Csa4G621200	1735	1503	1274	594	462	611	1735	1503	1274	594	462	611	-1.20035	1.38976e-10	1310	1266	1186	490	580	721	1310	1266	1186	490	580	721	-0.854538	1.76399e-06	1331	1364	1362	655	745	535	1331	1364	1362	655	745	535	-0.863403	2.21047e-07
Csa7G029940	837	607	985	107	98	198	837	607	985	107	98	198	-2.36657	9.25369e-13	743	706	884	133	100	143	743	706	884	133	100	143	-2.41951	2.30188e-24	789	833	699	119	255	173	789	833	699	119	255	173	-1.90915	2.86839e-15
Csa7G322080	147	109	132	205	241	256	147	109	132	205	241	256	1.09546	4.25648e-05	160	167	123	252	245	197	160	167	123	252	245	197	0.867925	0.00447805	158	155	188	250	311	314	158	155	188	250	311	314	1.01776	5.20699e-05
Csa6G013870	1900	1570	1037	2023	2414	2189	1900	1570	1037	2023	2414	2189	0.805522	0.00102704	1346	1548	1509	2431	2109	2104	1346	1548	1509	2431	2109	2104	0.826519	1.63342e-06	1484	1489	1664	2564	3065	3131	1484	1489	1664	2564	3065	3131	1.1332	9.76252e-12
Csa5G576680	380	431	309	33	46	78	380	431	309	33	46	78	-2.61671	5.33528e-12	257	378	214	46	65	52	257	378	214	46	65	52	-2.13368	3.83195e-11	504	310	421	97	96	93	504	310	421	97	96	93	-1.8794	9.17323e-13
Csa1G267230	1852	2412	1492	599	527	784	1852	2412	1492	599	527	784	-1.37895	7.76774e-07	1574	1685	1264	587	677	614	1574	1685	1264	587	677	614	-1.03257	1.24548e-09	1420	1285	1278	531	580	582	1420	1285	1278	531	580	582	-1.01367	5.05413e-10
NewGene_1934	372	264	277	104	134	135	372	264	277	104	134	135	-1.04413	9.42091e-05	285	288	237	138	143	170	285	288	237	138	143	170	-0.619556	0.018104	432	411	445	125	221	70	432	411	445	125	221	70	-1.47143	3.92014e-05
Csa6G502850	957	367	784	362	326	305	957	367	784	362	326	305	-0.817835	0.029597	769	492	618	153	191	282	769	492	618	153	191	282	-1.38976	5.22103e-06	547	639	602	309	304	231	547	639	602	309	304	231	-0.873446	0.000289497
Csa6G092560	2042	1720	1593	119	168	158	2042	1720	1593	119	168	158	-3.3493	6.79212e-68	1780	1467	1527	120	145	239	1780	1467	1527	120	145	239	-3.0428	3.13574e-36	2196	1974	1758	177	271	200	2196	1974	1758	177	271	200	-2.99568	7.42064e-81
Csa6G518390	49	30	27	265	290	228	49	30	27	265	290	228	3.14338	6.34734e-23	47	18	59	215	240	185	47	18	59	215	240	185	2.57061	6.71907e-08	45	29	77	272	227	260	45	29	77	272	227	260	2.56989	3.72795e-10
Csa5G591720	5391	3028	3629	4479	4728	6260	5391	3028	3629	4479	4728	6260	0.617734	0.00773134	4355	4812	2826	4198	4826	5260	4355	4812	2826	4198	4826	5260	0.487982	0.0260613	6635	6976	7557	7390	10626	8908	6635	6976	7557	7390	10626	8908	0.54546	0.000448147
Csa2G005340	127	373	97	2340	2356	2920	127	373	97	2340	2356	2920	3.84805	7.7257e-08	138	228	201	3522	3262	2476	138	228	201	3522	3262	2476	4.27769	1.88656e-73	161	100	146	4350	7113	5062	161	100	146	4350	7113	5062	5.54101	4.08791e-203
Csa1G287020	11454	14440	10356	62957	79472	70238	11454	14440	10356	62957	79472	70238	2.7714	2.19938e-38	10811	13872	7699	76492	78726	53808	10811	13872	7699	76492	78726	53808	2.9502	3.0942e-37	12501	9493	11382	67161	81418	73514	12501	9493	11382	67161	81418	73514	2.95254	2.2071e-126
Csa5G494420	17	9	17	352	433	185	17	9	17	352	433	185	4.75128	5.41578e-25	13	12	39	515	689	407	13	12	39	515	689	407	4.86764	2.07735e-27	7	18	30	506	830	729	7	18	30	506	830	729	5.41684	3.01655e-44
Csa5G159600	3213	2285	2562	1194	1379	1436	3213	2285	2562	1194	1379	1436	-0.762085	9.62277e-07	2371	2393	1979	1571	1123	1492	2371	2393	1979	1571	1123	1492	-0.457667	0.0300138	2608	2514	2758	1521	1669	1352	2608	2514	2758	1521	1669	1352	-0.582995	0.000111267
Csa2G382400	671	738	455	1399	1491	1242	671	738	455	1399	1491	1242	1.38023	2.73599e-08	546	480	529	1035	1310	1195	546	480	529	1035	1310	1195	1.40788	7.21754e-14	635	456	565	931	1068	822	635	456	565	931	1068	822	0.984301	1.00547e-08
Csa6G407090	817	790	753	432	484	499	817	790	753	432	484	499	-0.508766	0.0154993	739	820	642	446	396	464	739	820	642	446	396	464	-0.521283	0.00543134	852	642	701	349	494	478	852	642	701	349	494	478	-0.518089	0.0201686
NewGene_896	0	2	0	60	30	14	0	2	0	60	30	14	5.9073	0.000119706	2	0	2	74	77	46	2	0	2	74	77	46	5.85481	1.53543e-09	0	0	0	12	35	6	0	0	0	12	35	6	6.69721	0.00034325
Csa1G002910	164	80	52	254	229	282	164	80	52	254	229	282	1.65188	6.30981e-05	65	139	96	170	209	273	65	139	96	170	209	273	1.35138	0.000156198	172	64	120	187	323	162	172	64	120	187	323	162	1.11258	0.0109878
Csa1G568490	26	29	11	466	235	392	26	29	11	466	235	392	4.28172	3.38478e-24	0	3	4	284	340	259	0	3	4	284	340	259	7.21667	2.46064e-29	33	0	7	314	637	453	33	0	7	314	637	453	5.3819	0.000642072
Csa1G524760	16288	18806	13146	1545	1437	1394	16288	18806	13146	1545	1437	1394	-3.23873	3.74256e-62	12710	11718	7898	1161	1233	1228	12710	11718	7898	1161	1233	1228	-2.92338	6.81251e-58	7872	6851	4343	937	1075	741	7872	6851	4343	937	1075	741	-2.58232	2.61533e-29
Csa3G822360	1422	1266	970	1504	2438	1885	1422	1266	970	1504	2438	1885	0.915006	0.000504358	1159	1331	1146	1708	1957	1564	1159	1331	1146	1708	1957	1564	0.761896	2.7184e-05	946	946	1290	1925	2159	2140	946	946	1290	1925	2159	2140	1.18447	5.26391e-09
Csa3G172950	4058	3983	3377	5888	6652	5994	4058	3983	3377	5888	6652	5994	0.93098	1.97466e-08	2463	2791	3155	6296	5685	5312	2463	2791	3155	6296	5685	5312	1.26988	9.17776e-12	2113	2680	2431	5328	4347	5532	2113	2680	2431	5328	4347	5532	1.30657	8.54567e-08
Csa1G042640	3417	3038	2362	3718	3781	4469	3417	3038	2362	3718	3781	4469	0.678077	0.000243467	2773	3499	2365	3723	4227	3403	2773	3499	2365	3723	4227	3403	0.640583	0.00107304	4778	3979	4489	3869	6563	4479	4778	3979	4489	3869	6563	4479	0.359983	0.0373547
Csa2G060490	110	90	122	13	29	11	110	90	122	13	29	11	-2.36204	3.19673e-05	135	124	116	25	16	15	135	124	116	25	16	15	-2.50824	1.58765e-08	87	122	139	3	42	33	87	122	139	3	42	33	-2.0182	0.0120122
Csa3G062580	1249	780	822	369	424	584	1249	780	822	369	424	584	-0.797321	0.00242951	802	931	718	352	252	407	802	931	718	352	252	407	-1.05103	1.55781e-06	1290	963	1056	376	655	477	1290	963	1056	376	655	477	-0.938421	8.08227e-07
Csa3G601030	836	525	610	1108	1106	1110	836	525	610	1108	1106	1110	1.00696	3.60076e-09	447	590	542	997	1124	926	447	590	542	997	1124	926	1.18516	1.91291e-09	684	581	635	1000	1078	809	684	581	635	1000	1078	809	0.817454	1.68651e-06
Csa6G133830	811	856	662	5597	6102	5683	811	856	662	5597	6102	5683	3.12908	1.39705e-74	540	669	655	6140	6519	5328	540	669	655	6140	6519	5328	3.50664	2.44583e-91	571	579	719	6608	5726	6098	571	579	719	6608	5726	6098	3.53244	3.20494e-69
Csa2G062650	1802	1535	1353	711	667	1021	1802	1535	1353	711	667	1021	-0.733088	0.00155979	1350	1496	1039	709	609	818	1350	1496	1039	709	609	818	-0.632279	0.00109212	1688	1533	1520	760	1056	847	1688	1533	1520	760	1056	847	-0.629157	1.62285e-06
Csa5G211530	3430	2712	2446	3659	3925	4570	3430	2712	2446	3659	3925	4570	0.743295	3.26219e-06	2167	2250	2293	3444	3903	3752	2167	2250	2293	3444	3903	3752	0.951327	1.73175e-11	3073	2396	2952	4024	5438	4027	3073	2396	2952	4024	5438	4027	0.884354	1.38169e-12
Csa6G495020	2857	1494	1803	5067	5488	8047	2857	1494	1803	5067	5488	8047	1.85664	7.04866e-15	1434	1657	2196	4820	4752	5196	1434	1657	2196	4820	4752	5196	1.69867	5.71259e-17	1020	1263	2181	5787	7459	6244	1020	1263	2181	5787	7459	6244	2.3248	8.6434e-17
Csa2G237750	1817	2311	913	5429	5979	5727	1817	2311	913	5429	5979	5727	1.99119	6.1726e-10	1173	1160	786	5565	6069	4920	1173	1160	786	5565	6069	4920	2.6505	4.21438e-43	1587	858	1353	5145	6651	6389	1587	858	1353	5145	6651	6389	2.48561	6.62862e-32
Csa3G236550	4629	3568	4583	2106	2124	2109	4629	3568	4583	2106	2124	2109	-0.77478	7.4128e-07	3974	4130	5142	1807	1653	1845	3974	4130	5142	1807	1653	1845	-1.1014	2.53328e-09	2952	4359	4467	1213	2086	1409	2952	4359	4467	1213	2086	1409	-1.15053	2.31981e-06
Csa4G038680	2860	2819	2674	1382	1064	1303	2860	2819	2674	1382	1064	1303	-0.930119	2.10392e-07	2570	2845	2278	1126	1252	1433	2570	2845	2278	1126	1252	1433	-0.786634	3.80691e-09	2214	2215	2411	1260	1312	1396	2214	2215	2411	1260	1312	1396	-0.563161	0.00348429
Csa2G003590	1329	932	919	556	591	540	1329	932	919	556	591	540	-0.663242	0.00034086	925	1151	763	543	478	564	925	1151	763	543	478	564	-0.602915	0.00253633	1317	897	1022	502	790	534	1317	897	1022	502	790	534	-0.626443	0.00171315
Csa1G532200	156	156	152	19	9	20	156	156	152	19	9	20	-3.05134	5.71767e-12	92	116	77	3	9	27	92	116	77	3	9	27	-2.67867	0.000159615	166	106	155	12	41	8	166	106	155	12	41	8	-2.67319	2.78262e-06
Csa4G045040	64	248	47	0	0	4	64	248	47	0	0	4	-6.33848	1.47462e-07	26	44	11	0	0	8	26	44	11	0	0	8	-3.15574	0.0493536	502	15	90	12	31	10	502	15	90	12	31	10	-3.30719	0.00131936
Csa4G652770	2484	2078	2116	4349	4783	4836	2484	2078	2116	4349	4783	4836	1.30192	1.22278e-25	1775	1847	1720	3677	4072	3341	1775	1847	1720	3677	4072	3341	1.28799	2.10865e-15	1480	1478	1822	3427	4006	3523	1480	1478	1822	3427	4006	3523	1.40739	1.74571e-19
Csa2G009490	12179	16941	8350	39027	50129	55456	12179	16941	8350	39027	50129	55456	2.16321	9.16221e-14	7835	10258	6854	39913	38563	36645	7835	10258	6854	39913	38563	36645	2.45129	8.17499e-58	11729	7538	12873	48160	56832	57056	11729	7538	12873	48160	56832	57056	2.56022	2.71358e-36
Csa6G454460	329	249	178	3785	3758	3027	329	249	178	3785	3758	3027	4.06005	1.79163e-80	78	215	296	3960	4654	3265	78	215	296	3960	4654	3265	4.56677	1.1093e-14	127	56	165	4217	4901	4243	127	56	165	4217	4901	4243	5.4879	1.62056e-77
Csa3G733950	2487	1927	2214	1257	1279	1428	2487	1927	2214	1257	1279	1428	-0.503572	0.000823106	2484	3271	2299	1311	1504	1660	2484	3271	2299	1311	1504	1660	-0.614181	0.000117956	2486	2283	1890	1396	1674	1020	2486	2283	1890	1396	1674	1020	-0.50251	0.0235684
Csa6G052060	682	721	509	1422	1485	1860	682	721	509	1422	1485	1860	1.54476	9.89179e-13	419	583	519	1408	1474	1357	419	583	519	1408	1474	1357	1.71483	1.95098e-22	544	498	569	1476	1448	1432	544	498	569	1476	1448	1432	1.66014	9.28615e-22
Csa3G889140	4088	4176	3312	2038	1739	2383	4088	4176	3312	2038	1739	2383	-0.684753	0.000998625	3667	4208	2619	1872	2182	2334	3667	4208	2619	1872	2182	2334	-0.480681	0.016513	4650	4249	3774	2133	2929	2129	4650	4249	3774	2133	2929	2129	-0.617669	5.21992e-06
Csa3G145790	871	626	638	905	835	729	871	626	638	905	835	729	0.458913	0.0337052	656	697	808	800	830	994	656	697	808	800	830	994	0.495864	0.0179973	804	674	757	783	970	727	804	674	757	783	970	727	0.357424	0.0284691
Csa3G002390	1652	1704	985	481	449	722	1652	1704	985	481	449	722	-1.16537	0.000134265	1416	1473	936	420	552	511	1416	1473	936	420	552	511	-1.13118	2.33906e-07	2896	1411	1648	406	1088	628	2896	1411	1648	406	1088	628	-1.30964	0.000134618
Csa5G129320	2024	1750	1711	1216	1077	1077	2024	1750	1711	1216	1077	1077	-0.46652	0.00458044	1709	1938	1697	1127	1101	1190	1709	1938	1697	1127	1101	1190	-0.415025	0.00328738	1971	2379	1815	1036	1428	997	1971	2379	1815	1036	1428	997	-0.642904	0.00131323
Csa4G290790	324	155	203	259	280	430	324	155	203	259	280	430	0.769297	0.0427528	248	229	258	397	366	273	248	229	258	397	366	273	0.729929	0.019941	390	221	282	406	479	499	390	221	282	406	479	499	0.864082	0.00154537
Csa5G155480	2620	2744	1690	3178	3643	3598	2620	2744	1690	3178	3643	3598	0.795404	0.00124819	1682	2249	1655	3103	3837	3500	1682	2249	1655	3103	3837	3500	1.14023	3.84487e-13	2217	1607	1882	3463	4585	3054	2217	1607	1882	3463	4585	3054	1.16447	2.36546e-15
Csa3G779020	28	169	6	4220	5130	1812	28	169	6	4220	5130	1812	5.93956	1.20666e-05	47	111	32	7376	5849	2561	47	111	32	7376	5849	2561	6.68137	9.63401e-24	46	39	81	3604	4221	6125	46	39	81	3604	4221	6125	6.62564	1.17508e-97
Csa5G114580	2954	2278	3005	3101	3702	4124	2954	2278	3005	3101	3702	4124	0.642079	0.00140147	2804	2880	3830	4840	3503	4230	2804	2880	3830	4840	3503	4230	0.622174	0.0128672	1811	2592	3161	4755	3941	5097	1811	2592	3161	4755	3941	5097	1.09619	0.000307655
Csa6G405310	1890	1497	1541	1833	2283	2197	1890	1497	1541	1833	2283	2197	0.598651	0.000450882	1730	1816	1864	2461	2599	2352	1730	1816	1864	2461	2599	2352	0.683302	3.40455e-05	1301	1851	1694	2154	2417	1869	1301	1851	1694	2154	2417	1869	0.609286	0.0109878
Csa2G251460	6575	5533	5106	6292	6615	6373	6575	5533	5106	6292	6615	6373	0.403402	0.00514894	5693	5913	5630	5691	6418	7116	5693	5913	5630	5691	6418	7116	0.379341	0.00482875	5504	5250	5891	6022	7229	5554	5504	5250	5891	6022	7229	5554	0.382225	0.00540186
Csa6G152370	260	221	270	122	126	126	260	221	270	122	126	126	-0.773579	0.0067118	244	214	218	133	122	108	244	214	218	133	122	108	-0.666834	0.0409541	318	247	187	114	142	95	318	247	187	114	142	95	-0.891676	0.00548095
Csa3G714870	4020	3191	3311	3569	3890	3873	4020	3191	3311	3569	3890	3873	0.347538	0.0146154	2902	3308	3117	3409	4129	3725	2902	3308	3117	3409	4129	3725	0.501586	0.00159866	2988	2830	3383	3344	3758	3429	2988	2830	3383	3344	3758	3429	0.410111	0.0148898
Csa6G365210	3751	3250	4046	4619	7628	6549	3751	3250	4046	4619	7628	6549	0.998673	5.22104e-05	3461	3808	3371	7465	7355	6404	3461	3808	3371	7465	7355	6404	1.23324	1.00628e-15	3216	3244	3358	6830	7368	6710	3216	3244	3358	6830	7368	6710	1.30644	1.45669e-21
Csa5G604950	2509	3366	1960	1219	1190	1478	2509	3366	1960	1219	1190	1478	-0.797563	0.00695608	1668	2250	1981	1093	1137	1186	1668	2250	1981	1093	1137	1186	-0.556482	0.000657244	2578	1859	2024	1143	1396	1226	2578	1859	2024	1143	1396	1226	-0.560615	0.000590157
Csa3G164500	530	680	766	3358	4594	2271	530	680	766	3358	4594	2271	2.58847	3.62009e-16	592	902	625	4872	4078	2701	592	902	625	4872	4078	2701	2.72085	2.14014e-25	584	471	613	3343	3994	5819	584	471	613	3343	3994	5819	3.21505	3.58761e-37
Csa5G383850	55553	46580	58072	77051	100187	78804	55553	46580	58072	77051	100187	78804	0.91152	3.26219e-06	40904	46183	50917	103706	87911	80630	40904	46183	50917	103706	87911	80630	1.2129	2.40293e-10	30487	44344	66246	82316	79989	103993	30487	44344	66246	82316	79989	103993	1.13976	0.000692945
Csa5G167130	752	620	961	382	388	313	752	620	961	382	388	313	-0.877449	0.00210782	394	807	510	329	270	245	394	807	510	329	270	245	-0.761188	0.0234363	962	792	908	290	445	291	962	792	908	290	445	291	-1.18114	1.01446e-12
Csa3G098040	233	253	177	326	378	424	233	253	177	326	378	424	0.994025	0.000389072	173	230	215	249	271	338	173	230	215	249	271	338	0.695526	0.00679134	221	171	122	352	368	288	221	171	122	352	368	288	1.19265	4.51993e-05
Csa6G512910	3608	2807	3605	1525	1594	1561	3608	2807	3605	1525	1594	1561	-0.861965	7.32619e-08	3014	2958	3316	1262	1468	1160	3014	2958	3316	1262	1468	1160	-1.02748	1.11895e-07	2332	2838	2710	1149	1457	969	2332	2838	2710	1149	1457	969	-0.948315	2.87183e-07
Csa3G859640	2230	1972	1745	1174	1162	1243	2230	1972	1745	1174	1162	1243	-0.496441	0.00183186	1808	2348	1694	1157	1347	1223	1808	2348	1694	1157	1347	1223	-0.410884	0.0270214	2050	2207	2137	1203	1436	1194	2050	2207	2137	1203	1436	1194	-0.532257	0.00052604
Csa3G730950	770	944	501	1800	2101	1630	770	944	501	1800	2101	1630	1.54783	6.76046e-08	503	657	558	1900	2062	1721	503	657	558	1900	2062	1721	1.96539	1.05103e-29	635	522	655	1215	2139	1382	635	522	655	1215	2139	1382	1.57134	9.02983e-19
NewGene_2012	928	541	642	190	110	187	928	541	642	190	110	187	-1.86297	2.79795e-11	496	559	368	108	120	99	496	559	368	108	120	99	-1.87917	4.73426e-14	500	419	440	96	106	113	500	419	440	96	106	113	-1.88797	5.71746e-18
Csa3G180410	2573	2675	1988	2708	2772	2961	2573	2675	1988	2708	2772	2961	0.45095	0.0375815	2387	2532	2213	3071	4119	3175	2387	2532	2213	3071	4119	3175	0.773508	3.36741e-05	1809	2127	1934	2640	2636	2805	1809	2127	1934	2640	2636	2805	0.681584	0.00102794
Csa4G640980	168	144	121	218	173	252	168	144	121	218	173	252	0.806483	0.0096074	154	115	120	149	211	184	154	115	120	149	211	184	0.703993	0.0491074	170	146	155	161	327	233	170	146	155	161	327	233	0.798651	0.00765946
Csa4G343590	247	265	211	41	48	29	247	265	211	41	48	29	-2.38415	2.16342e-11	134	341	323	100	60	98	134	341	323	100	60	98	-1.39582	0.00215827	131	189	230	71	55	69	131	189	230	71	55	69	-1.26948	0.00324559
NewGene_1091	10	0	6	31	56	34	10	0	6	31	56	34	3.22531	0.00160259	12	8	14	53	41	73	12	8	14	53	41	73	2.49664	4.59725e-05	17	7	14	127	116	77	17	7	14	127	116	77	3.30266	2.84945e-11
Csa7G432220	803	1030	543	231	180	250	803	1030	543	231	180	250	-1.62842	3.14279e-07	398	903	460	232	266	187	398	903	460	232	266	187	-1.09457	0.00214957	930	1057	1342	107	369	261	930	1057	1342	107	369	261	-2.01875	3.24558e-08
Csa6G516930	367	592	115	53	19	86	367	592	115	53	19	86	-2.5655	0.000240977	286	232	102	33	31	26	286	232	102	33	31	26	-2.53764	6.58544e-08	347	148	168	26	99	24	347	148	168	26	99	24	-2.01612	0.000637635
Csa4G645850	2899	3289	2374	247	128	161	2899	3289	2374	247	128	161	-3.77563	3.22298e-43	2166	2109	1692	85	75	89	2166	2109	1692	85	75	89	-4.35429	1.84392e-123	1226	1449	1390	77	157	57	1226	1449	1390	77	157	57	-3.65083	2.1949e-38
Csa2G174140	2144	2062	1296	4514	4573	5146	2144	2062	1296	4514	4573	5146	1.6079	4.12243e-14	1406	1481	1448	2924	3785	3736	1406	1481	1448	2924	3785	3736	1.49135	7.35752e-24	1841	1769	2056	3979	4546	3884	1841	1769	2056	3979	4546	3884	1.34299	2.99233e-23
Csa4G051450	311	263	231	67	144	152	311	263	231	67	144	152	-0.909754	0.038241	269	294	275	98	111	77	269	294	275	98	111	77	-1.31346	8.46288e-06	228	305	270	140	143	116	228	305	270	140	143	116	-0.803173	0.00982917
Csa1G041550	118	42	88	168	173	167	118	42	88	168	173	167	1.30485	0.00210782	107	106	123	203	201	270	107	106	123	203	201	270	1.21761	1.28771e-05	87	61	108	228	164	157	87	61	108	228	164	157	1.34295	0.000752256
Csa3G894510	553	517	568	1056	1277	1365	553	517	568	1056	1277	1365	1.40263	1.57728e-13	544	661	623	849	786	1020	544	661	623	849	786	1020	0.761512	1.02534e-05	713	839	943	1274	1753	1235	713	839	943	1274	1753	1235	0.963425	3.89195e-07
Csa5G505210	2218	1707	1262	6143	6764	7026	2218	1707	1262	6143	6764	7026	2.19265	2.70876e-32	1099	1426	1230	5952	6506	4604	1099	1426	1230	5952	6506	4604	2.42866	4.22981e-35	1633	1423	1727	4646	5619	5246	1633	1423	1727	4646	5619	5246	1.9126	3.28997e-45
Csa3G732510	49	27	72	288	513	287	49	27	72	288	513	287	3.12075	8.44457e-13	56	19	47	272	369	211	56	19	47	272	369	211	3.01782	5.15808e-11	38	19	46	198	319	263	38	19	46	198	319	263	3.12661	7.23829e-19
Csa3G880550	806	285	948	155	192	152	806	285	948	155	192	152	-1.77394	4.4668e-05	704	582	637	176	231	226	704	582	637	176	231	226	-1.38614	6.85354e-10	528	662	566	299	234	145	528	662	566	299	234	145	-1.15777	0.000827535
Csa5G607970	51	32	38	351	177	402	51	32	38	351	177	402	3.1837	1.18651e-16	65	75	89	409	377	355	65	75	89	409	377	355	2.54619	3.63784e-22	35	44	21	238	406	285	35	44	21	238	406	285	3.39853	2.28425e-24
Csa3G823060	3739	3244	2765	25263	24495	31399	3739	3244	2765	25263	24495	31399	3.29335	1.65161e-105	2583	3888	3329	20375	24912	22339	2583	3888	3329	20375	24912	22339	3.02273	9.26373e-74	3889	3299	4480	23150	32182	22859	3889	3299	4480	23150	32182	22859	2.94316	4.055e-96
Csa3G682170	3170	2107	4009	1817	1552	1430	3170	2107	4009	1817	1552	1430	-0.717009	0.0170732	2417	2822	3786	1378	817	1733	2417	2822	3786	1378	817	1733	-0.996657	0.00121002	2869	2305	2434	1319	1808	1503	2869	2305	2434	1319	1808	1503	-0.508234	0.000180306
Csa1G265650	115	80	103	878	691	665	115	80	103	878	691	665	3.14956	2.20573e-44	111	165	71	724	820	732	111	165	71	724	820	732	2.96707	2.00629e-28	82	73	70	491	746	433	82	73	70	491	746	433	3.07937	2.53648e-43
Csa3G119710	408	288	392	1646	2309	661	408	288	392	1646	2309	661	2.33977	2.12641e-08	285	216	546	2035	1906	1461	285	216	546	2035	1906	1461	2.57678	6.50447e-13	238	197	322	1523	1051	1369	238	197	322	1523	1051	1369	2.63103	1.49909e-19
Csa1G256190	613	599	335	193	221	226	613	599	335	193	221	226	-1.03439	0.0012021	509	499	303	174	160	152	509	499	303	174	160	152	-1.1895	3.1514e-05	581	446	505	232	259	284	581	446	505	232	259	284	-0.756658	0.00105072
Csa4G625570	9	2	20	43	54	23	9	2	20	43	54	23	2.19392	0.0353571	4	5	6	29	33	39	4	5	6	29	33	39	2.96994	0.000117367	4	4	0	116	28	196	4	4	0	116	28	196	5.71751	6.73379e-09
Csa6G511820	381	441	285	970	818	672	381	441	285	970	818	672	1.37985	7.88226e-07	258	420	288	1791	1188	919	258	420	288	1791	1188	919	2.27624	4.59494e-14	329	345	257	1167	2014	1810	329	345	257	1167	2014	1810	2.61784	1.8753e-32
Csa3G848250	1401	741	864	1515	1510	1677	1401	741	864	1515	1510	1677	0.909891	2.30003e-05	970	1244	1189	1802	1739	1971	970	1244	1189	1802	1739	1971	0.9231	2.11387e-09	1256	1147	1529	1798	2587	1535	1256	1147	1529	1798	2587	1535	0.778866	8.6715e-05
Csa1G615190	379	468	388	129	106	178	379	468	388	129	106	178	-1.3695	1.84638e-05	238	352	329	148	125	133	238	352	329	148	125	133	-0.944022	0.00111844	407	279	385	129	214	126	407	279	385	129	214	126	-0.999659	0.000156971
Csa6G493830	1119	1016	1051	676	664	736	1119	1016	1051	676	664	736	-0.387394	0.0378524	1129	1250	843	538	627	518	1129	1250	843	538	627	518	-0.695056	0.00154636	1317	1548	1191	593	645	702	1317	1548	1191	593	645	702	-0.84685	0.000193797
Csa4G639160	951	993	517	374	264	490	951	993	517	374	264	490	-0.897364	0.0185152	823	981	493	240	234	273	823	981	493	240	234	273	-1.37845	1.14332e-07	1255	553	856	324	508	368	1255	553	856	324	508	368	-0.937488	0.00236054
Csa7G031700	1629	1280	1279	628	764	817	1629	1280	1279	628	764	817	-0.681663	0.000191431	1452	1338	1093	464	583	542	1452	1338	1093	464	583	542	-1.0607	1.97307e-08	1592	1410	1484	544	748	675	1592	1410	1484	544	748	675	-0.98118	2.12883e-11
Csa6G045070	3732	3318	3612	1632	1606	1602	3732	3318	3612	1632	1606	1602	-0.907747	9.91369e-11	3158	3568	2548	1434	1402	1514	3158	3568	2548	1434	1402	1514	-0.856781	5.30226e-09	4154	3342	3690	1579	2110	2032	4154	3342	3690	1579	2110	2032	-0.752387	1.28871e-06
Csa2G377990	904	1308	904	11058	12616	8661	904	1308	904	11058	12616	8661	3.58976	8.14599e-44	925	1332	908	21480	15690	12804	925	1332	908	21480	15690	12804	4.23925	6.53e-74	1027	856	963	13285	20306	19346	1027	856	963	13285	20306	19346	4.42533	3.27878e-165
Csa6G446280	22	83	34	3047	4785	1552	22	83	34	3047	4785	1552	6.25821	4.70803e-14	31	20	32	4578	3496	2043	31	20	32	4578	3496	2043	7.17085	8.81132e-93	18	25	31	2489	2897	3894	18	25	31	2489	2897	3894	7.19497	1.44526e-125
Csa4G355130	570	504	517	837	968	877	570	504	517	837	968	877	0.988558	1.8434e-08	513	629	562	770	651	827	513	629	562	770	651	827	0.627518	0.000637427	506	434	587	652	840	893	506	434	587	652	840	893	0.86073	0.000150552
Csa6G490870	981	1363	586	1884	1452	1597	981	1363	586	1884	1452	1597	0.968933	0.00823	570	792	297	1174	1613	1170	570	792	297	1174	1613	1170	1.51571	2.32515e-06	1252	499	746	1176	1585	1334	1252	499	746	1176	1585	1334	0.942795	0.00303357
Csa1G012120	62	76	55	294	439	388	62	76	55	294	439	388	2.76328	3.3619e-19	51	32	61	312	340	375	51	32	61	312	340	375	3.04033	1.07215e-21	88	62	81	393	355	381	88	62	81	393	355	381	2.52521	9.28615e-22
Csa6G488360	877	519	1063	373	317	385	877	519	1063	373	317	385	-0.956787	0.00276397	845	965	1049	332	266	394	845	965	1049	332	266	394	-1.3103	4.21894e-10	724	671	840	306	447	360	724	671	840	306	447	360	-0.80603	2.22716e-05
Csa7G073500	194	327	63	1530	1679	1939	194	327	63	1530	1679	1939	3.35076	1.04893e-12	42	146	133	1343	1376	1246	42	146	133	1343	1376	1246	3.87136	5.4014e-28	199	88	156	1624	2031	1833	199	88	156	1624	2031	1833	3.85871	1.46527e-55
Csa4G639930	125	39	114	17	12	10	125	39	114	17	12	10	-2.5648	9.75629e-05	76	73	104	0	3	4	76	73	104	0	3	4	-4.97704	6.12652e-10	38	46	66	16	6	0	38	46	66	16	6	0	-2.52901	0.0275055
Csa2G375200	2277	2051	1738	2390	2494	2331	2277	2051	1738	2390	2494	2331	0.487835	0.00484269	1811	1977	1970	2333	2627	2368	1811	1977	1970	2333	2627	2368	0.576868	0.000409876	2405	1881	2147	2254	2845	2307	2405	1881	2147	2254	2845	2307	0.414604	0.00173013
Csa1G386590	7499	5901	7404	2152	1541	1070	7499	5901	7404	2152	1541	1070	-1.88705	2.38905e-12	6513	6735	10326	1706	1771	2911	6513	6735	10326	1706	1771	2911	-1.6909	1.31071e-10	5345	6238	8913	2248	1384	1541	5345	6238	8913	2248	1384	1541	-1.74317	3.03679e-08
Csa3G126870	1432	1296	1264	1537	1386	1588	1432	1296	1264	1537	1386	1588	0.408027	0.0138742	1218	1306	1239	1568	1753	1386	1218	1306	1239	1568	1753	1386	0.557913	0.00519452	1393	1210	1219	1588	1702	1595	1393	1210	1219	1588	1702	1595	0.575215	0.000255325
Csa6G029440	4981	7448	3648	6768	9233	8829	4981	7448	3648	6768	9233	8829	0.839368	0.0165164	4224	4116	3112	8265	8909	7187	4224	4116	3112	8265	8909	7187	1.32905	3.7831e-13	3602	3787	4200	6583	7294	7862	3602	3787	4200	6583	7294	7862	1.12695	2.2484e-10
Csa3G850580	971	1108	864	335	408	426	971	1108	864	335	408	426	-1.10995	2.63665e-06	736	831	876	281	422	342	736	831	876	281	422	342	-0.999944	1.94236e-05	858	770	719	381	377	335	858	770	719	381	377	335	-0.881439	4.57482e-06
Csa3G895910	1568	1260	1672	607	749	719	1568	1260	1672	607	749	719	-0.883254	1.89179e-05	1549	1788	2582	681	592	692	1549	1788	2582	681	592	692	-1.3764	3.51082e-08	946	1442	1381	637	722	628	946	1442	1381	637	722	628	-0.72298	0.00692469
Csa7G448860	763	1137	588	338	182	195	763	1137	588	338	182	195	-1.58796	5.35338e-05	533	1020	1265	200	227	450	533	1020	1265	200	227	450	-1.48894	0.000147407	621	433	669	366	202	155	621	433	669	366	202	155	-0.999175	0.0235244
Csa6G363530	71	338	179	4812	6902	4209	71	338	179	4812	6902	4209	4.92294	1.38499e-10	153	271	264	8788	7106	6305	153	271	264	8788	7106	6305	5.25577	3.58747e-105	262	128	260	5635	7781	7906	262	128	260	5635	7781	7906	5.26122	9.71175e-98
Csa6G509050	121	191	98	8	28	18	121	191	98	8	28	18	-2.71057	9.81916e-06	113	128	116	26	29	22	113	128	116	26	29	22	-1.97821	9.81138e-07	102	180	264	14	26	39	102	180	264	14	26	39	-2.58628	3.88512e-06
Csa2G292770	244	126	210	109	78	49	244	126	210	109	78	49	-1.03748	0.0357622	207	175	281	68	57	89	207	175	281	68	57	89	-1.43089	0.00013589	97	153	168	43	74	35	97	153	168	43	74	35	-1.29681	0.00479629
Csa3G457670	128	168	182	32	29	16	128	168	182	32	29	16	-2.42042	3.28192e-07	124	199	191	56	16	25	124	199	191	56	16	25	-2.15591	7.81988e-05	307	259	237	28	43	35	307	259	237	28	43	35	-2.71759	1.2548e-21
Csa2G006830	2143	1919	1738	1964	2084	2450	2143	1919	1738	1964	2084	2450	0.397386	0.0315371	1892	2293	1676	2107	2313	2057	1892	2293	1676	2107	2313	2057	0.384468	0.0363581	2192	2078	2169	2011	2576	2235	2192	2078	2169	2011	2576	2235	0.291328	0.042469
Csa7G420170	1244	1166	1102	552	483	660	1244	1166	1102	552	483	660	-0.823164	2.47771e-05	1348	1343	1450	646	477	825	1348	1343	1450	646	477	825	-0.876794	0.000112546	836	1141	1012	539	403	486	836	1141	1012	539	403	486	-0.834127	0.00661638
Csa5G613600	57	47	40	142	139	147	57	47	40	142	139	147	1.81308	2.58522e-08	34	56	55	123	130	125	34	56	55	123	130	125	1.61504	1.80707e-05	98	49	40	77	202	150	98	49	40	77	202	150	1.3917	0.0076083
Csa3G843240	2675	2759	1910	1324	1352	1471	2675	2759	1910	1324	1352	1471	-0.594126	0.00886486	2186	2684	2698	1392	1294	1699	2186	2684	2698	1392	1294	1699	-0.56689	0.00115345	2573	2443	2419	1475	1607	1256	2573	2443	2419	1475	1607	1256	-0.565491	0.000192245
Csa3G836460	1380	1112	1103	1480	1543	1418	1380	1112	1103	1480	1543	1418	0.546544	0.000393599	1093	1140	1181	1664	1509	1549	1093	1140	1181	1664	1509	1549	0.695811	4.26998e-05	1042	981	997	1218	1632	1178	1042	981	997	1218	1632	1178	0.615152	2.73745e-06
Csa2G383350	2769	2038	2189	2693	2691	2884	2769	2038	2189	2693	2691	2884	0.484861	0.000241276	2701	2770	2174	2671	3282	3082	2701	2770	2174	2671	3282	3082	0.472271	0.00533578	2408	2289	2457	2959	3440	3277	2408	2289	2457	2959	3440	3277	0.651256	5.38948e-06
NewGene_1703	188	169	153	20	15	25	188	169	153	20	15	25	-2.85583	1.09829e-13	79	58	90	9	2	5	79	58	90	9	2	5	-3.61055	3.02268e-07	53	76	64	13	12	19	53	76	64	13	12	19	-1.9119	0.00109413
Csa6G187970	1930	1811	1428	827	778	968	1930	1811	1428	827	778	968	-0.77374	6.65589e-05	1580	1799	1224	617	696	700	1580	1799	1224	617	696	700	-0.957318	2.64077e-08	2187	1340	1782	686	1121	890	2187	1340	1782	686	1121	890	-0.771055	0.000391886
Csa6G525520	1509	456	1283	466	451	403	1509	456	1283	466	451	403	-1.02496	0.0155459	1035	731	1087	385	403	479	1035	731	1087	385	403	479	-0.966228	0.000185724	793	1100	1190	419	530	250	793	1100	1190	419	530	250	-1.1845	0.000120539
Csa1G005770	24	125	54	1253	1757	620	24	125	54	1253	1757	620	4.32826	1.12294e-06	21	70	36	3589	2426	1026	21	70	36	3589	2426	1026	6.09057	5.32325e-17	90	36	88	1430	1994	2137	90	36	88	1430	1994	2137	4.92862	8.32301e-61
Csa3G171820	2851	2436	2493	901	783	1501	2851	2436	2493	901	783	1501	-1.06142	7.78322e-05	2551	2917	2708	851	658	853	2551	2917	2708	851	658	853	-1.56405	4.34536e-23	2684	3127	3574	1036	1097	1334	2684	3127	3574	1036	1097	1334	-1.21431	1.47011e-07
Csa1G043190	1234	2058	543	2338	2777	3230	1234	2058	543	2338	2777	3230	1.3301	0.00457047	598	555	386	2432	2623	2117	598	555	386	2432	2623	2117	2.4614	2.05125e-32	1309	725	1054	2553	3316	2847	1309	725	1054	2553	3316	2847	1.71828	7.77048e-18
Csa3G000050	3106	2993	2504	3074	3487	3461	3106	2993	2504	3074	3487	3461	0.452665	0.0153018	2401	2962	2311	3424	3173	3008	2401	2962	2311	3424	3173	3008	0.564404	0.000721621	3393	2602	3490	2998	4232	3598	3393	2602	3490	2998	4232	3598	0.399188	0.0252403
Csa1G470450	1558	994	995	2007	2221	2918	1558	994	995	2007	2221	2918	1.2636	1.15238e-09	1120	1351	928	2324	2395	2109	1120	1351	928	2324	2395	2109	1.25004	5.26809e-13	1626	1261	1648	2273	3298	2625	1626	1261	1648	2273	3298	2625	1.05783	6.46084e-13
Csa5G517740	591	657	554	2473	2137	1948	591	657	554	2473	2137	1948	2.08823	7.47342e-26	577	809	663	2981	2518	2083	577	809	663	2981	2518	2083	2.13566	8.66818e-24	638	632	762	2921	3401	3695	638	632	762	2921	3401	3695	2.52069	1.51551e-43
Csa6G490110	1405	1142	1170	470	373	408	1405	1142	1170	470	373	408	-1.3328	1.33905e-15	1078	1353	1136	626	525	478	1078	1353	1136	626	525	478	-0.888718	2.14167e-05	1096	1347	1143	452	446	359	1096	1347	1143	452	446	359	-1.30248	1.12847e-09
Csa5G139850	4898	3818	4626	2043	2010	2102	4898	3818	4626	2043	2010	2102	-0.879134	1.31932e-10	3571	3550	4612	2177	1948	1867	3571	3550	4612	2177	1948	1867	-0.746164	0.0007443	2876	4458	3678	1376	1581	1603	2876	4458	3678	1376	1581	1603	-1.06703	1.26859e-05
Csa6G008060	2650	2640	1907	769	787	1062	2650	2640	1907	769	787	1062	-1.22991	2.63689e-08	2428	3458	1440	959	953	882	2428	3458	1440	959	953	882	-1.13175	5.0812e-05	3425	2407	1999	880	1424	803	3425	2407	1999	880	1424	803	-1.14263	1.16395e-06
Csa1G097700	320	205	362	142	158	137	320	205	362	142	158	137	-0.780508	0.0273878	375	347	301	126	109	173	375	347	301	126	109	173	-1.10953	3.32304e-05	422	490	379	137	203	168	422	490	379	137	203	168	-1.15033	1.68677e-06
Csa4G011770	8239	12633	5654	727	900	925	8239	12633	5654	727	900	925	-3.16704	5.8163e-25	6335	8280	3342	485	563	566	6335	8280	3342	485	563	566	-3.22483	5.6629e-36	9985	7833	6922	464	878	501	9985	7833	6922	464	878	501	-3.56592	4.19569e-75
Csa5G352630	837	938	716	2385	3591	3543	837	938	716	2385	3591	3543	2.15849	3.59131e-20	707	674	649	2582	2596	2027	707	674	649	2582	2596	2027	2.06373	6.08796e-27	595	690	723	2519	2314	2580	595	690	723	2519	2314	2580	2.11028	1.28708e-24
Csa4G303180	340	256	350	58	109	75	340	256	350	58	109	75	-1.72585	8.11767e-07	278	304	302	142	154	141	278	304	302	142	154	141	-0.787637	0.00208714	371	315	353	115	97	115	371	315	353	115	97	115	-1.43361	8.35498e-08
Csa6G127480	1493	1455	845	276	230	474	1493	1455	845	276	230	474	-1.72315	3.61213e-07	1382	1646	1031	197	290	252	1382	1646	1031	197	290	252	-2.21899	1.58746e-24	1338	1134	1714	209	379	271	1338	1134	1714	209	379	271	-2.09688	6.63225e-21
Csa3G112770	818	514	719	349	285	286	818	514	719	349	285	286	-0.908799	0.000115527	572	605	390	234	128	317	572	605	390	234	128	317	-0.986455	0.00644654	563	450	419	227	305	194	563	450	419	227	305	194	-0.779146	0.00044068
Csa3G011650	4743	4264	3402	2397	2075	2473	4743	4264	3402	2397	2075	2473	-0.601385	0.000815603	3672	4220	4156	2042	2009	2325	3672	4220	4156	2042	2009	2325	-0.694292	2.72078e-07	5385	5525	6071	2072	2396	1988	5385	5525	6071	2072	2396	1988	-1.18671	3.44745e-18
Csa4G652110	100	78	103	15	11	15	100	78	103	15	11	15	-2.54384	2.15734e-07	86	45	37	0	8	0	86	45	37	0	8	0	-4.14743	0.000508035	15	39	33	0	6	8	15	39	33	0	6	8	-2.47289	0.0473918
Csa4G653440	4647	3757	3249	4110	4314	4690	4647	3757	3249	4110	4314	4690	0.413075	0.0140435	3174	3865	2592	3836	4359	3749	3174	3865	2592	3836	4359	3749	0.553864	0.00304437	4679	3595	4469	4206	6672	5004	4679	3595	4469	4206	6672	5004	0.515831	0.00120284
Csa6G087850	3684	3714	2267	7084	6975	6661	3684	3714	2267	7084	6975	6661	1.33619	1.81424e-09	2387	3399	3004	8335	8676	6981	2387	3399	3004	8335	8676	6981	1.69058	8.82371e-20	3255	2508	3339	6696	7545	7482	3255	2508	3339	6696	7545	7482	1.47883	1.3879e-20
Csa4G642520	6727	8843	4176	19405	24457	21853	6727	8843	4176	19405	24457	21853	1.95694	1.44603e-11	4524	4619	4127	20729	22338	16707	4524	4619	4127	20729	22338	16707	2.41037	5.83853e-43	5687	4446	5424	17401	19223	19936	5687	4446	5424	17401	19223	19936	2.0887	3.11835e-43
Csa4G017160	753	609	576	226	224	284	753	609	576	226	224	284	-1.162	5.04322e-09	460	585	368	231	135	230	460	585	368	231	135	230	-1.00833	0.000869871	670	503	504	207	308	211	670	503	504	207	308	211	-1.00729	5.30683e-07
Csa4G012530	8002	8804	6821	1595	1966	2244	8002	8804	6821	1595	1966	2244	-1.8022	9.52436e-19	7726	8058	5595	1871	1632	2346	7726	8058	5595	1871	1632	2346	-1.64334	9.57889e-22	5130	7030	4804	2741	2596	1784	5130	7030	4804	2741	2596	1784	-1.04721	7.68727e-05
Csa1G601000	89	90	57	595	448	320	89	90	57	595	448	320	2.76908	3.07428e-16	36	77	67	754	809	467	36	77	67	754	809	467	3.75103	6.25478e-28	60	56	56	450	596	443	60	56	56	450	596	443	3.31591	7.53633e-58
Csa7G426490	1610	1181	1204	2630	2717	3389	1610	1181	1204	2630	2717	3389	1.37215	1.33624e-18	1237	1103	1450	2619	2346	2417	1237	1103	1450	2619	2346	2417	1.18142	4.34831e-09	841	853	1145	3014	2390	2504	841	853	1145	3014	2390	2504	1.7116	9.12129e-13
Csa6G497170	3341	3306	2427	4270	4579	5263	3341	3306	2427	4270	4579	5263	0.868395	9.07412e-06	2440	3107	2431	3818	4464	4205	2440	3107	2431	3818	4464	4205	0.881929	3.36613e-10	3386	2824	3059	4211	5635	4373	3386	2824	3059	4211	5635	4373	0.822795	1.37572e-15
Csa1G530670	456	535	451	257	224	221	456	535	451	257	224	221	-0.818392	0.00255144	447	578	358	213	266	291	447	578	358	213	266	291	-0.609865	0.0190537	709	406	447	242	335	240	709	406	447	242	335	240	-0.722302	0.00879475
Csa3G150190	292	281	257	97	68	103	292	281	257	97	68	103	-1.40402	1.99701e-06	210	225	229	82	131	131	210	225	229	82	131	131	-0.731007	0.0289574	293	297	308	74	94	102	293	297	308	74	94	102	-1.52116	5.62002e-09
Csa6G518100	117	172	82	26	30	70	117	172	82	26	30	70	-1.35493	0.0391511	152	117	95	51	44	48	152	117	95	51	44	48	-1.11978	0.00820197	63	155	175	37	77	28	63	155	175	37	77	28	-1.33521	0.0352081
Csa6G193600	463	488	352	940	776	915	463	488	352	940	776	915	1.24171	1.52571e-08	412	677	493	705	786	854	412	677	493	705	786	854	0.804475	0.000154191	559	473	590	877	1091	751	559	473	590	877	1091	751	0.94897	2.026e-08
Csa5G615830	8427	5949	5277	3467	4116	4347	8427	5949	5277	3467	4116	4347	-0.467869	0.0224912	8801	8488	6419	4074	5722	4533	8801	8488	6419	4074	5722	4533	-0.491777	0.0279596	7321	7402	7518	3783	4514	3541	7321	7402	7518	3783	4514	3541	-0.704035	1.314e-08
Csa4G377740	5260	3650	5387	8430	7725	8817	5260	3650	5387	8430	7725	8817	1.04255	5.94544e-09	3744	4326	3308	5678	4943	5445	3744	4326	3308	5678	4943	5445	0.734007	3.15498e-07	4130	3578	4541	9580	8766	7522	4130	3578	4541	9580	8766	7522	1.30419	1.23868e-12
Csa1G590290	1503	1330	1099	1765	1653	1474	1503	1330	1099	1765	1653	1474	0.555095	0.00519857	1249	1422	1216	2019	2680	2220	1249	1422	1216	2019	2680	2220	1.06526	3.49162e-10	1542	1125	1242	1954	3259	2333	1542	1125	1242	1954	3259	2333	1.14504	3.20199e-12
Csa4G621170	7266	6501	3854	3046	3107	3381	7266	6501	3854	3046	3107	3381	-0.642623	0.0158851	4537	5874	4537	2295	2981	3025	4537	5874	4537	2295	2981	3025	-0.617518	0.000116223	7118	5892	6883	2750	4534	3090	7118	5892	6883	2750	4534	3090	-0.748724	3.17692e-07
Csa2G435500	645	380	529	168	216	155	645	380	529	168	216	155	-1.27138	3.80701e-06	307	422	176	158	143	133	307	422	176	158	143	133	-0.801567	0.0416904	518	302	479	128	226	249	518	302	479	128	226	249	-0.889094	0.0142312
Csa7G011820	27	17	34	164	80	112	27	17	34	164	80	112	2.424	1.38681e-06	12	30	31	109	135	149	12	30	31	109	135	149	2.65419	3.30004e-09	28	25	39	180	199	133	28	25	39	180	199	133	2.68312	2.05805e-14
Csa2G439160	408	304	332	161	189	212	408	304	332	161	189	212	-0.651649	0.0112606	319	381	307	199	156	198	319	381	307	199	156	198	-0.632649	0.0124822	332	310	292	174	221	165	332	310	292	174	221	165	-0.534198	0.0198732
Csa6G107940	1587	975	1084	564	420	316	1587	975	1084	564	420	316	-1.22794	1.08631e-05	1158	733	820	203	305	394	1158	733	820	203	305	394	-1.38825	3.90689e-06	773	770	749	193	252	129	773	770	749	193	252	129	-1.80824	1.00741e-15
Csa4G658570	6367	4798	5535	3000	1609	2951	6367	4798	5535	3000	1609	2951	-0.908943	0.000713243	6403	10618	7591	1450	1211	1245	6403	10618	7591	1450	1211	1245	-2.40828	1.44009e-36	10891	11534	14582	1039	2304	1960	10891	11534	14582	1039	2304	1960	-2.62134	1.0571e-25
Csa3G038200	5733	3936	4629	5864	5703	5371	5733	3936	4629	5864	5703	5371	0.492431	0.00128972	4891	4414	4426	6333	6298	5258	4891	4414	4426	6333	6298	5258	0.613834	0.00162431	4263	3172	4167	5411	5742	5508	4263	3172	4167	5411	5742	5508	0.748509	8.91072e-06
Csa3G736940	204	84	148	15	19	42	204	84	148	15	19	42	-2.26061	5.92411e-05	89	82	94	21	27	32	89	82	94	21	27	32	-1.51543	0.00101563	224	171	169	53	44	49	224	171	169	53	44	49	-1.71545	2.46285e-07
Csa3G716370	40	141	18	342	617	269	40	141	18	342	617	269	2.80696	0.0129937	40	19	34	597	581	383	40	19	34	597	581	383	4.29659	3.39405e-32	32	23	32	431	554	804	32	23	32	431	554	804	4.59587	2.95913e-41
Csa1G574850	1250	869	757	287	372	348	1250	869	757	287	372	348	-1.25895	1.6791e-08	803	892	587	89	210	365	803	892	587	89	210	365	-1.58067	0.000169564	601	466	630	225	432	315	601	466	630	225	432	315	-0.614627	0.020517
Csa1G045550	25748	25620	26405	6897	5540	5443	25748	25620	26405	6897	5540	5443	-1.89534	3.25079e-28	27180	31384	23038	6602	6192	6821	27180	31384	23038	6602	6192	6821	-1.82115	2.02873e-48	23181	23357	17343	4845	6235	4333	23181	23357	17343	4845	6235	4333	-1.85263	3.16395e-29
Csa3G188340	225	293	276	404	302	534	225	293	276	404	302	534	0.848101	0.0178329	152	283	182	314	272	421	152	283	182	314	272	421	0.940997	0.0021636	241	127	236	387	490	250	241	127	236	387	490	250	1.10361	0.00148874
Csa5G649870	0	0	0	30	11	19	0	0	0	30	11	19	6.99283	7.58888e-05	0	0	0	15	27	7	0	0	0	15	27	7	6.72813	0.00029013	0	0	0	9	16	15	0	0	0	9	16	15	6.37833	0.000537398
Csa6G495100	56	79	55	170	145	179	56	79	55	170	145	179	1.59199	1.69168e-05	27	37	49	129	175	206	27	37	49	129	175	206	2.38499	3.84875e-10	37	13	43	140	145	82	37	13	43	140	145	82	2.20128	2.91278e-05
Csa2G070880	4664	4017	3377	2472	2727	2540	4664	4017	3377	2472	2727	2540	-0.39889	0.0289736	3644	4013	4429	1693	1864	2069	3644	4013	4429	1693	1864	2069	-0.884496	2.25475e-08	3888	4193	4565	1860	2370	1898	3888	4193	4565	1860	2370	1898	-0.843795	7.38908e-09
Csa7G452930	3687	3429	3348	3386	4566	5522	3687	3429	3348	3386	4566	5522	0.593058	0.0141312	3394	3441	3010	4618	4037	3803	3394	3441	3010	4618	4037	3803	0.575949	0.00139715	1799	3056	2802	3866	4777	4866	1799	3056	2802	3866	4777	4866	1.01924	0.000196639
Csa5G610510	154	142	171	67	52	59	154	142	171	67	52	59	-1.16504	0.00128555	157	207	250	59	37	48	157	207	250	59	37	48	-1.86673	9.49854e-07	115	148	127	46	42	30	115	148	127	46	42	30	-1.51749	0.000156527
Csa6G425720	113	195	32	1199	878	769	113	195	32	1199	878	769	3.2794	4.41825e-10	11	51	19	2074	1467	1598	11	51	19	2074	1467	1598	6.25798	2.42832e-65	30	18	20	1579	2338	1837	30	18	20	1579	2338	1837	6.60599	1.2201e-172
Csa2G035540	146	191	53	266	407	263	146	191	53	266	407	263	1.49677	0.00496193	25	40	52	316	352	356	25	40	52	316	352	356	3.35253	9.88136e-27	99	60	90	244	389	325	99	60	90	244	389	325	2.15064	1.31616e-15
Csa2G382470	893	934	579	4150	4124	4830	893	934	579	4150	4124	4830	2.67596	1.46691e-36	398	587	424	5800	5208	5055	398	587	424	5800	5208	5055	3.75584	3.72855e-108	439	385	594	8003	9110	5713	439	385	594	8003	9110	5713	4.21219	1.99084e-89
Csa5G517840	918	795	628	479	242	375	918	795	628	479	242	375	-0.858286	0.00832943	670	632	647	255	219	346	670	632	647	255	219	346	-1.03665	3.65511e-06	901	686	572	261	369	256	901	686	572	261	369	256	-1.08172	9.83638e-07
Csa5G622620	1729	1817	1430	973	1081	1033	1729	1817	1430	973	1081	1033	-0.460394	0.0400202	1395	1553	1189	818	800	732	1395	1553	1189	818	800	732	-0.576854	0.00178786	1480	1511	1483	989	1099	935	1480	1511	1483	989	1099	935	-0.354172	0.0412903
Csa2G372150	15403	12365	11164	17072	14117	14991	15403	12365	11164	17072	14117	14991	0.488903	0.00252787	12767	14392	12424	12930	14259	16288	12767	14392	12424	12930	14259	16288	0.36039	0.00290537	14288	11038	12433	13162	18237	13507	14288	11038	12433	13162	18237	13507	0.454312	0.000215821
Csa5G180920	109	177	137	3551	2535	1675	109	177	137	3551	2535	1675	4.40588	1.27931e-39	133	127	212	4030	4769	3711	133	127	212	4030	4769	3711	4.947	4.70458e-87	125	221	175	2122	2686	2917	125	221	175	2122	2686	2917	4.09259	2.12002e-55
Csa3G124940	504	400	443	223	299	212	504	400	443	223	299	212	-0.632986	0.0256715	456	402	340	135	181	228	456	402	340	135	181	228	-0.924096	0.000838187	481	446	433	143	229	196	481	446	433	143	229	196	-1.05985	7.06925e-07
Csa4G296190	2149	1743	1537	2698	2588	3045	2149	1743	1537	2698	2588	3045	0.858745	9.96515e-09	1485	1724	1197	2285	2778	2830	1485	1724	1197	2285	2778	2830	1.07462	8.54816e-12	2018	1400	1812	2969	3905	3028	2018	1400	1812	2969	3905	3028	1.13171	9.15046e-15
Csa6G055940	96	147	28	6	8	0	96	147	28	6	8	0	-4.0405	7.19634e-05	24	25	14	0	2	0	24	25	14	0	2	0	-4.72652	0.00383704	83	8	38	0	11	5	83	8	38	0	11	5	-2.85121	0.0346754
Csa7G237300	208	637	86	3174	1938	1547	208	637	86	3174	1938	1547	3.01733	0.00368904	138	223	130	3312	3157	1989	138	223	130	3312	3157	1989	4.37143	3.96388e-59	183	75	110	1945	2146	2342	183	75	110	1945	2146	2342	4.37197	8.62995e-57
Csa6G088100	278	338	195	79	76	59	278	338	195	79	76	59	-1.69557	4.69336e-06	195	265	140	94	82	56	195	265	140	94	82	56	-1.10866	0.00776861	223	215	147	58	94	52	223	215	147	58	94	52	-1.33539	0.000125412
Csa3G736760	516	385	542	666	714	479	516	385	542	666	714	479	0.60656	0.0485747	485	549	630	815	781	834	485	549	630	815	781	834	0.769357	0.000169318	286	379	497	777	651	799	286	379	497	777	651	799	1.16752	0.000257313
Csa1G248120	6029	4983	5803	7315	8373	8858	6029	4983	5803	7315	8373	8858	0.779634	3.17881e-07	6016	6794	5490	8839	8656	9185	6016	6794	5490	8839	8656	9185	0.776684	1.46241e-11	6259	7734	6966	11063	9886	10288	6259	7734	6966	11063	9886	10288	0.799012	0.000248724
Csa7G047270	73	108	66	125	141	161	73	108	66	125	141	161	1.00135	0.022376	55	88	83	128	160	192	55	88	83	128	160	192	1.30874	0.000173119	96	67	72	143	181	159	96	67	72	143	181	159	1.2554	1.67725e-05
Csa6G486700	3040	2005	2510	5150	5085	5586	3040	2005	2510	5150	5085	5586	1.31319	9.77985e-21	1987	2445	2481	4283	5264	4869	1987	2445	2481	4283	5264	4869	1.28719	1.82335e-15	3003	2263	2696	5294	5864	4222	3003	2263	2696	5294	5864	4222	1.16467	5.29107e-14
Csa4G044470	451	347	374	219	140	249	451	347	374	219	140	249	-0.711529	0.0250652	375	394	364	173	204	267	375	394	364	173	204	267	-0.598503	0.0174555	398	286	397	168	261	192	398	286	397	168	261	192	-0.599082	0.0192865
Csa1G533620	522	310	232	186	128	158	522	310	232	186	128	158	-0.905417	0.0150835	412	445	322	188	142	236	412	445	322	188	142	236	-0.833989	0.00232399	373	382	425	87	192	149	373	382	425	87	192	149	-1.28194	1.11498e-05
Csa5G611070	1833	1864	1218	1013	893	997	1833	1864	1218	1013	893	997	-0.527397	0.0417419	1275	1392	1072	749	733	768	1275	1392	1072	749	733	768	-0.499022	0.00262686	1879	1415	1714	881	1093	960	1879	1415	1714	881	1093	960	-0.555645	0.000378778
Csa1G507470	459	247	486	4973	5977	4651	459	247	486	4973	5977	4651	3.96025	8.70314e-58	355	496	640	4789	4804	3701	355	496	640	4789	4804	3701	3.38822	1.32442e-41	316	345	446	4145	4707	4619	316	345	446	4145	4707	4619	3.8192	1.07506e-90
Csa3G738990	969	909	1038	445	464	688	969	909	1038	445	464	688	-0.646855	0.0179684	936	1129	1120	415	391	416	936	1129	1120	415	391	416	-1.15389	3.70635e-11	772	1041	808	407	505	346	772	1041	808	407	505	346	-0.86746	0.000268657
Csa4G614180	577	439	398	634	877	819	577	439	398	634	877	819	0.968036	1.54697e-05	482	617	363	830	782	709	482	617	363	830	782	709	0.916186	9.31246e-05	669	580	719	967	1262	912	669	580	719	967	1262	912	0.876906	1.11941e-08
Csa6G500480	1135	1020	820	483	495	530	1135	1020	820	483	495	530	-0.743044	0.000123079	971	842	811	482	567	572	971	842	811	482	567	572	-0.472913	0.0236921	790	670	781	389	436	476	790	670	781	389	436	476	-0.560658	0.0104098
Csa7G046660	47	43	21	2	3	0	47	43	21	2	3	0	-4.21723	0.000228055	13	43	30	3	0	0	13	43	30	3	0	0	-4.56258	0.00178033	9	21	23	0	5	0	9	21	23	0	5	0	-3.36203	0.0483562
Csa7G253780	4517	2837	3420	5884	6610	8901	4517	2837	3420	5884	6610	8901	1.23836	8.37561e-10	3976	4261	2988	7374	7449	5351	3976	4261	2988	7374	7449	5351	1.09488	6.35701e-07	4555	4316	5055	6982	8485	6861	4555	4316	5055	6982	8485	6861	0.888571	1.58861e-12
Csa3G889780	0	10	0	117	187	84	0	10	0	117	187	84	5.40453	0.0177212	0	2	21	170	186	62	0	2	21	170	186	62	4.3793	0.021798	0	7	0	48	120	55	0	7	0	48	120	55	5.10524	5.25084e-07
Csa6G366310	4105	3027	3162	3977	4508	4676	4105	3027	3162	3977	4508	4676	0.599402	3.31704e-05	3388	3519	3175	4235	4113	4076	3388	3519	3175	4235	4113	4076	0.532622	0.000157304	3575	3558	3933	3849	5144	4384	3575	3558	3933	3849	5144	4384	0.477515	0.000784327
Csa5G650640	1048	919	846	540	436	474	1048	919	846	540	436	474	-0.720236	0.000135419	899	981	987	523	473	512	899	981	987	523	473	512	-0.699842	8.90254e-05	1050	895	922	422	545	434	1050	895	922	422	545	434	-0.825691	5.13157e-09
Csa4G425730	765	662	637	316	305	283	765	662	637	316	305	283	-0.953635	2.88863e-07	791	778	749	412	308	337	791	778	749	412	308	337	-0.90161	4.17294e-05	774	751	776	235	299	240	774	751	776	235	299	240	-1.36738	2.68529e-18
Csa1G001390	882	854	682	451	418	536	882	854	682	451	418	536	-0.553102	0.0180756	912	950	694	437	546	570	912	950	694	437	546	570	-0.489837	0.0218489	899	949	778	454	629	442	899	949	778	454	629	442	-0.589573	0.00209253
Csa1G073040	220	143	184	66	36	72	220	143	184	66	36	72	-1.41116	0.000440378	129	169	185	85	47	84	129	169	185	85	47	84	-0.939698	0.0280627	252	185	273	64	76	56	252	185	273	64	76	56	-1.64635	1.30282e-08
Csa6G061230	6902	5208	4994	6952	7782	8336	6902	5208	4994	6952	7782	8336	0.676875	3.74881e-06	4732	5683	5377	7847	7690	7578	4732	5683	5377	7847	7690	7578	0.781425	3.22384e-08	5726	5523	6110	7328	9387	7677	5726	5523	6110	7328	9387	7677	0.695843	1.9498e-09
Csa4G291930	1721	1899	1552	998	743	957	1721	1899	1552	998	743	957	-0.717985	0.00180527	1556	1802	1439	807	1006	1060	1556	1802	1439	807	1006	1060	-0.511592	0.00183796	2077	1856	1821	794	1022	950	2077	1856	1821	794	1022	950	-0.844695	5.05536e-09
Csa5G118170	803	814	727	371	261	316	803	814	727	371	261	316	-1.08024	2.56799e-06	749	684	642	420	349	367	749	684	642	420	349	367	-0.639343	0.00396994	676	729	584	244	352	260	676	729	584	244	352	260	-1.02215	2.60867e-07
Csa5G256680	4078	2423	2915	1595	1764	1619	4078	2423	2915	1595	1764	1619	-0.661602	0.000447148	3003	3383	2649	1027	1023	1241	3003	3383	2649	1027	1023	1241	-1.22894	6.6436e-22	3197	4209	3101	919	1707	1048	3197	4209	3101	919	1707	1048	-1.348	2.88381e-09
Csa1G039110	1094	732	768	344	396	380	1094	732	768	344	396	380	-0.959404	5.1541e-07	935	929	624	401	344	449	935	929	624	401	344	449	-0.82837	0.000248305	1038	985	876	378	398	351	1038	985	876	378	398	351	-1.14651	5.61108e-11
Csa7G429530	494	674	553	97	125	174	494	674	553	97	125	174	-1.91345	4.55445e-09	503	576	419	135	176	126	503	576	419	135	176	126	-1.53554	8.27985e-10	674	656	667	154	207	129	674	656	667	154	207	129	-1.83199	1.07423e-22
Csa3G164470	603	594	247	176	102	236	603	594	247	176	102	236	-1.2565	0.00889501	544	882	441	91	154	173	544	882	441	91	154	173	-1.92075	7.47415e-10	1033	632	768	100	323	124	1033	632	768	100	323	124	-2.00619	4.1229e-08
Csa2G108600	1219	1017	1132	112	134	165	1219	1017	1132	112	134	165	-2.80179	1.46483e-43	915	903	1200	52	179	243	915	903	1200	52	179	243	-2.4868	6.67275e-09	642	830	970	199	191	134	642	830	970	199	191	134	-2.0149	1.4795e-13
Csa4G496230	5333	4055	4266	5963	5522	6590	5333	4055	4266	5963	5522	6590	0.645528	4.53606e-07	4804	6177	4332	5269	6406	6161	4804	6177	4332	5269	6406	6161	0.457351	0.00600218	6304	5822	6567	6724	9297	6458	6304	5822	6567	6724	9297	6458	0.462596	0.000291247
Csa4G047910	1000	671	937	1749	2048	1772	1000	671	937	1749	2048	1772	1.33986	1.26506e-12	891	1018	1169	1470	1698	1651	891	1018	1169	1470	1698	1651	0.868703	4.64726e-06	785	1113	1016	1469	1609	1432	785	1113	1016	1469	1609	1432	0.835263	0.000273531
Csa5G606910	8789	9100	8014	17016	19211	18116	8789	9100	8014	17016	19211	18116	1.296	6.04395e-16	8356	8800	7822	17380	17901	14897	8356	8800	7822	17380	17901	14897	1.24331	2.6761e-15	8262	7457	8166	14927	19550	17068	8262	7457	8166	14927	19550	17068	1.31836	1.7087e-33
Csa4G000690	63	60	58	102	104	89	63	60	58	102	104	89	0.938277	0.0192715	69	67	56	121	100	105	69	67	56	121	100	105	0.997445	0.00848982	62	76	84	96	133	100	62	76	84	96	133	100	0.761358	0.0447851
Csa6G526440	72	22	23	264	171	217	72	22	23	264	171	217	2.77509	3.69322e-09	53	39	46	148	134	127	53	39	46	148	134	127	1.79301	1.00384e-06	19	35	39	309	576	556	19	35	39	309	576	556	4.1402	1.11129e-30
Csa5G598630	1614	1397	1090	5369	5522	5085	1614	1397	1090	5369	5522	5085	2.20425	4.36971e-42	1180	1302	1096	5821	5894	5806	1180	1302	1096	5821	5894	5806	2.52509	1.02362e-94	1210	1375	1500	9065	11218	8618	1210	1375	1500	9065	11218	8618	3.0228	2.38141e-92
Csa5G210020	390	253	413	87	67	108	390	253	413	87	67	108	-1.77524	3.10301e-08	171	294	288	88	73	134	171	294	288	88	73	134	-1.13639	0.00259525	132	169	193	62	67	75	132	169	193	62	67	75	-1.06238	0.00497465
Csa7G012920	201	107	132	492	605	666	201	107	132	492	605	666	2.26183	7.58422e-20	118	119	150	455	564	628	118	119	150	455	564	628	2.30265	3.68792e-23	136	81	165	650	843	553	136	81	165	650	843	553	2.62686	1.05756e-22
Csa4G048040	2335	2061	1535	951	916	1230	2335	2061	1535	951	916	1230	-0.700327	0.00196206	1341	1733	1687	800	966	1029	1341	1733	1687	800	966	1029	-0.544562	0.00384865	2246	1897	2258	873	1127	1003	2246	1897	2258	873	1127	1003	-0.880641	2.413e-10
Csa4G280500	6982	6936	2815	463	484	903	6982	6936	2815	463	484	903	-2.94273	8.5519e-16	3183	3497	2657	282	390	865	3183	3497	2657	282	390	865	-2.40718	4.05946e-14	6364	2771	3931	1109	1431	644	6364	2771	3931	1109	1431	644	-1.82882	7.20886e-09
Csa6G507390	1832	1775	1500	786	813	987	1832	1775	1500	786	813	987	-0.752477	7.77866e-05	1700	2087	1455	797	787	716	1700	2087	1455	797	787	716	-0.945301	1.30869e-07	1742	1863	1726	847	1160	846	1742	1863	1726	847	1160	846	-0.706437	2.02442e-06
Csa4G016460	183	168	100	539	541	426	183	168	100	539	541	426	1.98493	5.48268e-12	93	85	86	453	442	408	93	85	86	453	442	408	2.53355	1.50731e-27	125	69	142	377	617	513	125	69	142	377	617	513	2.3713	6.12716e-16
Csa6G404220	73	47	18	210	205	139	73	47	18	210	205	139	2.28299	6.93067e-06	26	45	29	229	202	135	26	45	29	229	202	135	2.76069	5.70281e-12	29	33	60	92	115	124	29	33	60	92	115	124	1.65188	0.000391767
NewGene_913	533	680	342	63	140	102	533	680	342	63	140	102	-2.12355	2.80429e-07	340	388	333	141	119	121	340	388	333	141	119	121	-1.24261	2.16116e-07	588	530	360	84	116	77	588	530	360	84	116	77	-2.21673	1.19897e-16
NewGene_1628	892	937	1032	466	434	404	892	937	1032	466	434	404	-0.91178	5.14616e-05	838	1109	899	487	478	521	838	1109	899	487	478	521	-0.704044	3.07495e-05	1267	1134	1138	446	610	532	1267	1134	1138	446	610	532	-0.949123	8.45925e-11
NewGene_1626	1861	1544	1759	277	172	162	1861	1544	1759	277	172	162	-2.84359	2.12522e-31	1224	1524	972	157	79	244	1224	1524	972	157	79	244	-2.73703	8.64856e-17	1356	1361	1216	138	272	223	1356	1361	1216	138	272	223	-2.4469	6.18123e-30
Csa5G173530	399	378	426	227	201	209	399	378	426	227	201	209	-0.690303	0.00612766	357	576	353	132	175	240	357	576	353	132	175	240	-1.00375	0.000963345	560	379	392	189	320	180	560	379	392	189	320	180	-0.75963	0.00538516
Csa4G025120	257	288	350	47	95	103	257	288	350	47	95	103	-1.65547	6.4743e-05	403	512	232	53	75	106	403	512	232	53	75	106	-2.062	8.06163e-09	580	459	400	62	209	69	580	459	400	62	209	69	-1.94736	1.71864e-06
Csa1G586880	682	375	458	674	736	686	682	375	458	674	736	686	0.73008	0.00181773	501	440	704	683	762	810	501	440	704	683	762	810	0.66244	0.022513	385	520	432	687	838	734	385	520	432	687	838	734	0.957957	1.44146e-05
Csa2G354810	22	26	25	155	215	116	22	26	25	155	215	116	2.96531	1.03169e-11	23	48	32	258	232	167	23	48	32	258	232	167	2.93167	3.00486e-14	27	29	24	239	198	280	27	29	24	239	198	280	3.40412	7.17902e-21
Csa6G499870	337	379	342	533	613	637	337	379	342	533	613	637	0.974391	2.60211e-05	230	276	282	340	386	368	230	276	282	340	386	368	0.700628	0.00267166	366	306	299	403	579	585	366	306	299	403	579	585	0.903587	6.51835e-05
Csa4G665090	37	61	40	241	215	138	37	61	40	241	215	138	2.31917	9.22952e-08	10	52	31	252	317	238	10	52	31	252	317	238	3.37962	5.69479e-13	53	20	16	242	321	305	53	20	16	242	321	305	3.52057	5.87048e-17
Csa1G024930	475	508	330	85	115	108	475	508	330	85	115	108	-1.86082	4.58245e-10	297	286	421	95	59	77	297	286	421	95	59	77	-1.9027	2.76923e-08	293	239	268	106	73	88	293	239	268	106	73	88	-1.33922	4.11482e-05
Csa2G403160	1692	1260	1635	1964	2247	2039	1692	1260	1635	1964	2247	2039	0.686306	0.000134274	1491	1463	1224	2240	3018	2053	1491	1463	1224	2240	3018	2053	1.0457	1.73398e-06	1453	1664	1649	2505	2804	2605	1453	1664	1649	2505	2804	2605	0.942963	1.7938e-08
Csa1G020890	164	92	125	44	34	33	164	92	125	44	34	33	-1.52324	0.000249241	67	98	122	34	22	43	67	98	122	34	22	43	-1.32441	0.0126697	55	94	118	37	30	22	55	94	118	37	30	22	-1.37725	0.018736
NewGene_274	1057	788	1116	186	136	149	1057	788	1116	186	136	149	-2.41707	4.63537e-26	854	838	468	70	99	145	854	838	468	70	99	145	-2.5622	1.46715e-16	1018	725	694	108	176	125	1018	725	694	108	176	125	-2.37396	1.85111e-28
Csa1G175730	4353	3134	3857	1770	1808	1605	4353	3134	3857	1770	1808	1605	-0.886032	1.42119e-08	4238	4216	5794	1579	1739	1790	4238	4216	5794	1579	1739	1790	-1.26618	4.42655e-10	3532	4344	5244	1380	1841	1239	3532	4344	5244	1380	1841	1239	-1.36751	2.91697e-11
Csa4G047890	90	24	41	115	174	108	90	24	41	115	174	108	1.65971	0.00303556	33	29	50	140	116	109	33	29	50	140	116	109	1.92496	9.92539e-06	21	28	33	158	122	148	21	28	33	158	122	148	2.6169	2.23707e-10
Csa7G284440	3325	2614	3373	1659	1876	2045	3325	2614	3373	1659	1876	2045	-0.504765	0.00929577	2755	3601	3176	1896	1705	2193	2755	3601	3176	1896	1705	2193	-0.49132	0.00226962	2956	3074	3059	1676	1935	1799	2956	3074	3059	1676	1935	1799	-0.536079	0.000550761
Csa1G480700	1398	1079	988	770	680	734	1398	1079	988	770	680	734	-0.421272	0.0242356	1315	1427	1023	723	706	623	1315	1427	1023	723	706	623	-0.633885	0.00222433	1579	1139	1075	584	937	608	1579	1139	1075	584	937	608	-0.637469	0.00274496
Csa2G382560	441	442	492	541	749	521	441	442	492	541	749	521	0.625909	0.038082	317	302	412	565	455	440	317	302	412	565	455	440	0.726274	0.0148244	298	301	277	592	417	486	298	301	277	592	417	486	1.01307	0.000594609
Csa7G433400	647	462	622	336	338	366	647	462	622	336	338	366	-0.495559	0.0349239	495	712	499	266	322	269	495	712	499	266	322	269	-0.74992	0.00170837	743	698	643	358	551	344	743	698	643	358	551	344	-0.544985	0.00627603
Csa5G576840	86	232	75	622	377	289	86	232	75	622	377	289	1.89818	0.000840098	46	32	67	642	437	325	46	32	67	642	437	325	3.50261	1.93785e-18	111	47	93	544	593	780	111	47	93	544	593	780	3.18067	5.74384e-22
Csa6G500640	132	247	56	2971	2645	1694	132	247	56	2971	2645	1694	4.28044	2.30586e-09	212	251	98	5112	3931	2211	212	251	98	5112	3931	2211	4.60421	2.8321e-17	225	77	144	2512	3925	5853	225	77	144	2512	3925	5853	5.03472	1.40571e-41
Csa5G151530	881	599	788	109	49	119	881	599	788	109	49	119	-2.79742	1.13016e-17	810	727	861	44	63	74	810	727	861	44	63	74	-3.51829	6.15314e-46	393	595	537	72	151	101	393	595	537	72	151	101	-2.06831	1.5096e-11
Csa1G009730	533	262	353	222	98	115	533	262	353	222	98	115	-1.13461	0.00984991	288	327	285	121	90	153	288	327	285	121	90	153	-1.08547	9.51563e-05	438	239	300	78	232	127	438	239	300	78	232	127	-0.990204	0.0192112
Csa5G021320	1047	946	1161	505	491	316	1047	946	1161	505	491	316	-1.03287	0.000239977	872	896	1062	348	387	635	872	896	1062	348	387	635	-0.84636	0.00162431	682	951	718	449	312	293	682	951	718	449	312	293	-0.929525	0.0061681
Csa6G445070	104	149	74	702	664	453	104	149	74	702	664	453	2.6974	1.24195e-14	79	62	46	877	689	479	79	62	46	877	689	479	3.70017	1.73566e-29	70	125	69	834	938	1218	70	125	69	834	938	1218	3.71508	1.01613e-30
Csa2G058640	7022	7749	5406	7332	7996	9160	7022	7749	5406	7332	7996	9160	0.504057	0.0372624	5449	6648	5182	7384	7132	6020	5449	6648	5182	7384	7132	6020	0.49292	0.00941269	6106	6283	7442	8487	10712	9720	6106	6283	7442	8487	10712	9720	0.752	2.55182e-06
Csa6G505910	3926	5016	2162	6584	7824	6747	3926	5016	2162	6584	7824	6747	1.15586	0.000480986	2522	2616	2193	7054	7682	6371	2522	2616	2193	7054	7682	6371	1.76273	1.43732e-29	3110	2188	3100	4735	6110	5708	3110	2188	3100	4735	6110	5708	1.19702	2.14981e-12
Csa5G171710	1479	764	1103	227	250	266	1479	764	1103	227	250	266	-1.91106	6.70945e-17	835	749	793	144	119	157	835	749	793	144	119	157	-2.2821	9.98222e-29	479	513	424	223	237	223	479	513	424	223	237	223	-0.837249	0.000231976
Csa2G000650	1747	1241	1415	1612	1761	1800	1747	1241	1415	1612	1761	1800	0.477705	0.00259363	1328	1690	1215	1785	1691	1766	1328	1690	1215	1785	1691	1766	0.547439	0.000776815	1725	1619	1808	1715	2494	1996	1725	1619	1808	1715	2494	1996	0.467737	0.00120277
Csa1G004220	54	34	90	7	3	4	54	34	90	7	3	4	-3.4431	2.53266e-05	84	50	23	7	6	0	84	50	23	7	6	0	-3.32274	0.00147566	94	94	52	0	0	0	94	94	52	0	0	0	-8.55045	7.41351e-10
Csa5G262260	162	90	181	287	320	194	162	90	181	287	320	194	1.13714	0.00541165	109	141	130	249	268	159	109	141	130	249	268	159	1.07849	0.00293656	160	161	159	217	274	281	160	161	159	217	274	281	0.898645	0.000422187
Csa1G575130	45	37	5	183	128	75	45	37	5	183	128	75	2.42175	0.00160924	6	34	5	44	58	174	6	34	5	44	58	174	2.8613	0.000854353	20	14	29	64	103	91	20	14	29	64	103	91	2.23743	2.36673e-06
Csa1G522510	281	223	242	89	111	146	281	223	242	89	111	146	-0.872491	0.00731471	247	226	239	119	128	131	247	226	239	119	128	131	-0.69157	0.0151478	225	211	235	119	128	117	225	211	235	119	128	117	-0.667046	0.0145416
Csa1G264530	478	738	291	1708	1612	1918	478	738	291	1708	1612	1918	2.0078	6.29802e-09	396	261	325	1347	1533	1302	396	261	325	1347	1533	1302	2.31053	1.78682e-23	515	301	441	1849	2397	2197	515	301	441	1849	2397	2197	2.57938	6.79155e-40
Csa2G036690	1313	988	820	1452	1889	2748	1313	988	820	1452	1889	2748	1.20856	9.84155e-06	732	1036	794	1527	1263	1597	732	1036	794	1527	1263	1597	1.01086	6.65149e-09	961	851	1021	2019	2296	2187	961	851	1021	2019	2296	2187	1.41667	1.64156e-21
Csa6G521600	3615	3855	3249	4752	4834	5526	3615	3855	3249	4752	4834	5526	0.719064	7.3297e-05	3540	4717	2924	4513	5002	4498	3540	4717	2924	4513	5002	4498	0.571748	0.00313193	4229	3677	4045	4236	5124	4505	4229	3677	4045	4236	5124	4505	0.427742	0.000521143
Csa4G628350	7739	8982	5912	3872	2930	4197	7739	8982	5912	3872	2930	4197	-0.821343	0.0013038	5430	7798	6241	2521	2063	2901	5430	7798	6241	2521	2063	2901	-1.14896	7.96534e-12	7784	4772	7035	1961	3315	2488	7784	4772	7035	1961	3315	2488	-1.13409	2.30126e-08
Csa4G652740	625	751	220	6347	8855	9617	625	751	220	6347	8855	9617	4.19071	9.63664e-29	76	158	165	9124	8826	6860	76	158	165	9124	8826	6860	6.20136	1.00349e-117	404	200	309	13741	15808	10099	404	200	309	13741	15808	10099	5.65952	1.73717e-137
Csa5G140470	392	314	246	169	120	181	392	314	246	169	120	181	-0.776265	0.0152499	378	359	249	117	123	143	378	359	249	117	123	143	-1.1355	2.67859e-05	309	376	261	160	203	158	309	376	261	160	203	158	-0.662466	0.0244104
Csa2G423630	327	114	446	559	650	956	327	114	446	559	650	956	1.52915	0.00160298	319	398	350	757	585	537	319	398	350	757	585	537	1.059	1.54459e-05	277	356	715	771	808	934	277	356	715	771	808	934	1.11717	0.00669209
Csa7G450630	1359	1352	1338	504	355	401	1359	1352	1338	504	355	401	-1.45883	3.57846e-12	1203	1338	1067	302	200	281	1203	1338	1067	302	200	281	-1.97185	3.36217e-22	840	1136	876	226	386	218	840	1136	876	226	386	218	-1.61116	5.91399e-11
Csa6G425840	2034	1781	2398	2590	3100	3363	2034	1781	2398	2590	3100	3363	0.769049	0.000442939	1984	2209	2170	4079	3934	3309	1984	2209	2170	4079	3934	3309	1.06723	2.33207e-09	2177	2451	2002	4181	3986	4142	2177	2451	2002	4181	3986	4142	1.11578	9.77807e-09
Csa2G377960	1055	1238	923	2462	3050	2907	1055	1238	923	2462	3050	2907	1.61073	3.28184e-14	973	1041	805	2251	2517	2059	973	1041	805	2251	2517	2059	1.51546	1.86777e-18	1192	1186	1302	2850	3748	3519	1192	1186	1302	2850	3748	3519	1.66755	9.63514e-30
Csa5G172890	8445	7442	6603	15390	18774	26023	8445	7442	6603	15390	18774	26023	1.65246	5.4881e-15	7814	8349	6466	11526	11505	13131	7814	8349	6466	11526	11505	13131	0.906087	6.59191e-14	6375	7068	7490	20022	22750	26521	6375	7068	7490	20022	22750	26521	1.94697	2.22993e-24
Csa6G487750	532	647	335	1114	1093	521	532	647	335	1114	1093	521	1.08279	0.0119108	310	546	408	1416	1051	802	310	546	408	1416	1051	802	1.6305	4.49371e-08	407	267	284	758	1014	1188	407	267	284	758	1014	1188	1.8567	8.15454e-14
Csa2G431170	2422	2097	2118	2582	2993	2750	2422	2097	2118	2582	2993	2750	0.563315	0.000327664	2085	1813	2054	2988	2901	3019	2085	1813	2054	2988	2901	3019	0.802765	2.19516e-06	1721	2013	1929	3370	3074	3007	1721	2013	1929	3370	3074	3007	0.96077	2.08075e-06
Csa4G001900	2089	1687	1294	930	602	1075	2089	1687	1294	930	602	1075	-0.719786	0.0135202	2038	2812	2264	519	585	739	2038	2812	2264	519	585	739	-1.72279	4.24434e-26	2568	2125	3386	490	917	613	2568	2125	3386	490	917	613	-1.81678	1.14077e-15
Csa3G733860	984	862	1055	417	362	288	984	862	1055	417	362	288	-1.21076	3.77374e-07	922	1101	1354	384	391	452	922	1101	1354	384	391	452	-1.24403	1.28282e-08	982	1016	1344	358	550	526	982	1016	1344	358	550	526	-1.01929	2.31727e-05
Csa4G646260	751	1296	322	3167	3581	3295	751	1296	322	3167	3581	3295	2.2938	1.34426e-07	305	436	330	3526	3861	2990	305	436	330	3526	3861	2990	3.52266	4.00425e-77	508	337	467	4483	4190	5190	508	337	467	4483	4190	5190	3.64476	1.20048e-64
Csa6G507060	1999	1290	1874	754	1002	678	1999	1290	1874	754	1002	678	-0.834815	0.00147994	1581	1370	1838	618	784	968	1581	1370	1838	618	784	968	-0.811703	0.000705167	1183	1524	1407	775	643	560	1183	1524	1407	775	643	560	-0.836706	0.00166598
Csa4G016360	332	298	219	152	149	133	332	298	219	152	149	133	-0.726806	0.0185151	259	300	207	127	123	158	259	300	207	127	123	158	-0.678458	0.0162814	519	279	319	153	221	139	519	279	319	153	221	139	-0.914488	0.00346496
Csa3G002330	1237	1082	784	263	211	220	1237	1082	784	263	211	220	-1.91895	7.67824e-18	788	799	1048	209	165	241	788	799	1048	209	165	241	-1.88825	4.10882e-15	901	674	664	185	248	154	901	674	664	185	248	154	-1.72905	1.0386e-17
Csa3G829140	369	336	272	85	103	119	369	336	272	85	103	119	-1.43479	2.07998e-07	318	355	347	94	60	110	318	355	347	94	60	110	-1.73152	1.77738e-09	293	243	340	118	126	54	293	243	340	118	126	54	-1.35614	0.00029614
Csa3G535620	725	609	586	278	314	263	725	609	586	278	314	263	-0.926592	4.37963e-06	539	584	624	208	234	262	539	584	624	208	234	262	-1.09192	7.06668e-08	508	622	432	252	342	175	508	622	432	252	342	175	-0.841639	0.00590147
Csa1G257890	1783	1259	1706	1543	2182	1936	1783	1259	1706	1543	2182	1936	0.496396	0.0462736	1577	1606	1863	2245	1997	2374	1577	1606	1863	2245	1997	2374	0.610017	0.000825615	1316	1516	1747	2285	1964	2199	1316	1516	1747	2285	1964	2199	0.722611	0.00404561
Csa6G115600	1144	826	991	1210	1388	1614	1144	826	991	1210	1388	1614	0.749347	5.89154e-05	958	1409	941	1539	1357	1454	958	1409	941	1539	1357	1454	0.639296	0.00119087	988	1133	1124	1394	1482	1396	988	1133	1124	1394	1482	1396	0.610647	0.00159966
Csa3G119850	9606	13818	13037	3246	3590	3020	9606	13818	13037	3246	3590	3020	-1.68051	1.15102e-11	11820	13866	6318	3646	3679	3427	11820	13866	6318	3646	3679	3427	-1.32145	1.43895e-07	13130	11011	6427	4090	3974	3082	13130	11011	6427	4090	3974	3082	-1.23183	9.34634e-06
Csa1G000040	1063	785	728	514	415	461	1063	785	728	514	415	461	-0.642977	0.0015913	790	739	618	413	355	370	790	739	618	413	355	370	-0.683312	0.00160574	864	709	819	389	571	430	864	709	819	389	571	430	-0.582229	0.000417169
Csa3G149380	99	78	65	153	284	92	99	78	65	153	284	92	1.38795	0.0112151	81	98	72	329	243	156	81	98	72	329	243	156	1.7951	4.07025e-06	58	53	56	299	317	577	58	53	56	299	317	577	3.08119	8.98931e-17
Csa7G420890	583	642	481	159	228	220	583	642	481	159	228	220	-1.26463	5.47174e-06	394	584	446	132	134	191	394	584	446	132	134	191	-1.4129	4.05397e-09	436	406	401	128	253	151	436	406	401	128	253	151	-1.04669	2.43379e-05
Csa4G094000	8731	12587	6099	34348	41376	25330	8731	12587	6099	34348	41376	25330	2.10239	5.75586e-11	5722	5655	7840	34636	33717	26389	5722	5655	7840	34636	33717	26389	2.52809	1.28208e-29	5045	3714	4714	19886	18419	23239	5045	3714	4714	19886	18419	23239	2.43388	9.11911e-34
Csa3G129670	800	489	537	823	691	743	800	489	537	823	691	743	0.561568	0.0112008	468	653	488	760	627	730	468	653	488	760	627	730	0.634266	0.00213056	724	485	692	648	1062	749	724	485	692	648	1062	749	0.568842	0.0121773
Csa3G124790	103	89	149	604	1109	608	103	89	149	604	1109	608	2.99854	2.75736e-17	65	78	124	562	662	511	65	78	124	562	662	511	2.92215	4.04688e-21	109	118	112	680	585	739	109	118	112	680	585	739	2.79828	3.46178e-28
Csa1G002030	881	711	573	1035	1297	1405	881	711	573	1035	1297	1405	1.03179	1.16122e-06	514	483	518	983	1143	1084	514	483	518	983	1143	1084	1.3063	5.13579e-14	688	590	832	1644	1202	1510	688	590	832	1644	1202	1510	1.29214	1.4849e-06
Csa3G134710	5359	4987	4589	1722	1414	1537	5359	4987	4589	1722	1414	1537	-1.44472	5.19602e-22	5042	4093	4176	2111	1559	2649	5042	4093	4176	2111	1559	2649	-0.86428	0.00010081	3202	4127	3553	1454	1473	1546	3202	4127	3553	1454	1473	1546	-1.06616	3.59103e-07
Csa7G343340	640	574	372	64	35	11	640	574	372	64	35	11	-3.5997	3.57386e-12	264	380	290	34	38	32	264	380	290	34	38	32	-2.92711	4.71716e-23	330	261	300	28	16	29	330	261	300	28	16	29	-3.36257	6.75626e-21
Csa1G638460	1659	1577	1368	1713	1759	1795	1659	1577	1368	1713	1759	1795	0.426472	0.0157512	1453	1595	1380	1680	1635	1665	1453	1595	1380	1680	1635	1665	0.401488	0.00773486	1663	1391	1737	1582	2135	1761	1663	1391	1737	1582	2135	1761	0.400003	0.0100445
Csa3G135040	337	278	335	762	690	649	337	278	335	762	690	649	1.38042	8.88461e-13	306	276	283	577	866	628	306	276	283	577	866	628	1.48738	1.05665e-09	383	357	361	672	738	525	383	357	361	672	738	525	1.0225	4.95292e-08
Csa1G523070	392	333	249	184	130	146	392	333	249	184	130	146	-0.839988	0.00715751	259	244	183	97	104	141	259	244	183	97	104	141	-0.783103	0.0131153	349	298	355	86	155	141	349	298	355	86	155	141	-1.19141	1.20155e-05
Csa1G045950	2112	1511	1398	193	133	181	2112	1511	1398	193	133	181	-3.06015	5.05455e-52	1205	1062	901	210	271	231	1205	1062	901	210	271	231	-1.92468	1.23445e-20	901	996	820	155	144	248	901	996	820	155	144	248	-2.07345	1.52544e-11
Csa3G316280	1650	3758	901	438	440	587	1650	3758	901	438	440	587	-1.91926	0.0144978	1379	1211	713	371	406	480	1379	1211	713	371	406	480	-1.16456	1.02666e-05	1874	1111	1223	325	534	390	1874	1111	1223	325	534	390	-1.5473	3.72196e-12
Csa2G234570	372	785	129	1965	1981	1306	372	785	129	1965	1981	1306	2.23276	0.0146962	207	306	135	1854	1415	1168	207	306	135	1854	1415	1168	3.04301	3.19781e-25	173	54	126	1207	1467	2306	173	54	126	1207	1467	2306	4.07803	5.49354e-26
Csa5G604000	1324	1132	1421	2249	3081	3066	1324	1132	1421	2249	3081	3066	1.34536	5.58788e-11	1507	1557	821	3473	3107	3377	1507	1557	821	3473	3107	3377	1.60099	2.96256e-12	1304	1381	1748	4657	4224	4306	1304	1381	1748	4657	4224	4306	1.79851	2.88976e-18
Csa1G477540	748	792	522	286	298	443	748	792	522	286	298	443	-0.78016	0.0143695	771	620	524	253	352	379	771	620	524	253	352	379	-0.742548	0.00532574	677	577	596	282	467	319	677	577	596	282	467	319	-0.600786	0.00209542
Csa6G504680	12	2	0	75	120	150	12	2	0	75	120	150	4.94096	9.60887e-10	2	7	2	47	54	66	2	7	2	47	54	66	4.16742	1.90768e-08	20	4	8	57	111	121	20	4	8	57	111	121	3.40712	9.51029e-08
Csa6G008640	405	487	142	30	20	27	405	487	142	30	20	27	-3.51702	3.35507e-12	180	272	129	60	20	20	180	272	129	60	20	20	-2.26018	5.48235e-05	228	163	177	40	74	58	228	163	177	40	74	58	-1.52376	1.86863e-06
Csa5G611730	741	976	359	179	173	124	741	976	359	179	173	124	-1.89705	4.29891e-06	485	579	449	160	171	183	485	579	449	160	171	183	-1.32572	8.79122e-12	567	377	427	121	242	167	567	377	427	121	242	167	-1.17931	1.03449e-05
NewGene_166	727	750	799	195	218	180	727	750	799	195	218	180	-1.71544	2.84207e-14	1035	1013	567	245	178	253	1035	1013	567	245	178	253	-1.71581	3.57706e-10	781	839	491	212	282	196	781	839	491	212	282	196	-1.41739	1.51726e-07
Csa3G874320	865	678	580	1075	1326	1263	865	678	580	1075	1326	1263	1.03394	5.80012e-08	517	445	723	1310	1300	1546	517	445	723	1310	1300	1546	1.50781	8.71637e-10	615	499	499	1931	1438	1301	615	499	499	1931	1438	1301	1.77378	2.71208e-13
Csa3G730820	13	4	7	25	28	25	13	4	7	25	28	25	1.97806	0.0257476	5	11	2	26	30	25	5	11	2	26	30	25	2.43906	0.00884727	5	12	6	38	40	19	5	12	6	38	40	19	2.25886	0.00649887
Csa1G570160	653	475	582	1616	1595	2261	653	475	582	1616	1595	2261	1.91527	3.3406e-23	404	591	756	1351	1478	1457	404	591	756	1351	1478	1457	1.5128	2.49308e-09	487	416	568	1886	1785	1815	487	416	568	1886	1785	1815	2.12798	1.63511e-27
Csa3G777530	18	22	29	0	0	0	18	22	29	0	0	0	-6.75733	0.000100789	11	17	40	0	0	0	11	17	40	0	0	0	-6.74492	0.000165042	57	26	68	0	0	0	57	26	68	0	0	0	-7.86803	1.21156e-07
Csa2G360750	2218	2324	2313	267	314	357	2218	2324	2313	267	314	357	-2.64819	1.23472e-42	2030	1762	1065	360	347	391	2030	1762	1065	360	347	391	-1.91184	2.42427e-15	2522	1992	1964	353	551	531	2522	1992	1964	353	551	531	-1.96447	2.76565e-25
Csa7G024670	4263	2391	3349	4189	3984	4910	4263	2391	3349	4189	3984	4910	0.64068	0.00211969	4000	4309	3460	4698	4650	4861	4000	4309	3460	4698	4650	4861	0.504321	0.000122793	3842	3444	4260	4496	5836	5230	3842	3444	4260	4496	5836	5230	0.640389	1.5698e-05
Csa4G644650	1630	1845	1407	2584	3005	2807	1630	1845	1407	2584	3005	2807	1.00663	1.02559e-06	1494	1683	1122	3193	3547	3062	1494	1683	1122	3193	3547	3062	1.43149	4.57233e-16	1298	1602	1608	2901	3217	3490	1298	1602	1608	2901	3217	3490	1.30712	1.08733e-10
Csa6G326930	15	10	4	53	42	67	15	10	4	53	42	67	2.73974	5.6403e-05	4	10	10	50	40	47	4	10	10	50	40	47	2.74729	5.19859e-05	18	15	18	57	77	68	18	15	18	57	77	68	2.19456	1.91513e-06
Csa2G009440	11586	10889	9179	3257	1552	3196	11586	10889	9179	3257	1552	3196	-1.75759	4.0001e-10	10222	16003	11657	793	889	1230	10222	16003	11657	793	889	1230	-3.4744	2.20916e-82	10598	14558	15396	804	1518	668	10598	14558	15396	804	1518	668	-3.6091	1.26077e-45
Csa1G530120	129	80	163	19	22	42	129	80	163	19	22	42	-1.9353	0.000413457	72	95	146	22	40	49	72	95	146	22	40	49	-1.2979	0.0218617	90	69	74	34	39	34	90	69	74	34	39	34	-0.906377	0.0425891
Csa7G063960	1156	926	837	396	287	367	1156	926	837	396	287	367	-1.23444	6.48789e-10	1109	1382	931	534	456	529	1109	1382	931	534	456	529	-0.932712	5.50765e-07	1724	1379	1599	574	942	625	1724	1379	1599	574	942	625	-0.943274	4.4366e-09
Csa7G318950	1329	667	1463	655	535	430	1329	667	1463	655	535	430	-0.844095	0.021588	1144	1250	1562	477	607	761	1144	1250	1562	477	607	761	-0.893629	0.000187269	1360	1904	1905	645	732	369	1360	1904	1905	645	732	369	-1.38004	1.45685e-06
Csa3G782830	1055	742	777	1178	977	1183	1055	742	777	1178	977	1183	0.621056	0.000414606	866	979	893	978	1012	1162	866	979	893	978	1012	1162	0.428203	0.00483794	929	878	753	1200	1113	1062	929	878	753	1200	1113	1062	0.625146	0.0035044
Csa1G423230	942	882	703	445	339	454	942	882	703	445	339	454	-0.797291	0.000481948	707	784	847	320	350	381	707	784	847	320	350	381	-0.932847	1.02733e-06	1018	751	854	287	469	342	1018	751	854	287	469	342	-1.05778	7.65598e-09
Csa4G297480	0	5	0	158	69	9	0	5	0	158	69	9	5.69724	0.0193991	0	0	3	409	321	155	0	0	3	409	321	155	8.4537	9.70169e-18	0	0	0	189	140	230	0	0	0	189	140	230	10.2352	6.66479e-15
Csa5G202350	602	652	398	1240	1399	1466	602	652	398	1240	1399	1466	1.54327	1.27072e-10	471	597	379	981	1189	1082	471	597	379	981	1189	1082	1.40939	1.92248e-13	692	474	532	1397	1965	1857	692	474	532	1397	1965	1857	1.8366	8.21854e-24
Csa6G497250	537	356	334	1754	2100	1659	537	356	334	1754	2100	1659	2.42575	1.04377e-34	428	526	364	1555	1861	1324	428	526	364	1555	1861	1324	2.09411	4.11236e-23	588	398	496	1022	1119	1118	588	398	496	1022	1119	1118	1.36554	5.57792e-13
Csa5G608600	6188	4386	4409	10563	9052	11874	6188	4386	4409	10563	9052	11874	1.31743	1.23169e-18	4442	5198	4553	9737	10822	9118	4442	5198	4553	9737	10822	9118	1.30068	1.63994e-18	5981	5335	5826	10918	13113	11083	5981	5335	5826	10918	13113	11083	1.24619	9.56251e-34
Csa6G152320	1757	1347	1644	1703	1843	1895	1757	1347	1644	1703	1843	1895	0.43471	0.0107469	1509	1588	1370	1762	1686	1587	1509	1588	1370	1762	1686	1587	0.407507	0.0218433	2173	1847	1916	1848	2439	1982	2173	1847	1916	1848	2439	1982	0.286144	0.0310692
Csa3G153710	220	189	111	24	26	76	220	189	111	24	26	76	-1.81126	0.00233496	134	171	79	14	21	14	134	171	79	14	21	14	-2.71798	3.07877e-08	119	105	135	24	47	37	119	105	135	24	47	37	-1.54092	8.18583e-05
Csa1G038940	904	675	708	472	487	491	904	675	708	472	487	491	-0.413342	0.0258962	817	865	645	374	391	435	817	865	645	374	391	435	-0.725085	7.57709e-05	1157	1155	1083	429	504	503	1157	1155	1083	429	504	503	-1.02658	2.34188e-09
Csa4G003660	1226	1195	991	1408	1753	2254	1226	1195	991	1408	1753	2254	0.894512	0.000166423	893	1081	795	1463	1699	1426	893	1081	795	1463	1699	1426	0.969217	4.1681e-08	1141	901	1002	1838	2377	2019	1141	901	1002	1838	2377	2019	1.24591	5.10759e-23
Csa5G168740	967	980	597	267	213	367	967	980	597	267	213	367	-1.35826	9.96109e-06	509	423	458	212	280	181	509	423	458	212	280	181	-0.815671	0.00776861	725	530	704	192	288	286	725	530	704	192	288	286	-1.14144	9.28377e-07
Csa6G149430	1099	1023	1183	1456	1936	1478	1099	1023	1183	1456	1936	1478	0.790108	0.000563736	1110	1104	1050	1742	2128	1835	1110	1104	1050	1742	2128	1835	1.03459	3.45177e-10	1126	1290	1222	1492	1648	1666	1126	1290	1222	1492	1648	1666	0.616566	0.00165262
Csa3G134690	861	693	795	1794	2224	2559	861	693	795	1794	2224	2559	1.7204	4.2879e-21	855	936	792	1674	1770	1575	855	936	792	1674	1770	1575	1.19388	1.85805e-14	1313	1063	1261	2413	3404	2516	1313	1063	1261	2413	3404	2516	1.39767	1.32273e-30
Csa7G388410	2206	2006	1965	2293	2604	2372	2206	2006	1965	2293	2604	2372	0.468819	0.00559374	2279	2574	2107	2507	2798	2608	2279	2574	2107	2507	2798	2608	0.419137	0.00543647	2314	2032	2052	2374	2946	2306	2314	2032	2052	2374	2946	2306	0.461299	9.9373e-05
Csa6G497290	142	108	69	227	359	278	142	108	69	227	359	278	1.69459	1.66729e-06	89	101	127	587	455	526	89	101	127	587	455	526	2.53067	3.07979e-23	83	102	146	392	474	419	83	102	146	392	474	419	2.16173	9.65642e-15
Csa6G289720	546	315	386	505	425	617	546	315	386	505	425	617	0.563872	0.0441403	397	355	265	433	417	464	397	355	265	433	417	464	0.599218	0.0156449	446	387	425	528	670	512	446	387	425	528	670	512	0.648897	5.3111e-05
Csa5G175170	2921	1779	2509	3709	3869	3497	2921	1779	2509	3709	3869	3497	0.870751	2.9438e-06	2429	2653	3313	3444	4021	3815	2429	2653	3313	3444	4021	3815	0.645535	0.00192147	1495	2296	2123	3580	3585	3209	1495	2296	2123	3580	3585	3209	1.01819	3.63467e-05
Csa3G822100	2592	1900	1605	514	557	459	2592	1900	1605	514	557	459	-1.74088	1.41561e-19	2026	1835	1784	187	269	318	2026	1835	1784	187	269	318	-2.65406	2.02032e-40	1107	2057	1589	145	201	200	1107	2057	1589	145	201	200	-2.93047	4.34666e-24
Csa1G012150	57	52	72	170	158	130	57	52	72	170	158	130	1.56825	1.79107e-05	69	48	127	132	219	201	69	48	127	132	219	201	1.36883	0.00645798	69	79	76	165	206	171	69	79	76	165	206	171	1.47839	6.93561e-08
Csa3G914060	237	339	294	1041	991	881	237	339	294	1041	991	881	1.95353	6.48221e-14	184	252	231	1249	1317	935	184	252	231	1249	1317	935	2.63595	8.90905e-30	276	273	501	1381	1611	1650	276	273	501	1381	1611	1650	2.36	1.46263e-17
Csa4G646410	84	50	114	139	126	180	84	50	114	139	126	180	1.07449	0.0218916	84	92	82	108	108	171	84	92	82	108	108	171	0.799434	0.0314231	56	73	102	147	282	189	56	73	102	147	282	189	1.59268	1.53571e-05
Csa3G696850	12418	13564	11032	2748	2342	3300	12418	13564	11032	2748	2342	3300	-1.92147	8.52269e-24	12059	11466	9255	2821	2656	2276	12059	11466	9255	2821	2656	2276	-1.84101	3.08522e-25	10185	9525	9000	2268	3106	2763	10185	9525	9000	2268	3106	2763	-1.61219	3.53806e-37
Csa7G446730	193	108	155	24	23	45	193	108	155	24	23	45	-2.06181	4.19311e-06	193	169	91	22	18	37	193	169	91	22	18	37	-2.33677	8.89517e-07	245	128	195	29	59	51	245	128	195	29	59	51	-1.82353	3.65904e-06
NewGene_2025	412	431	227	122	122	121	412	431	227	122	122	121	-1.31609	0.000141416	299	452	329	112	108	129	299	452	329	112	108	129	-1.39418	1.90768e-08	376	374	387	111	162	102	376	374	387	111	162	102	-1.40878	1.03343e-10
Csa7G067400	299	351	156	54	47	49	299	351	156	54	47	49	-2.19635	9.5512e-08	227	115	104	75	34	33	227	115	104	75	34	33	-1.41176	0.019094	243	139	142	36	103	74	243	139	142	36	103	74	-1.11165	0.0193196
Csa2G000930	201	161	114	18	22	16	201	161	114	18	22	16	-2.83653	2.07355e-11	200	160	140	6	12	22	200	160	140	6	12	22	-3.44227	9.96819e-13	187	184	125	10	34	19	187	184	125	10	34	19	-2.81216	5.39127e-10
Csa5G209480	314	501	135	1000	1389	460	314	501	135	1000	1389	460	1.81088	0.00134864	356	269	138	3376	1554	961	356	269	138	3376	1554	961	3.22057	1.90873e-05	162	72	139	2914	2235	5194	162	72	139	2914	2235	5194	5.07262	1.91755e-40
Csa2G258750	80	82	71	125	179	126	80	82	71	125	179	126	1.1176	0.00375966	71	57	88	157	172	219	71	57	88	157	172	219	1.54751	7.4766e-06	51	80	66	177	169	145	51	80	66	177	169	145	1.52667	2.2271e-05
Csa3G127170	310	253	264	1559	1096	1576	310	253	264	1559	1096	1576	2.58944	3.85248e-40	182	187	162	786	633	907	182	187	162	786	633	907	2.35421	1.22135e-33	207	203	257	1181	2647	1308	207	203	257	1181	2647	1308	3.10209	9.12962e-35
Csa3G740220	30163	23700	24867	6198	6644	7367	30163	23700	24867	6198	6644	7367	-1.72239	5.51875e-48	33523	30243	22817	6301	4775	6237	33523	30243	22817	6301	4775	6237	-2.09243	2.06275e-30	26934	30513	26759	5005	7003	6456	26934	30513	26759	5005	7003	6456	-1.98746	1.80622e-36
Csa6G516960	2776	3554	1854	38428	33656	27234	2776	3554	1854	38428	33656	27234	3.82504	4.31029e-46	2330	4714	3033	38023	36146	28738	2330	4714	3033	38023	36146	28738	3.612	4.51981e-53	2230	1548	2017	28456	33610	36096	2230	1548	2017	28456	33610	36096	4.3105	6.16615e-139
Csa2G435520	2999	2683	2230	775	1016	1229	2999	2683	2230	775	1016	1229	-1.1547	1.63648e-07	2313	2571	1782	1372	1011	989	2313	2571	1782	1372	1011	989	-0.736321	0.00185017	2272	2075	2734	1291	1400	1599	2272	2075	2734	1291	1400	1599	-0.497506	0.0368301
Csa2G010270	5776	3417	3748	1091	900	1302	5776	3417	3748	1091	900	1302	-1.71896	3.2999e-18	4889	4913	4550	629	841	768	4889	4913	4550	629	841	768	-2.45538	6.91964e-59	5051	4741	5445	1070	1432	1458	5051	4741	5445	1070	1432	1458	-1.73166	6.28374e-26
Csa7G448690	685	896	575	1709	2548	1759	685	896	575	1709	2548	1759	1.70266	2.87743e-09	537	551	612	1827	1998	1946	537	551	612	1827	1998	1946	1.9868	2.18228e-35	796	1383	1616	3084	2526	2824	796	1383	1616	3084	2526	2824	1.37329	2.51081e-05
Csa6G349820	4720	3947	3510	1568	1837	2605	4720	3947	3510	1568	1837	2605	-0.782993	0.000889642	3128	3072	2772	1595	1733	1453	3128	3072	2772	1595	1733	1453	-0.674386	0.000120009	3500	3765	3857	1891	1958	1792	3500	3765	3857	1891	1958	1792	-0.763622	4.68784e-06
Csa4G372620	1747	1365	1698	726	851	892	1747	1365	1698	726	851	892	-0.726046	8.77903e-05	1396	1640	1745	740	793	567	1396	1640	1745	740	793	567	-0.950251	5.41695e-05	1522	1558	1522	790	1008	715	1522	1558	1522	790	1008	715	-0.673873	5.98292e-06
Csa7G330400	3599	2836	3009	3687	3829	3535	3599	2836	3009	3687	3829	3535	0.468152	0.000815339	2555	3329	2797	3605	3763	3721	2555	3329	2797	3605	3763	3721	0.587876	3.92546e-05	3378	3072	3834	3403	4819	4040	3378	3072	3834	3403	4819	4040	0.456643	0.00492731
Csa2G425780	1546	1203	1560	630	631	585	1546	1203	1560	630	631	585	-0.986208	5.07344e-08	1227	1241	1442	682	586	918	1227	1241	1442	682	586	918	-0.629798	0.00583904	1286	1166	1270	697	745	582	1286	1166	1270	697	745	582	-0.665473	6.1621e-05
Csa6G407650	6785	4297	5273	2521	2095	3155	6785	4297	5273	2521	2095	3155	-0.827066	5.4751e-05	7549	8327	7212	1673	1701	1737	7549	8327	7212	1673	1701	1737	-1.94464	2.61924e-67	7539	6870	8706	1943	2719	2522	7539	6870	8706	1943	2719	2522	-1.47861	3.36134e-20
Csa5G612860	926	804	679	362	229	216	926	804	679	362	229	216	-1.33781	1.45662e-06	782	770	839	307	258	312	782	770	839	307	258	312	-1.22552	3.38382e-10	441	541	584	285	199	279	441	541	584	285	199	279	-0.797094	0.024331
Csa6G439970	724	560	469	105	82	92	724	560	469	105	82	92	-2.40514	9.68912e-25	500	565	376	97	69	131	500	565	376	97	69	131	-2.05365	1.55602e-13	337	501	484	90	62	87	337	501	484	90	62	87	-2.23566	1.20568e-10
Csa5G154200	18103	15417	12635	21903	18555	25361	18103	15417	12635	21903	18555	25361	0.74935	3.80908e-05	15102	19309	15184	16299	21307	20078	15102	19309	15184	16299	21307	20078	0.451072	0.00584937	21285	15067	17599	21974	22764	21946	21285	15067	17599	21974	22764	21946	0.535783	0.00240326
Csa2G004680	26	80	40	0	0	0	26	80	40	0	0	0	-7.8729	6.83289e-07	29	21	32	0	0	0	29	21	32	0	0	0	-7.00475	1.58746e-05	26	34	12	2	0	0	26	34	12	2	0	0	-4.92747	0.00216995
Csa1G573710	1260	878	957	1479	1408	1323	1260	878	957	1479	1408	1323	0.692606	1.89268e-05	942	1112	1125	1228	1301	1465	942	1112	1125	1228	1301	1465	0.551949	0.000872567	1069	1128	1311	1377	1952	1403	1069	1128	1311	1377	1952	1403	0.624868	0.000313115
Csa5G623580	333	277	302	435	612	551	333	277	302	435	612	551	1.04685	7.49283e-06	344	262	278	656	581	543	344	262	278	656	581	543	1.2376	3.5472e-07	349	365	358	629	507	505	349	365	358	629	507	505	0.844774	0.00116894
Csa7G420720	1446	1128	1130	1302	1240	1493	1446	1128	1130	1302	1240	1493	0.363687	0.0333802	838	1295	870	1678	1294	1646	838	1295	870	1678	1294	1646	0.862777	3.33962e-05	1306	1081	1439	1260	2027	1789	1306	1081	1439	1260	2027	1789	0.609997	0.00367406
Csa5G586000	3191	2107	3274	1044	1134	1285	3191	2107	3274	1044	1134	1285	-1.06794	3.42187e-07	1889	2408	1619	539	441	907	1889	2408	1619	539	441	907	-1.4307	1.19708e-08	2933	2018	2136	1242	1513	933	2933	2018	2136	1242	1513	933	-0.733959	0.000401377
Csa1G072490	1782	1350	1589	2229	3169	2458	1782	1350	1589	2229	3169	2458	0.978469	2.14136e-06	1336	1562	1200	3664	3900	3333	1336	1562	1200	3664	3900	3333	1.65151	5.22691e-26	1503	1381	1704	3621	4019	3510	1503	1381	1704	3621	4019	3510	1.49627	9.04436e-25
Csa1G632370	4788	2952	3547	2309	1691	2352	4788	2952	3547	2309	1691	2352	-0.579041	0.00742851	4498	5177	3167	1548	1767	1643	4498	5177	3167	1548	1767	1643	-1.13129	1.04828e-09	5742	4404	4938	1489	2257	1562	5742	4404	4938	1489	2257	1562	-1.30887	4.50827e-23
Csa6G194150	550	340	350	834	642	783	550	340	350	834	642	783	1.12047	2.25918e-07	426	557	647	681	823	865	426	557	647	681	823	865	0.758393	0.00164724	443	398	416	1073	1121	556	443	398	416	1073	1121	556	1.3322	1.50517e-06
Csa6G118880	844	636	496	4130	4307	5296	844	636	496	4130	4307	5296	3.04509	4.00781e-60	423	975	709	4610	4800	4161	423	975	709	4610	4800	4161	2.93883	3.14168e-31	718	585	917	5045	5402	4896	718	585	917	5045	5402	4896	3.00943	6.891e-57
Csa3G732630	1619	920	1174	5746	4018	5543	1619	920	1174	5746	4018	5543	2.29772	3.05097e-30	1211	985	1273	3267	2740	4572	1211	985	1273	3267	2740	4572	1.81014	9.60337e-17	867	1229	1456	3913	4635	5876	867	1229	1456	3913	4635	5876	2.23717	1.5713e-16
NewGene_338	533	355	451	108	112	182	533	355	451	108	112	182	-1.49507	3.69214e-07	339	384	268	79	98	146	339	384	268	79	98	146	-1.3978	1.75373e-06	372	470	252	127	151	116	372	470	252	127	151	116	-1.27412	0.000113506
Csa3G146680	421	320	378	110	64	68	421	320	378	110	64	68	-1.96963	1.22523e-10	246	278	463	102	92	239	246	278	463	102	92	239	-1.01194	0.0408419	252	231	210	126	71	70	252	231	210	126	71	70	-1.12821	0.00713792
NewGene_594	333	235	220	94	88	64	333	235	220	94	88	64	-1.42556	5.60298e-06	211	244	259	56	50	81	211	244	259	56	50	81	-1.71951	2.78594e-08	205	155	216	77	97	88	205	155	216	77	97	88	-0.92245	0.00220896
NewGene_596	140	141	115	29	44	42	140	141	115	29	44	42	-1.55297	0.000148166	104	138	104	9	27	48	104	138	104	9	27	48	-1.8419	0.00217105	129	106	134	44	80	50	129	106	134	44	80	50	-0.897287	0.0170183
Csa3G006730	2329	1788	1569	810	767	1201	2329	1788	1569	810	767	1201	-0.792191	0.000960592	2053	2006	1507	687	718	937	2053	2006	1507	687	718	937	-1.026	9.20181e-09	2715	2107	2255	808	1416	938	2715	2107	2255	808	1416	938	-0.972776	1.15324e-08
Csa6G501350	1716	1146	1497	1590	1932	1783	1716	1146	1497	1590	1932	1783	0.53029	0.00841127	1327	1202	1860	2165	1872	2044	1327	1202	1860	2165	1872	2044	0.683915	0.00983453	925	1147	1354	2394	1518	2144	925	1147	1354	2394	1518	2144	1.06803	0.00100511
Csa3G354490	3752	2671	2755	1881	1562	1927	3752	2671	2755	1881	1562	1927	-0.527514	0.00130153	3036	4124	3144	1438	1389	1456	3036	4124	3144	1438	1389	1456	-1.0287	9.98433e-13	3720	3427	3991	1283	1832	1272	3720	3427	3991	1283	1832	1272	-1.14892	1.01053e-18
Csa2G348970	2363	3330	1932	724	696	380	2363	3330	1932	724	696	380	-1.8626	6.54825e-08	1636	1644	1686	767	613	518	1636	1644	1686	767	613	518	-1.15033	5.296e-07	1066	892	1059	559	572	676	1066	892	1059	559	572	676	-0.50846	0.0337739
Csa6G490820	2127	2203	2266	2803	2949	3094	2127	2203	2266	2803	2949	3094	0.645928	0.00039833	2529	2631	2396	3370	3177	2896	2529	2631	2396	3370	3177	2896	0.556452	0.00115847	2444	2421	2412	3235	3521	3464	2444	2421	2412	3235	3521	3464	0.708666	4.09761e-06
Csa4G303070	0	4	0	71	79	70	0	4	0	71	79	70	5.99051	9.3672e-10	0	2	0	72	105	68	0	2	0	72	105	68	7.18809	4.50919e-09	0	0	0	23	25	24	0	0	0	23	25	24	7.24585	3.84647e-06
Csa6G452760	2493	2115	2395	781	492	489	2493	2115	2395	781	492	489	-1.75692	7.28789e-14	1926	2060	1473	445	332	762	1926	2060	1473	445	332	762	-1.61542	2.75123e-09	2209	1984	1837	491	925	559	2209	1984	1837	491	925	559	-1.43137	1.89099e-14
Csa4G011600	3069	3404	2964	4652	5216	4535	3069	3404	2964	4652	5216	4535	0.833896	1.92602e-05	2979	3083	2422	4961	5453	4170	2979	3083	2422	4961	5453	4170	1.02298	5.32197e-08	4228	3259	4147	4429	5948	5242	4228	3259	4147	4429	5948	5242	0.636846	1.88839e-05
Csa1G600980	4683	3690	4360	2652	1723	2030	4683	3690	4360	2652	1723	2030	-0.755533	0.000494373	3353	4025	2740	1743	1333	2646	3353	4025	2740	1743	1333	2646	-0.602805	0.0224241	3939	2943	2983	1368	2541	1495	3939	2943	2983	1368	2541	1495	-0.685522	0.000979007
Csa2G354660	583	684	546	236	283	266	583	684	546	236	283	266	-0.986149	0.000127715	498	497	361	251	198	224	498	497	361	251	198	224	-0.774645	0.00245792	530	500	533	215	317	333	530	500	533	215	317	333	-0.64372	0.0115424
Csa2G000010	430	379	358	685	927	1151	430	379	358	685	927	1151	1.47615	8.16352e-10	311	382	355	837	548	730	311	382	355	837	548	730	1.24494	9.3896e-08	306	280	528	647	780	641	306	280	528	647	780	641	1.10011	0.000239607
Csa4G642450	0	4	0	47	45	17	0	4	0	47	45	17	4.95415	0.000186516	0	0	0	77	98	59	0	0	0	77	98	59	8.96898	6.36222e-11	0	0	0	45	87	111	0	0	0	45	87	111	8.99344	1.00107e-10
Csa2G296130	4384	6105	5144	2376	1794	2033	4384	6105	5144	2376	1794	2033	-1.12661	8.09508e-06	4584	4571	6653	1532	1340	1439	4584	4571	6653	1532	1340	1439	-1.65845	7.03261e-14	2138	2733	2991	927	887	1196	2138	2733	2991	927	887	1196	-1.15766	1.58856e-05
Csa7G419590	657	1069	523	83	74	22	657	1069	523	83	74	22	-3.43446	4.55399e-12	444	671	540	55	78	127	444	671	540	55	78	127	-2.45589	4.01094e-16	613	291	490	131	120	124	613	291	490	131	120	124	-1.65007	2.93846e-07
Csa1G542440	336	163	196	50	26	56	336	163	196	50	26	56	-2.13277	3.5517e-07	167	198	200	71	50	56	167	198	200	71	50	56	-1.44281	2.0603e-05	183	146	202	50	31	31	183	146	202	50	31	31	-2.0045	5.53007e-07
Csa5G591750	2147	1671	1764	1228	1214	1356	2147	1671	1764	1228	1214	1356	-0.315549	0.0424693	1839	2078	1860	1144	1267	1256	1839	2078	1860	1144	1267	1256	-0.42641	0.0034711	2029	2018	2394	959	1590	1044	2029	2018	2394	959	1590	1044	-0.658309	0.000362481
Csa3G150200	394	156	392	24	54	39	394	156	392	24	54	39	-2.74704	5.97615e-09	351	309	290	5	20	67	351	309	290	5	20	67	-3.20494	3.79262e-07	491	313	313	24	68	17	491	313	313	24	68	17	-3.20817	7.63484e-14
Csa2G350490	578	496	483	241	242	203	578	496	483	241	242	203	-0.943731	1.22275e-05	415	450	295	203	191	166	415	450	295	203	191	166	-0.806194	0.00415521	534	443	637	208	299	169	534	443	637	208	299	169	-1.06485	1.80005e-05
Csa2G009350	52	20	25	77	73	73	52	20	25	77	73	73	1.47967	0.00557648	26	22	28	80	56	77	26	22	28	80	56	77	1.70559	0.000524664	22	17	22	50	78	52	22	17	22	50	78	52	1.75562	0.000258115
Csa7G363060	4877	3212	3774	4765	4654	4724	4877	3212	3774	4765	4654	4724	0.503575	0.000815339	3229	3715	2807	4105	4208	4358	3229	3715	2807	4105	4208	4358	0.612536	3.26276e-06	5427	3233	4666	4902	8949	6051	5427	3233	4666	4902	8949	6051	0.772745	0.000644863
Csa1G050230	1525	711	1147	139	202	75	1525	711	1147	139	202	75	-2.74802	7.94874e-13	966	1025	1333	14	15	70	966	1025	1333	14	15	70	-4.9106	4.88962e-11	382	763	696	38	65	23	382	763	696	38	65	23	-3.71953	6.43017e-21
Csa4G622860	7	0	36	254	168	205	7	0	36	254	168	205	4.06586	0.0266958	24	11	27	651	402	630	24	11	27	651	402	630	4.9697	2.77929e-42	19	0	30	515	311	312	19	0	30	515	311	312	4.81348	0.00200808
Csa2G001000	355	312	183	929	1328	896	355	312	183	929	1328	896	2.14234	3.19743e-13	144	146	128	1289	1376	1073	144	146	128	1289	1376	1073	3.39896	2.02583e-61	93	139	115	1888	1733	1426	93	139	115	1888	1733	1426	4.0746	1.57935e-63
Csa7G009750	638	698	513	1219	968	1034	638	698	513	1219	968	1034	1.02689	6.50677e-06	350	539	431	993	1148	1247	350	539	431	993	1148	1247	1.59186	3.55864e-18	474	371	634	1158	1202	1118	474	371	634	1158	1202	1118	1.45677	6.47786e-10
Csa3G002830	4217	3923	3374	1639	1402	1547	4217	3923	3374	1639	1402	1547	-1.09452	1.08672e-12	3513	4444	3653	1256	873	1697	3513	4444	3653	1256	873	1697	-1.38264	2.54625e-10	4522	3182	4280	975	2216	1608	4522	3182	4280	975	2216	1608	-1.13624	4.83147e-06
Csa6G524600	916	916	599	1104	1306	1845	916	916	599	1104	1306	1845	1.03744	0.000270475	831	875	527	944	1176	884	831	875	527	944	1176	884	0.673735	0.0122496	1211	865	964	1087	1488	1320	1211	865	964	1087	1488	1320	0.571625	0.00140137
Csa3G749850	2063	1516	1439	1902	1717	1924	2063	1516	1439	1902	1717	1924	0.390237	0.0210065	1607	1992	1590	1887	2053	1878	1607	1992	1590	1887	2053	1878	0.402327	0.0164473	1973	1843	2003	2193	2421	1934	1973	1843	2003	2193	2421	1934	0.382486	0.0146457
Csa4G110580	2644	1600	2636	2853	3500	2676	2644	1600	2636	2853	3500	2676	0.641047	0.015905	2079	2193	2460	3030	2712	3068	2079	2193	2460	3030	2712	3068	0.610373	0.000429202	2075	2156	2631	2983	2812	2820	2075	2156	2631	2983	2812	2820	0.552132	0.0132806
Csa6G403610	193	115	140	276	247	261	193	115	140	276	247	261	1.06059	5.00393e-05	133	172	149	379	333	308	133	172	149	379	333	308	1.40731	1.49455e-08	241	210	241	303	459	300	241	210	241	303	459	300	0.810613	0.000112209
Csa5G524850	2189	1847	1902	2727	3317	3204	2189	1847	1902	2727	3317	3204	0.87616	1.22613e-08	1957	1852	1456	3922	3948	3630	1957	1852	1456	3922	3948	3630	1.3626	3.48287e-16	1467	2034	2222	4445	4027	5329	1467	2034	2222	4445	4027	5329	1.49736	2.124e-08
Csa2G352420	5468	5274	3937	171	151	165	5468	5274	3937	171	151	165	-4.68009	6.03273e-141	3169	3198	2592	153	146	125	3169	3198	2592	153	146	125	-4.16465	3.97482e-121	1501	1842	1370	92	177	140	1501	1842	1370	92	177	140	-3.34395	4.99568e-46
Csa4G188990	190	87	148	32	26	21	190	87	148	32	26	21	-2.16323	2.26215e-06	136	81	143	36	6	33	136	81	143	36	6	33	-2.06615	0.00275622	91	45	114	5	31	16	91	45	114	5	31	16	-2.11337	0.00376327
Csa1G073740	198	308	208	1234	1165	1702	198	308	208	1234	1165	1702	2.72439	1.26601e-21	201	393	362	1274	1132	1464	201	393	362	1274	1132	1464	2.24712	1.32614e-19	269	239	282	1670	2247	2172	269	239	282	1670	2247	2172	3.15798	1.50045e-80
Csa5G140530	3518	3286	2890	3477	3978	4138	3518	3286	2890	3477	3978	4138	0.490872	0.00482369	2458	2509	2432	4126	3509	3385	2458	2509	2432	4126	3509	3385	0.808146	4.16711e-06	2418	2223	2225	3969	5013	4751	2418	2223	2225	3969	5013	4751	1.21325	4.35722e-20
Csa7G452880	1352	1726	977	3302	3596	3618	1352	1726	977	3302	3596	3618	1.5952	3.24371e-10	1017	1253	831	3573	3733	2628	1017	1253	831	3573	3733	2628	1.93224	3.91114e-19	1208	1265	1153	2846	3133	3220	1208	1265	1153	2846	3133	3220	1.56156	8.15842e-22
Csa5G517730	384	286	220	77	75	69	384	286	220	77	75	69	-1.75711	2.85478e-09	288	247	164	59	72	67	288	247	164	59	72	67	-1.58766	3.13168e-06	527	530	376	59	194	106	527	530	376	59	194	106	-1.84559	6.76616e-07
Csa6G500720	1489	1684	733	140	100	283	1489	1684	733	140	100	283	-2.68141	3.35331e-10	1514	1177	623	58	78	101	1514	1177	623	58	78	101	-3.58372	8.46472e-28	1097	959	975	152	337	143	1097	959	975	152	337	143	-2.10227	1.45353e-15
Csa3G146490	242	187	161	302	324	280	242	187	161	302	324	280	0.866831	0.000682084	247	232	208	391	317	452	247	232	208	391	317	452	0.976974	2.58197e-05	356	244	225	376	654	492	356	244	225	376	654	492	1.0829	1.76951e-05
Csa5G630880	486	285	462	670	926	1056	486	285	462	670	926	1056	1.35069	7.99416e-07	439	547	288	725	646	568	439	547	288	725	646	568	0.860103	0.00232399	553	424	578	869	858	1034	553	424	578	869	858	1034	1.06384	5.47798e-06
Csa3G150770	147	112	124	160	207	154	147	112	124	160	207	154	0.688851	0.0453939	75	125	113	227	270	261	75	125	113	227	270	261	1.50857	2.00678e-07	188	137	177	271	324	242	188	137	177	271	324	242	0.949124	4.69113e-05
CsaUNG012590	1850	1191	1830	734	455	1002	1850	1191	1830	734	455	1002	-0.918745	0.00653107	1120	1474	1498	608	559	893	1120	1474	1498	608	559	893	-0.776825	0.000740435	2236	2125	1988	760	1002	846	2236	2125	1988	760	1002	846	-1.07776	9.50393e-17
Csa1G022490	4047	4146	2593	1207	746	1295	4047	4146	2593	1207	746	1295	-1.50422	5.80012e-08	2581	2385	2539	774	899	1239	2581	2385	2539	774	899	1239	-1.15783	9.02438e-10	3407	1717	3139	1375	1039	873	3407	1717	3139	1375	1039	873	-1.08165	0.00077295
NewGene_1338	83	43	77	23	9	27	83	43	77	23	9	27	-1.53979	0.0277341	61	49	41	16	15	9	61	49	41	16	15	9	-1.67557	0.0127385	129	107	57	10	32	15	129	107	57	10	32	15	-2.20036	0.000188443
Csa3G775310	3316	2416	2911	3379	3908	4396	3316	2416	2911	3379	3908	4396	0.675501	7.30499e-05	3175	3249	2852	4164	4027	4252	3175	3249	2852	4164	4027	4252	0.653309	3.41266e-07	2491	2929	3207	4851	4754	4564	2491	2929	3207	4851	4754	4564	0.933485	2.84522e-06
Csa6G141360	2407	1582	2238	2484	2633	2938	2407	1582	2238	2484	2633	2938	0.614481	0.00151	2171	2405	1959	2368	2652	2550	2171	2405	1959	2368	2652	2550	0.44472	0.00212185	2837	2715	3034	3041	4035	2975	2837	2715	3034	3041	4035	2975	0.427126	0.00118663
Csa1G600820	268	229	247	99	96	70	268	229	247	99	96	70	-1.25148	4.21217e-05	159	177	109	67	81	64	159	177	109	67	81	64	-0.826374	0.0373356	299	145	247	75	124	116	299	145	247	75	124	116	-0.915834	0.0207926
Csa6G507140	462	327	175	147	105	137	462	327	175	147	105	137	-1.04839	0.0127481	324	447	263	197	141	148	324	447	263	197	141	148	-0.837485	0.00907149	833	381	628	165	373	90	833	381	628	165	373	90	-1.39921	0.00328392
Csa6G052090	1500	1066	1133	1497	1699	1833	1500	1066	1133	1497	1699	1833	0.689474	2.63215e-05	1162	1398	934	1433	1758	1729	1162	1398	934	1433	1758	1729	0.729988	4.34226e-05	1547	1387	1687	1883	2464	1942	1547	1387	1687	1883	2464	1942	0.649146	2.07254e-06
Csa1G046220	3445	2932	3493	1792	1750	2065	3445	2932	3493	1792	1750	2065	-0.58578	0.000488672	2978	3396	3416	1538	1394	1617	2978	3396	3416	1538	1394	1617	-0.880735	1.50458e-09	3403	2737	3130	1663	1788	1408	3403	2737	3130	1663	1788	1408	-0.714745	2.07322e-06
Csa3G124830	561	547	517	236	237	290	561	547	517	236	237	290	-0.863708	9.59886e-05	472	606	408	271	231	253	472	606	408	271	231	253	-0.735767	0.00162197	491	570	601	220	298	233	491	570	601	220	298	233	-0.949716	6.81766e-06
Csa2G000220	2721	2267	1691	2529	3182	2888	2721	2267	1691	2529	3182	2888	0.610878	0.00659502	1837	2449	1295	2998	3226	2198	1837	2449	1295	2998	3226	2198	0.854196	0.0018809	2611	1804	1893	2737	3144	3097	2611	1804	1893	2737	3144	3097	0.736536	7.25487e-05
Csa4G056600	1505	1186	876	17208	25143	17944	1505	1186	876	17208	25143	17944	4.33317	4.82365e-84	1022	1619	1290	20073	24359	15693	1022	1619	1290	20073	24359	15693	4.18573	4.32609e-80	1102	1170	1578	22338	33951	22310	1102	1170	1578	22338	33951	22310	4.53685	4.81661e-136
Csa1G294630	3769	4195	3519	5033	6511	6730	3769	4195	3519	5033	6511	6730	0.892309	2.83229e-05	3020	3446	2761	5768	5902	4728	3020	3446	2761	5768	5902	4728	1.072	8.44448e-10	4286	4309	5803	6185	6910	7290	4286	4309	5803	6185	6910	7290	0.720641	0.000824577
Csa6G376250	123	283	57	2668	2845	2620	123	283	57	2668	2845	2620	4.32792	1.28045e-08	80	79	94	1953	2162	2108	80	79	94	1953	2162	2108	4.8448	2.16595e-157	96	32	96	2142	2023	3722	96	32	96	2142	2023	3722	5.40552	5.18312e-43
Csa4G340540	4810	4205	3512	2571	2429	2828	4810	4205	3512	2571	2429	2828	-0.441199	0.0105482	4067	4769	4501	2368	2527	3191	4067	4769	4501	2368	2527	3191	-0.502124	0.000827106	3644	3627	3798	2481	2819	2406	3644	3627	3798	2481	2819	2406	-0.311138	0.0447409
Csa1G005600	940	637	680	305	226	291	940	637	680	305	226	291	-1.20936	6.65332e-09	638	947	670	233	201	365	638	947	670	233	201	365	-1.27372	6.9379e-07	859	579	658	243	423	268	859	579	658	243	423	268	-0.97312	1.4363e-05
Csa6G193580	413	251	310	154	127	166	413	251	310	154	127	166	-0.873084	0.00154886	377	402	397	88	101	136	377	402	397	88	101	136	-1.6401	8.88427e-12	371	320	369	89	139	106	371	320	369	89	139	106	-1.46748	1.96906e-11
Csa6G405890	2038	1301	1729	829	775	861	2038	1301	1729	829	775	861	-0.792634	8.45984e-06	1880	1784	2164	827	775	823	1880	1784	2164	827	775	823	-1.04507	1.69619e-08	1729	2270	2109	863	992	1010	1729	2270	2109	863	992	1010	-0.882734	4.96616e-05
Csa2G257100	79	75	94	14	11	22	79	75	94	14	11	22	-2.18105	6.54413e-05	48	69	113	15	22	30	48	69	113	15	22	30	-1.58259	0.0124745	54	71	53	14	28	20	54	71	53	14	28	20	-1.34286	0.0176463
Csa3G044470	352	148	227	28	40	47	352	148	227	28	40	47	-2.3895	3.48389e-09	357	248	374	28	25	48	357	248	374	28	25	48	-3.08309	3.69458e-17	208	306	278	32	71	31	208	306	278	32	71	31	-2.41064	1.39617e-10
Csa3G035330	5893	3846	4536	5060	5144	5071	5893	3846	4536	5060	5144	5071	0.348584	0.0375716	4178	4342	3498	4719	5373	5094	4178	4342	3498	4719	5373	5094	0.569742	8.55199e-05	6394	4281	5608	5712	9404	6742	6394	4281	5608	5712	9404	6742	0.623196	0.000735729
Csa5G139330	238	112	246	88	21	49	238	112	246	88	21	49	-1.66958	0.00754138	176	187	168	52	61	67	176	187	168	52	61	67	-1.33666	1.20904e-05	136	179	279	69	86	65	136	179	279	69	86	65	-1.23768	0.00280392
Csa2G381870	4820	3275	3805	1652	1307	1798	4820	3275	3805	1652	1307	1798	-1.07842	2.96474e-10	4193	5199	3941	828	813	1175	4193	5199	3941	828	813	1175	-2.0193	1.18254e-38	3609	4763	3339	777	1217	904	3609	4763	3339	777	1217	904	-1.83099	5.88768e-19
Csa3G689790	3024	1760	3073	3644	4766	3802	3024	1760	3073	3644	4766	3802	0.88534	0.000694657	1880	2107	3705	3391	3867	4370	1880	2107	3705	3391	3867	4370	0.798285	0.0112044	1735	1221	1673	3333	3303	2482	1735	1221	1673	3333	3303	2482	1.20119	1.01327e-09
Csa3G821560	45647	35787	38762	24963	19324	21735	45647	35787	38762	24963	19324	21735	-0.625501	4.4741e-05	35720	41372	48109	21055	20887	27641	35720	41372	48109	21055	20887	27641	-0.634559	0.000817292	24720	34386	33167	19611	17631	17524	24720	34386	33167	19611	17631	17524	-0.534261	0.0442575
Csa1G662820	217	216	216	340	354	333	217	216	216	340	354	333	0.890806	0.000159324	159	200	172	261	243	300	159	200	172	261	243	300	0.826251	0.000492316	277	183	199	316	341	331	277	183	199	316	341	331	0.81289	0.00149708
Csa5G174570	29	122	5	1941	2351	1938	29	122	5	1941	2351	1938	5.48453	1.26231e-05	20	99	63	3857	4280	3283	20	99	63	3857	4280	3283	6.23751	2.30119e-25	64	30	65	2703	4285	2746	64	30	65	2703	4285	2746	6.13257	7.06681e-146
Csa3G734160	192	324	140	625	546	670	192	324	140	625	546	670	1.69332	5.72621e-06	186	151	172	751	547	585	186	151	172	751	547	585	2.11495	2.30274e-17	110	111	138	684	968	964	110	111	138	684	968	964	3.07321	2.02128e-44
Csa3G141880	934	660	868	184	286	273	934	660	868	184	286	273	-1.48605	3.42253e-09	764	791	477	269	198	177	764	791	477	269	198	177	-1.40665	1.88626e-06	568	602	670	307	418	402	568	602	670	307	418	402	-0.501302	0.0346325
Csa6G094670	1959	1412	1734	417	329	617	1959	1412	1734	417	329	617	-1.67046	2.1251e-11	1718	1781	1477	531	432	636	1718	1781	1477	531	432	636	-1.41475	1.53609e-16	1436	1544	1306	519	611	679	1436	1544	1306	519	611	679	-1.02724	7.43938e-07
Csa6G426880	4932	4007	4139	4605	4859	5221	4932	4007	4139	4605	4859	5221	0.405266	0.00247785	4258	4812	3961	5052	5158	5040	4258	4812	3961	5052	5158	5040	0.461174	0.000633899	4804	4468	5291	4998	6020	5203	4804	4468	5291	4998	6020	5203	0.366362	0.0134224
Csa5G642700	990	949	622	428	393	436	990	949	622	428	393	436	-0.790244	0.00186779	597	733	560	326	275	394	597	733	560	326	275	394	-0.697735	0.000819149	914	718	810	375	564	421	914	718	810	375	564	421	-0.643528	0.000138635
Csa1G574880	6785	8319	8241	2193	2624	2691	6785	8319	8241	2193	2624	2691	-1.42394	3.82094e-11	7693	8322	4555	2388	3043	2617	7693	8322	4555	2388	3043	2617	-1.11009	1.23165e-06	9370	7987	5355	2670	2953	2095	9370	7987	5355	2670	2953	2095	-1.34412	3.67086e-09
Csa6G517100	60	39	83	7	3	10	60	39	83	7	3	10	-2.96212	9.02401e-05	60	48	74	3	6	3	60	48	74	3	6	3	-3.70741	6.35701e-07	55	82	35	5	0	11	55	82	35	5	0	11	-3.13784	0.00304111
Csa6G486800	769	585	560	35	26	35	769	585	560	35	26	35	-4.07404	1.71299e-58	514	577	256	11	25	36	514	577	256	11	25	36	-4.00068	1.58589e-21	817	667	664	39	40	49	817	667	664	39	40	49	-3.84571	5.52172e-59
Csa6G003440	1668	1774	1198	3314	3814	4317	1668	1774	1198	3314	3814	4317	1.53067	8.44457e-13	1437	1793	845	3715	4329	2958	1437	1793	845	3715	4329	2958	1.693	3.1147e-10	2301	2099	2247	3017	4539	3233	2301	2099	2247	3017	4539	3233	0.892934	1.64448e-13
Csa7G337070	1442	1344	1205	726	722	855	1442	1344	1205	726	722	855	-0.562144	0.00207761	1173	1478	1049	565	614	642	1173	1478	1049	565	614	642	-0.787055	1.59697e-06	1612	1308	1538	840	1059	887	1612	1308	1538	840	1059	887	-0.467026	0.00121274
Csa2G174130	0	2	0	31	50	40	0	2	0	31	50	40	6.13633	7.06687e-06	4	0	0	53	70	37	4	0	0	53	70	37	5.55496	2.52056e-07	0	0	5	20	15	54	0	0	5	20	15	54	4.42138	0.0021419
NewGene_1278	145	94	122	44	57	48	145	94	122	44	57	48	-1.02752	0.0123615	150	160	148	61	70	64	150	160	148	61	70	64	-1.00277	0.00244705	132	146	192	69	47	47	132	146	192	69	47	47	-1.29629	0.00241736
Csa4G652060	901	537	1088	263	245	276	901	537	1088	263	245	276	-1.45018	9.25701e-07	1010	1015	1258	278	315	230	1010	1015	1258	278	315	230	-1.76808	1.50021e-13	868	1146	1051	299	428	269	868	1146	1051	299	428	269	-1.43917	4.06793e-11
Csa7G342770	870	1143	755	135	185	146	870	1143	755	135	185	146	-2.35134	1.48647e-16	624	794	478	133	154	261	624	794	478	133	154	261	-1.5697	3.59951e-08	891	580	647	160	210	168	891	580	647	160	210	168	-1.76232	1.44898e-17
Csa6G421800	5203	4469	4523	3092	2622	3358	5203	4469	4523	3092	2622	3358	-0.413269	0.0121147	5135	5440	5205	2360	2800	2821	5135	5440	5205	2360	2800	2821	-0.75905	1.01382e-08	4198	4752	4632	2819	3025	2571	4198	4752	4632	2819	3025	2571	-0.48024	0.00740418
Csa3G837040	1148	892	384	143	74	118	1148	892	384	143	74	118	-2.59872	1.44888e-10	463	917	270	111	166	169	463	917	270	111	166	169	-1.62603	7.95173e-05	887	334	406	78	238	107	887	334	406	78	238	107	-1.77175	0.000112209
Csa3G823030	67	35	22	198	241	227	67	35	22	198	241	227	2.7013	1.12542e-11	23	40	43	240	289	213	23	40	43	240	289	213	3.04462	6.03887e-18	87	66	106	390	346	413	87	66	106	390	346	413	2.38739	2.94412e-16
Csa1G000680	188	164	154	253	357	305	188	164	154	253	357	305	1.09357	5.4241e-05	186	202	168	324	308	223	186	202	168	324	308	223	0.86548	0.00468409	223	259	222	271	391	371	223	259	222	271	391	371	0.754873	0.00352179
Csa5G523010	436	470	307	198	239	220	436	470	307	198	239	220	-0.653717	0.0429816	280	367	355	185	187	172	280	367	355	185	187	172	-0.648178	0.0169439	364	376	361	147	223	195	364	376	361	147	223	195	-0.763009	0.0011064
Csa5G605220	242	199	184	31	33	20	242	199	184	31	33	20	-2.65082	1.43939e-13	170	151	162	13	30	30	170	151	162	13	30	30	-2.51566	2.48718e-09	160	91	129	27	34	26	160	91	129	27	34	26	-1.91025	1.37476e-06
Csa7G414390	679	379	416	154	173	148	679	379	416	154	173	148	-1.36866	1.60292e-07	426	418	794	156	94	175	426	418	794	156	94	175	-1.74942	4.73032e-06	338	406	604	126	123	174	338	406	604	126	123	174	-1.44429	7.14581e-05
Csa3G824870	18581	14871	13079	18712	16052	20405	18581	14871	13079	18712	16052	20405	0.486752	0.00388457	11579	14070	13166	14743	15675	16455	11579	14070	13166	14743	15675	16455	0.499974	0.000128892	15308	9788	12381	16053	17536	13886	15308	9788	12381	16053	17536	13886	0.564749	0.00290093
Csa6G088170	5616	3194	5162	1432	636	761	5616	3194	5162	1432	636	761	-2.05527	3.11359e-10	3871	2772	3018	357	445	669	3871	2772	3018	357	445	669	-2.51618	3.53557e-26	3139	2233	3232	471	637	205	3139	2233	3232	471	637	205	-2.53108	2.82581e-15
Csa5G634330	857	606	845	426	250	387	857	606	845	426	250	387	-0.883082	0.0022604	724	986	740	337	276	372	724	986	740	337	276	372	-1.08169	2.91208e-08	773	1006	788	296	400	386	773	1006	788	296	400	386	-1.04537	9.34634e-06
Csa1G690360	239	283	238	535	553	586	239	283	238	535	553	586	1.35925	3.60017e-09	149	195	187	334	406	397	149	195	187	334	406	397	1.32611	4.76667e-09	277	142	223	370	651	450	277	142	223	370	651	450	1.39624	5.99931e-07
Csa3G826650	814	866	429	2722	3699	4291	814	866	429	2722	3699	4291	2.57755	8.91375e-19	543	808	270	2517	3116	4267	543	808	270	2517	3116	4267	2.85389	1.53027e-20	2042	588	1128	3125	5370	4966	2042	588	1128	3125	5370	4966	2.07163	2.13577e-08
Csa6G081440	849	977	1228	160	203	214	849	977	1228	160	203	214	-2.19249	7.32474e-16	811	796	966	224	220	236	811	796	966	224	220	236	-1.7011	1.10231e-16	750	928	1006	198	239	199	750	928	1006	198	239	199	-1.87618	9.26879e-19
Csa5G637680	1734	1564	1092	2229	2252	2827	1734	1564	1092	2229	2252	2827	0.97296	6.53889e-06	1208	1054	1211	2017	1838	2057	1208	1054	1211	2017	1838	2057	0.987158	1.32788e-08	1130	942	1644	2359	2405	2403	1130	942	1644	2359	2405	2403	1.1725	2.37615e-06
Csa3G134800	5389	4026	4747	2742	2885	2811	5389	4026	4747	2742	2885	2811	-0.505497	0.000371057	3615	4057	3006	2058	2303	2388	3615	4057	3006	2058	2303	2388	-0.429282	0.00441217	5066	4300	4550	2889	3690	2538	5066	4300	4550	2889	3690	2538	-0.407161	0.00275344
Csa6G452090	231	439	344	64	113	61	231	439	344	64	113	61	-1.89039	3.8709e-05	392	482	90	60	68	120	392	482	90	60	68	120	-1.71846	0.00309408	551	299	247	53	196	59	551	299	247	53	196	59	-1.6948	0.00104795
Csa7G041870	979	2559	213	15607	18444	4691	979	2559	213	15607	18444	4691	3.56841	0.00252668	952	835	487	28206	19043	8680	952	835	487	28206	19043	8680	4.89166	3.64279e-18	975	314	662	12015	14353	22144	975	314	662	12015	14353	22144	4.89761	1.42462e-42
Csa7G446670	368	484	475	2272	2511	1664	368	484	475	2272	2511	1664	2.4959	5.33429e-21	299	406	253	2103	2139	1771	299	406	253	2103	2139	1771	2.89996	8.58414e-48	618	533	360	2484	2421	2692	618	533	360	2484	2421	2692	2.5633	7.24772e-28
Csa6G489930	2833	2659	2409	2615	3622	3446	2833	2659	2409	2615	3622	3446	0.526378	0.0163135	2265	2719	2011	3562	3467	3029	2265	2719	2011	3562	3467	3029	0.767406	1.19281e-05	3171	2645	3260	3916	4511	3983	3171	2645	3260	3916	4511	3983	0.667939	1.61797e-06
Csa2G335550	2426	1596	2855	742	799	1216	2426	1596	2855	742	799	1216	-1.08755	0.000272778	1973	2584	2810	790	573	847	1973	2584	2810	790	573	847	-1.51642	1.57279e-12	1907	2668	2685	1128	1127	816	1907	2668	2685	1128	1127	816	-1.0381	3.14809e-05
Csa3G183890	591	429	688	150	169	167	591	429	688	150	169	167	-1.57901	2.04236e-09	537	625	752	149	125	213	537	625	752	149	125	213	-1.76697	2.50467e-11	586	544	578	256	221	159	586	544	578	256	221	159	-1.20463	3.07517e-06
Csa3G119500	3601	4584	2621	9155	9295	9445	3601	4584	2621	9155	9295	9445	1.58826	8.79397e-11	3173	5075	2899	8471	9065	7145	3173	5075	2899	8471	9065	7145	1.40395	1.10789e-10	2874	2628	2543	9859	9508	8185	2874	2628	2543	9859	9508	8185	1.99858	1.25332e-38
Csa3G363190	1537	1157	1372	1332	1647	1574	1537	1157	1372	1332	1647	1574	0.40431	0.0429472	1463	1709	1411	1623	2045	1574	1463	1709	1411	1623	2045	1574	0.432216	0.0407848	1340	1443	1369	1532	2022	1548	1340	1443	1369	1532	2022	1548	0.495936	0.000965121
Csa2G031190	2235	1993	1664	663	507	712	2235	1993	1664	663	507	712	-1.41277	1.45555e-13	1675	1901	1284	455	403	523	1675	1901	1284	455	403	523	-1.58276	1.84318e-19	2072	1503	1657	334	692	388	2072	1503	1657	334	692	388	-1.71002	4.79394e-15
Csa7G368750	868	591	663	763	951	820	868	591	663	763	951	820	0.506608	0.0196461	601	687	681	780	929	982	601	687	681	780	929	982	0.673386	0.000116223	665	670	624	980	840	863	665	670	624	980	840	863	0.683707	0.0031716
Csa3G011800	1056	896	733	471	417	598	1056	896	733	471	417	598	-0.616325	0.0105514	802	998	747	425	474	486	802	998	747	425	474	486	-0.644827	0.000219554	1036	915	938	333	693	535	1036	915	938	333	693	535	-0.702314	0.00492947
Csa7G396470	1573	1274	1404	1811	2141	1869	1573	1274	1404	1811	2141	1869	0.692823	2.99654e-05	1693	1806	1833	2813	2790	2845	1693	1806	1833	2813	2790	2845	0.890674	2.89161e-10	1472	1830	2059	2591	2194	2590	1472	1830	2059	2591	2194	2590	0.68927	0.0119298
Csa3G045150	849	476	681	396	304	290	849	476	681	396	304	290	-0.763183	0.00649858	449	519	460	173	107	178	449	519	460	173	107	178	-1.41495	4.53029e-08	618	449	576	256	327	252	618	449	576	256	327	252	-0.766188	9.72015e-05
Csa7G237820	1980	1712	1694	1033	999	1225	1980	1712	1694	1033	999	1225	-0.492332	0.00321258	1643	1944	1457	963	918	1095	1643	1944	1457	963	918	1095	-0.529587	0.000480683	1933	1812	1572	814	1357	1059	1933	1812	1572	814	1357	1059	-0.525596	0.00654541
Csa3G782790	2875	2583	2070	3060	3484	3442	2875	2583	2070	3060	3484	3442	0.645882	0.000305289	2477	2858	2178	2904	3446	3217	2477	2858	2178	2904	3446	3217	0.583535	0.00011508	3159	2767	3331	3297	4192	3789	3159	2767	3331	3297	4192	3789	0.49661	0.000695902
NewGene_1755	1519	2274	1053	297	397	345	1519	2274	1053	297	397	345	-2.00732	1.77621e-09	1403	2300	767	452	739	643	1403	2300	767	452	739	643	-1.02682	0.00552562	2032	2757	1270	496	395	579	2032	2757	1270	496	395	579	-1.80813	2.44677e-07
Csa4G110050	8848	17090	5483	29663	41171	36446	8848	17090	5483	29663	41171	36446	1.97267	0.00341265	7025	7509	4368	30726	30207	20620	7025	7509	4368	30726	30207	20620	2.36529	2.41496e-22	7159	5169	5877	22018	22927	28512	7159	5169	5877	22018	22927	28512	2.25105	1.52149e-30
Csa1G063480	3216	2826	3753	648	657	1179	3216	2826	3753	648	657	1179	-1.7604	1.65229e-10	2795	1833	1756	939	844	954	2795	1833	1756	939	844	954	-1.00161	3.80748e-05	2634	5038	2394	1011	988	778	2634	5038	2394	1011	988	778	-1.66079	6.33458e-07
Csa3G748180	27	35	62	108	103	137	27	35	62	108	103	137	1.68949	0.00117057	17	7	15	103	126	176	17	7	15	103	126	176	3.57158	1.13922e-13	37	12	16	115	189	117	37	12	16	115	189	117	2.90302	5.53706e-10
Csa4G665120	235	309	277	1563	1404	999	235	309	277	1563	1404	999	2.48884	9.22418e-20	184	416	261	2049	2347	1923	184	416	261	2049	2347	1923	3.13092	1.63525e-34	294	219	332	1713	1945	2238	294	219	332	1713	1945	2238	3.03161	1.58508e-44
Csa3G878800	141	153	146	270	286	168	141	153	146	270	286	168	0.947604	0.0125755	229	187	114	291	333	292	229	187	114	291	333	292	1.02612	0.00201197	150	316	153	278	318	449	150	316	153	278	318	449	0.964618	0.0467879
Csa6G513750	327	208	226	75	104	55	327	208	226	75	104	55	-1.44017	0.000104531	185	211	223	27	31	85	185	211	223	27	31	85	-1.9266	3.95421e-05	124	62	153	34	68	29	124	62	153	34	68	29	-1.19539	0.0343663
Csa4G294940	2215	1701	2827	787	1077	938	2215	1701	2827	787	1077	938	-1.03574	0.000115017	2147	2218	2139	1353	1007	1126	2147	2218	2139	1353	1007	1126	-0.668145	0.000698776	1855	2450	1972	1000	1260	1107	1855	2450	1972	1000	1260	1107	-0.698635	0.000875822
Csa4G664290	3157	1932	2243	2978	2805	2843	3157	1932	2243	2978	2805	2843	0.490012	0.00646539	2219	3254	2576	3492	3400	3263	2219	3254	2576	3492	3400	3263	0.576284	0.00141481	3226	3021	3289	3582	3838	4010	3226	3021	3289	3582	3838	4010	0.484288	0.00595018
Csa3G099640	626	374	463	263	175	229	626	374	463	263	175	229	-0.880966	0.00144949	492	503	524	227	143	322	492	503	524	227	143	322	-0.927556	0.00379417	563	653	454	200	305	196	563	653	454	200	305	196	-1.06772	1.88839e-05
Csa3G710790	2400	2522	2311	3983	4077	6370	2400	2522	2311	3983	4077	6370	1.21467	2.26912e-07	2028	2638	1552	5275	5732	3535	2028	2638	1552	5275	5732	3535	1.48607	6.25067e-09	2093	3870	2989	5356	5504	4501	2093	3870	2989	5356	5504	4501	0.977172	0.000750912
Csa6G421730	20	20	0	68	92	53	20	20	0	68	92	53	2.67788	0.0107048	5	12	22	126	118	79	5	12	22	126	118	79	3.28254	3.77877e-08	23	20	24	110	116	100	23	20	24	110	116	100	2.49996	3.90555e-11
Csa1G075020	2580	1906	2046	3165	3255	2922	2580	1906	2046	3165	3255	2922	0.76211	8.79253e-08	1842	2002	1784	2879	2971	2662	1842	2002	1784	2879	2971	2662	0.831305	3.79945e-08	1688	1654	2002	3013	2949	2983	1688	1654	2002	3013	2949	2983	0.967295	1.96546e-07
Csa4G028990	434	632	356	20	15	23	434	632	356	20	15	23	-4.4069	1.18612e-29	297	324	244	29	23	36	297	324	244	29	23	36	-3.07021	8.42096e-24	408	380	356	25	48	75	408	380	356	25	48	75	-2.73073	2.23989e-12
Csa7G006280	698	469	518	251	227	319	698	469	518	251	227	319	-0.834044	0.000368112	561	510	472	260	142	284	561	510	472	260	142	284	-0.951897	0.00236449	520	412	511	213	296	262	520	412	511	213	296	262	-0.69484	0.000870993
Csa7G388300	1979	2124	1566	793	845	1213	1979	2124	1566	793	845	1213	-0.769062	0.00370384	2131	2782	1599	642	671	811	2131	2782	1599	642	671	811	-1.37854	8.7409e-13	2912	2237	2166	507	1381	659	2912	2237	2166	507	1381	659	-1.36665	2.18796e-06
Csa3G736580	108	178	106	28	36	36	108	178	106	28	36	36	-1.76565	0.00034477	144	162	186	50	30	27	144	162	186	50	30	27	-1.96445	3.74437e-06	221	262	203	62	57	71	221	262	203	62	57	71	-1.62894	7.96066e-07
Csa1G268280	11476	9784	9625	11644	12766	15638	11476	9784	9625	11644	12766	15638	0.608884	0.000247063	9580	10329	8603	12250	13365	13912	9580	10329	8603	12250	13365	13912	0.700586	4.44375e-10	11290	14040	12357	14477	21283	17308	11290	14040	12357	14477	21283	17308	0.685448	0.000139534
Csa3G827220	784	1236	593	17	10	13	784	1236	593	17	10	13	-5.82246	6.08863e-44	612	797	293	15	6	4	612	797	293	15	6	4	-5.81783	1.41853e-31	352	219	67	7	13	11	352	219	67	7	13	11	-4.14915	7.46325e-11
Csa3G893960	2656	2065	2168	2603	3155	2962	2656	2065	2168	2603	3155	2962	0.582467	0.000252959	1946	2166	1966	2889	3117	2825	1946	2166	1966	2889	3117	2825	0.771732	1.11528e-07	2549	2112	3122	3258	3717	2876	2549	2112	3122	3258	3717	2876	0.551776	0.00655191
Csa3G112780	1224	821	905	566	397	410	1224	821	905	566	397	410	-0.853118	0.000263398	837	850	620	379	343	494	837	850	620	379	343	494	-0.699744	0.0014551	1053	810	734	344	717	393	1053	810	734	344	717	393	-0.66184	0.0175033
Csa4G642550	97	62	50	135	127	112	97	62	50	135	127	112	1.10024	0.00557148	19	38	72	134	123	154	19	38	72	134	123	154	1.87795	0.000540127	21	32	18	69	106	204	21	32	18	69	106	204	2.64176	5.69789e-06
Csa6G504670	401	395	308	215	159	152	401	395	308	215	159	152	-0.836472	0.00591026	326	360	392	189	134	194	326	360	392	189	134	194	-0.839445	0.0025176	359	239	307	152	195	160	359	239	307	152	195	160	-0.621488	0.0172566
Csa4G415920	214	215	171	19	78	76	214	215	171	19	78	76	-1.56342	0.00866172	153	206	188	57	88	59	153	206	188	57	88	59	-1.18662	0.00124891	193	221	148	62	45	37	193	221	148	62	45	37	-1.74035	1.35348e-05
NewGene_1823	1285	1211	1034	661	492	660	1285	1211	1034	661	492	660	-0.731166	0.000607617	1008	1353	1071	666	566	611	1008	1353	1071	666	566	611	-0.658663	0.000475042	1384	1066	1127	495	880	511	1384	1066	1127	495	880	511	-0.73927	0.00033489
Csa7G024000	3492	2865	2832	3985	4071	3766	3492	2865	2832	3985	4071	3766	0.603961	8.158e-06	2855	2839	2653	4458	4612	4497	2855	2839	2653	4458	4612	4497	0.929578	2.48342e-12	2969	2509	3063	4830	4283	4653	2969	2509	3063	4830	4283	4653	0.923757	2.37615e-06
NewGene_1177	77	252	399	26	2	19	77	252	399	26	2	19	-3.79888	5.49507e-06	269	242	455	87	69	209	269	242	455	87	69	209	-1.23527	0.0157707	391	440	316	53	50	20	391	440	316	53	50	20	-3.02265	6.42233e-16
NewGene_1178	190	297	439	21	61	43	190	297	439	21	61	43	-2.69092	3.99478e-07	442	429	675	86	90	328	442	429	675	86	90	328	-1.45765	0.0055748	342	435	343	49	126	17	342	435	343	49	126	17	-2.43612	8.86627e-06
Csa3G119330	1018	884	789	4379	5452	4855	1018	884	789	4379	5452	4855	2.6879	1.446e-64	937	1199	853	5394	5573	4493	937	1199	853	5394	5573	4493	2.61767	4.61735e-50	1030	1140	1400	4820	5183	5857	1030	1140	1400	4820	5183	5857	2.37228	3.27233e-31
Csa1G580230	1802	2001	1447	2539	2788	2637	1802	2001	1447	2539	2788	2637	0.827632	9.5431e-05	1344	1320	1229	2714	2927	2431	1344	1320	1229	2714	2927	2431	1.28565	2.05648e-14	2123	1406	1781	2240	2949	2319	2123	1406	1781	2240	2949	2319	0.712573	1.4458e-05
Csa2G174080	92	86	107	162	287	250	92	86	107	162	287	250	1.52288	2.65265e-05	73	101	64	124	261	179	73	101	64	124	261	179	1.48606	0.000193649	192	102	80	141	304	254	192	102	80	141	304	254	1.10749	0.0145383
Csa3G125530	2316	1471	1795	1219	949	1268	2316	1471	1795	1219	949	1268	-0.452002	0.0386385	1479	1891	1212	736	689	867	1479	1891	1212	736	689	867	-0.763809	3.3472e-05	2484	1480	1889	740	1164	768	2484	1480	1889	740	1164	768	-0.92991	8.7736e-06
Csa7G026240	7469	7892	4224	12026	13982	13301	7469	7892	4224	12026	13982	13301	1.24005	1.99669e-06	4550	5139	4165	8632	10862	9326	4550	5139	4165	8632	10862	9326	1.29148	1.57935e-18	6357	4773	5929	7626	9187	8814	6357	4773	5929	7626	9187	8814	0.808038	8.54567e-08
Csa6G080330	866	753	677	97	132	86	866	753	677	97	132	86	-2.62358	8.02308e-27	667	547	641	137	103	144	667	547	641	137	103	144	-2.05715	1.91185e-17	662	607	672	123	131	150	662	607	672	123	131	150	-2.04184	7.33846e-22
NewGene_943	37101	39844	26790	12765	12498	12797	37101	39844	26790	12765	12498	12797	-1.21777	7.6402e-10	25663	31589	21376	13235	13620	11842	25663	31589	21376	13235	13620	11842	-0.777404	7.25177e-06	36494	32213	32560	13030	16329	13817	36494	32213	32560	13030	16329	13817	-1.01948	6.58349e-25
NewGene_947	155	208	149	37	43	65	155	208	149	37	43	65	-1.61034	0.000194782	179	205	162	64	15	51	179	205	162	64	15	51	-1.83862	0.000524664	160	225	217	102	63	36	160	225	217	102	63	36	-1.35956	0.0080994
Csa3G135120	757	690	394	3990	5578	4909	757	690	394	3990	5578	4909	3.22085	1.0567e-37	912	672	618	4006	4206	4499	912	672	618	4006	4206	4499	2.75059	6.68866e-50	356	587	478	3489	5738	5126	356	587	478	3489	5738	5126	3.52053	8.42601e-47
Csa6G510950	3738	2950	3061	3558	3786	4468	3738	2950	3061	3558	3786	4468	0.515587	0.00081063	2900	2938	3234	3330	3503	3657	2900	2938	3234	3330	3503	3657	0.430887	0.00885516	2905	2726	3388	3659	4455	3548	2905	2726	3388	3659	4455	3548	0.57769	0.000133633
Csa2G000140	520	400	407	261	205	220	520	400	407	261	205	220	-0.70961	0.00214314	441	521	399	250	150	260	441	521	399	250	150	260	-0.814945	0.00480149	441	401	391	195	288	223	441	401	391	195	288	223	-0.604726	0.00293098
Csa1G009810	102605	78952	120806	32500	33391	24874	102605	78952	120806	32500	33391	24874	-1.50074	2.27932e-11	86421	82254	158134	33993	25857	52368	86421	82254	158134	33993	25857	52368	-1.35755	3.72618e-05	48271	65154	62753	29063	16811	16956	48271	65154	62753	29063	16811	16956	-1.24663	0.00012347
Csa5G168240	371	246	260	69	46	96	371	246	260	69	46	96	-1.81067	1.53142e-07	299	306	321	86	78	89	299	306	321	86	78	89	-1.64878	5.71832e-11	345	438	418	91	180	121	345	438	418	91	180	121	-1.44154	2.48465e-07
Csa3G182100	381	269	300	133	107	154	381	269	300	133	107	154	-1.02732	0.000112138	317	352	196	84	93	137	317	352	196	84	93	137	-1.23492	0.000192213	378	314	313	86	133	100	378	314	313	86	133	100	-1.45539	7.7386e-11
Csa6G446470	1612	1713	730	6702	9097	6068	1612	1713	730	6702	9097	6068	2.67382	9.05135e-17	1211	1584	1069	9060	6773	5634	1211	1584	1069	9060	6773	5634	2.72981	2.76375e-33	3531	1704	3129	6204	7923	9812	3531	1704	3129	6204	7923	9812	1.75659	6.57294e-10
Csa3G778390	89	69	83	136	105	151	89	69	83	136	105	151	0.936253	0.0101139	55	47	67	115	131	156	55	47	67	115	131	156	1.45909	7.37762e-05	68	54	88	167	124	144	68	54	88	167	124	144	1.29302	0.00136219
Csa4G358760	594	394	527	202	261	327	594	394	527	202	261	327	-0.696922	0.0198208	564	568	410	264	270	276	564	568	410	264	270	276	-0.69509	0.00214157	649	581	469	234	334	233	649	581	469	234	334	233	-0.886581	3.00473e-05
Csa1G595820	683	839	504	152	58	182	683	839	504	152	58	182	-2.15923	5.46209e-07	1030	980	418	134	166	152	1030	980	418	134	166	152	-2.18146	4.7967e-11	947	841	592	22	173	77	947	841	592	22	173	77	-3.01046	3.47306e-09
Csa4G026920	151	285	84	568	380	537	151	285	84	568	380	537	1.713	0.000436696	68	97	56	679	623	490	68	97	56	679	623	490	3.27406	4.91943e-33	130	64	75	980	899	982	130	64	75	980	899	982	3.65834	4.65086e-40
Csa3G550680	1426	2021	1160	371	465	432	1426	2021	1160	371	465	432	-1.64702	1.48538e-08	803	1372	1158	388	309	525	803	1372	1158	388	309	525	-1.2237	2.0256e-06	861	1651	1317	303	165	307	861	1651	1317	303	165	307	-2.05941	2.2924e-07
Csa5G211570	1019	832	759	1233	1240	1470	1019	832	759	1233	1240	1470	0.834775	2.82648e-07	783	896	911	1140	1511	1233	783	896	911	1140	1511	1233	0.813565	5.06289e-05	961	761	918	1256	1637	1213	961	761	918	1256	1637	1213	0.843127	9.64257e-10
Csa3G180240	3773	2814	3551	1548	1650	1511	3773	2814	3551	1548	1650	1511	-0.86576	4.46886e-08	3287	3621	4889	1964	1924	2628	3287	3621	4889	1964	1924	2628	-0.649529	0.00689282	1901	2807	3018	1716	1363	1019	1901	2807	3018	1716	1363	1019	-0.699608	0.0424754
Csa6G425770	367	283	287	497	571	655	367	283	287	497	571	655	1.11981	2.39079e-08	293	277	310	504	546	463	293	277	310	504	546	463	1.00935	9.33472e-06	283	342	308	637	700	519	283	342	308	637	700	519	1.19588	1.77605e-08
Csa4G641580	827	530	794	170	224	227	827	530	794	170	224	227	-1.54818	4.36383e-10	611	733	772	200	180	263	611	733	772	200	180	263	-1.50222	4.18638e-12	686	823	713	247	231	300	686	823	713	247	231	300	-1.28686	9.84176e-07
Csa6G361360	3019	2459	2659	1710	1796	1983	3019	2459	2659	1710	1796	1983	-0.331565	0.0360445	3437	3718	3150	1957	2038	1679	3437	3718	3150	1957	2038	1679	-0.622443	0.000509404	3336	3425	3357	1500	2195	1899	3336	3425	3357	1500	2195	1899	-0.654949	2.22332e-05
Csa1G522010	389	398	331	135	148	124	389	398	331	135	148	124	-1.22699	2.38668e-06	294	314	308	106	159	93	294	314	308	106	159	93	-1.11892	0.000700436	426	365	399	156	179	144	426	365	399	156	179	144	-1.10129	2.97394e-08
NewGene_99	1409	1069	1394	529	519	567	1409	1069	1394	529	519	567	-1.02525	5.00214e-09	1118	1145	1169	370	411	457	1118	1145	1169	370	411	457	-1.25073	6.48681e-15	1233	1205	1132	475	468	421	1233	1205	1132	475	468	421	-1.16879	2.89078e-11
Csa4G008760	138	583	151	7377	17401	4632	138	583	151	7377	17401	4632	5.25338	1.36104e-07	489	358	238	15889	10655	5687	489	358	238	15889	10655	5687	5.15416	5.40353e-21	265	215	305	7335	11522	16003	265	215	305	7335	11522	16003	5.69715	2.02905e-92
Csa1G264020	4288	3872	3373	6988	7591	5207	4288	3872	3373	6988	7591	5207	1.01926	1.62458e-06	3247	4166	2920	8109	6643	4977	3247	4166	2920	8109	6643	4977	1.18878	6.90612e-07	2890	2737	2908	6987	8818	9669	2890	2737	2908	6987	8818	9669	1.79559	4.71315e-26
Csa3G118740	4042	3196	3365	7092	7296	10387	4042	3196	3365	7092	7296	10387	1.4599	5.62671e-16	3021	2903	1685	4955	5951	4526	3021	2903	1685	4955	5951	4526	1.26587	2.06369e-07	4530	4446	3588	7109	6548	6946	4530	4446	3588	7109	6548	6946	0.943222	2.12201e-06
Csa4G507380	1220	1123	933	563	694	648	1220	1123	933	563	694	648	-0.545614	0.0121147	859	949	946	601	478	499	859	949	946	601	478	499	-0.571438	0.00941269	1172	831	1047	540	825	608	1172	831	1047	540	825	608	-0.426548	0.0323269
Csa4G113150	3989	2577	3714	1564	1138	1414	3989	2577	3714	1564	1138	1414	-1.07776	1.62551e-07	3717	4609	4974	901	846	1286	3717	4609	4974	901	846	1286	-1.92053	5.89476e-24	3514	3737	4094	755	1274	758	3514	3737	4094	755	1274	758	-1.84778	4.5233e-26
Csa1G043020	161	58	90	36	18	5	161	58	90	36	18	5	-2.09714	0.00980724	85	94	105	24	35	40	85	94	105	24	35	40	-1.30674	0.00415877	86	123	122	47	36	11	86	123	122	47	36	11	-1.61529	0.0116205
Csa1G265080	1272	870	994	1145	1252	1391	1272	870	994	1145	1252	1391	0.519082	0.00383713	1154	1156	1108	1489	1355	1412	1154	1156	1108	1489	1355	1412	0.545228	0.000988915	1148	1128	1295	1332	1505	1425	1148	1128	1295	1332	1505	1425	0.470493	0.00882782
Csa2G404960	511	592	542	248	274	321	511	592	542	248	274	321	-0.747432	0.00568574	680	561	831	283	280	414	680	561	831	283	280	414	-0.88539	0.00187323	543	588	607	264	274	194	543	588	607	264	274	194	-1.04067	4.10762e-06
Csa2G327500	4241	3312	3059	4312	3498	3974	4241	3312	3059	4312	3498	3974	0.394248	0.0232117	2988	3754	3381	4434	4233	4653	2988	3754	3381	4434	4233	4653	0.626287	3.87577e-06	4620	3054	4286	4478	6310	5148	4620	3054	4286	4478	6310	5148	0.624801	0.000489734
Csa6G401430	3626	3547	3119	1409	1432	1273	3626	3547	3119	1409	1432	1273	-1.09127	3.94648e-11	3012	3164	2185	1180	1177	1379	3012	3164	2185	1180	1177	1379	-0.930698	1.71119e-08	3235	2712	2654	1135	1730	1186	3235	2712	2654	1135	1730	1186	-0.890953	1.43438e-10
Csa2G351550	253	194	217	500	497	445	253	194	217	500	497	445	1.36091	7.11136e-12	217	203	258	359	286	487	217	203	258	359	286	487	0.944835	0.00121039	161	184	206	467	519	604	161	184	206	467	519	604	1.74876	2.44811e-12
Csa2G264560	10802	13800	12127	7280	5563	5896	10802	13800	12127	7280	5563	5896	-0.758727	0.00199015	7135	7569	5642	3391	3069	3480	7135	7569	5642	3391	3069	3480	-0.799968	3.56379e-08	7144	6873	5992	3107	3748	2853	7144	6873	5992	3107	3748	2853	-0.837293	5.1003e-10
Csa2G433340	217	320	194	56	53	69	217	320	194	56	53	69	-1.8298	2.30216e-06	166	169	136	53	57	61	166	169	136	53	57	61	-1.23323	0.000155069	128	144	195	57	88	54	128	144	195	57	88	54	-1.04667	0.00576816
Csa3G009490	1569	1295	1925	781	730	1008	1569	1295	1925	781	730	1008	-0.702945	0.00733962	1563	2141	2089	646	540	918	1563	2141	2089	646	540	918	-1.24614	1.59074e-08	1696	1662	1618	654	957	822	1696	1662	1618	654	957	822	-0.831005	5.50951e-08
Csa4G608130	344	285	222	1449	1628	1071	344	285	222	1449	1628	1071	2.53461	3.91154e-26	226	465	350	2293	1623	1303	226	465	350	2293	1623	1303	2.5868	1.09218e-17	245	167	320	1494	2271	2790	245	167	320	1494	2271	2790	3.38509	9.14267e-31
Csa6G327940	2072	1923	1653	3045	3267	3859	2072	1923	1653	3045	3267	3859	1.08074	6.01759e-11	1919	2541	1530	2850	3033	2702	1919	2541	1530	2850	3033	2702	0.767129	0.000110175	2664	2611	2284	3134	4091	2837	2664	2611	2284	3134	4091	2837	0.611057	2.98469e-05
Csa5G604320	3012	2803	2242	1142	1429	1668	3012	2803	2242	1142	1429	1668	-0.693083	0.00202257	2548	3012	2323	1111	1183	1052	2548	3012	2323	1111	1183	1052	-0.997352	1.25068e-10	3509	3051	2847	1141	1791	1371	3509	3051	2847	1141	1791	1371	-0.931087	2.16117e-10
Csa3G251950	125	74	123	3383	3705	1550	125	74	123	3383	3705	1550	5.00127	1.72679e-48	68	73	186	3296	3484	2539	68	73	186	3296	3484	2539	5.04197	6.58002e-19	133	83	158	1813	1779	1950	133	83	158	1813	1779	1950	4.12505	4.39154e-63
Csa2G036640	4061	3678	4097	1539	1398	1629	4061	3678	4097	1539	1398	1629	-1.14628	1.53764e-14	4086	4330	3523	1215	1217	1353	4086	4330	3523	1215	1217	1353	-1.42811	3.79711e-32	4174	4354	3741	1232	1691	1407	4174	4354	3741	1232	1691	1407	-1.30158	2.65063e-20
Csa4G625000	2882	3124	2293	6683	7904	8308	2882	3124	2293	6683	7904	8308	1.69026	2.31055e-18	2663	2972	2306	8230	8953	7036	2663	2972	2306	8230	8953	7036	1.85098	5.50793e-28	2988	3258	3743	8387	8302	8506	2988	3258	3743	8387	8302	8506	1.55614	1.52524e-17
Csa5G115150	405	379	251	82	118	72	405	379	251	82	118	72	-1.68319	1.24855e-06	238	207	157	56	96	82	238	207	157	56	96	82	-1.13699	0.00210383	250	214	288	67	120	115	250	214	288	67	120	115	-1.11463	0.000536185
Csa3G642740	1079	795	913	391	377	440	1079	795	913	391	377	440	-0.965123	7.82588e-09	797	931	650	286	305	396	797	931	650	286	305	396	-1.04095	1.00235e-07	936	858	856	355	424	302	936	858	856	355	424	302	-1.08836	9.13935e-12
Csa6G113530	724	782	988	1332	1624	1533	724	782	988	1332	1624	1533	1.06489	1.49347e-05	790	928	623	1211	1338	1381	790	928	623	1211	1338	1381	0.983481	4.44369e-09	977	945	838	1090	1438	1265	977	945	838	1090	1438	1265	0.665823	2.32973e-05
Csa4G005540	2534	2704	2129	9801	14234	17067	2534	2704	2129	9801	14234	17067	2.70387	3.44359e-31	2395	4296	3123	11390	7888	8374	2395	4296	3123	11390	7888	8374	1.74643	1.2312e-13	3766	2816	4673	17522	19263	21057	3766	2816	4673	17522	19263	21057	2.58981	8.02981e-35
Csa6G500430	499	371	443	929	1082	876	499	371	443	929	1082	876	1.38048	3.11721e-13	342	419	514	666	710	690	342	419	514	666	710	690	0.918985	0.000128764	347	367	294	537	639	574	347	367	294	537	639	574	1.00587	3.15298e-07
Csa3G817750	1532	1657	1143	601	508	618	1532	1657	1143	601	508	618	-1.10075	1.23155e-06	1217	1492	1149	624	636	692	1217	1492	1149	624	636	692	-0.749821	4.05958e-07	1626	1463	1504	722	931	598	1626	1463	1504	722	931	598	-0.830064	7.61855e-08
Csa6G509710	2347	2768	2838	873	1270	1272	2347	2768	2838	873	1270	1272	-1.00485	0.00011316	2462	2732	1975	1260	1218	1215	2462	2732	1975	1260	1218	1215	-0.719033	1.04486e-05	2191	2559	2182	1064	1323	929	2191	2559	2182	1064	1323	929	-0.867728	6.70532e-07
Csa1G084830	1077	890	884	513	423	433	1077	890	884	513	423	433	-0.819705	5.35322e-06	900	1152	911	465	380	586	900	1152	911	465	380	586	-0.824583	3.95421e-05	1245	1058	1068	420	621	432	1245	1058	1068	420	621	432	-0.996993	1.41697e-11
Csa3G178500	218	250	270	113	139	88	218	250	270	113	139	88	-0.896339	0.0208251	186	212	184	98	82	95	186	212	184	98	82	95	-0.8508	0.00431777	157	253	242	96	109	71	157	253	242	96	109	71	-1.04988	0.00579056
Csa7G392320	2665	2328	1873	965	1106	977	2665	2328	1873	965	1106	977	-0.930082	3.87717e-07	2284	2555	2157	833	1100	1032	2284	2555	2157	833	1100	1032	-1.00952	8.83734e-11	2621	2042	2230	857	1341	817	2621	2042	2230	857	1341	817	-1.00159	4.8057e-10
Csa7G007860	1860	1959	1233	3132	3568	3898	1860	1959	1233	3132	3568	3898	1.29944	1.12003e-08	1258	1362	1310	2838	3463	2520	1258	1362	1310	2838	3463	2520	1.40219	1.76201e-13	1532	1384	1391	2518	2913	2435	1532	1384	1391	2518	2913	2435	1.08171	1.95951e-19
Csa6G062330	719	710	659	1889	2379	2122	719	710	659	1889	2379	2122	1.84415	4.95588e-25	602	813	699	1883	2060	1551	602	813	699	1883	2060	1551	1.62091	6.60438e-16	615	686	616	1946	1953	2182	615	686	616	1946	1953	2182	1.88902	1.31587e-22
Csa3G118150	494	318	331	138	142	177	494	318	331	138	142	177	-1.07068	2.64157e-05	316	392	313	191	204	157	316	392	313	191	204	157	-0.644932	0.0219339	424	331	288	206	211	175	424	331	288	206	211	175	-0.595225	0.0334895
Csa6G497010	4624	3990	3874	2038	2237	2331	4624	3990	3874	2038	2237	2331	-0.682824	7.3095e-07	3565	4233	2976	2354	2182	2692	3565	4233	2976	2354	2182	2692	-0.342978	0.0433391	4511	3550	3964	2540	2885	2454	4511	3550	3964	2540	2885	2454	-0.391976	0.00656654
Csa3G841480	220	126	200	64	27	30	220	126	200	64	27	30	-1.92448	6.96735e-05	145	172	112	12	10	38	145	172	112	12	10	38	-2.6369	1.27366e-06	200	129	81	39	36	21	200	129	81	39	36	21	-1.86923	0.00023946
Csa1G265120	774	861	776	10211	12036	9245	774	861	776	10211	12036	9245	3.93256	4.84136e-93	541	978	927	12805	11910	8331	541	978	927	12805	11910	8331	4.00562	8.73901e-54	1046	601	857	7199	9216	10196	1046	601	857	7199	9216	10196	3.64091	1.52739e-64
Csa1G138280	669	620	700	394	343	345	669	620	700	394	343	345	-0.649937	0.00337619	585	618	684	330	324	328	585	618	684	330	324	328	-0.717909	0.000714513	645	779	643	265	355	285	645	779	643	265	355	285	-0.994779	1.30522e-06
Csa7G327730	9667	9234	7777	4825	4539	6305	9667	9234	7777	4825	4539	6305	-0.539475	0.00881301	8503	10009	7901	4423	4131	5244	8503	10009	7901	4423	4131	5244	-0.708534	1.34916e-08	9126	9183	9310	5543	5885	5589	9126	9183	9310	5543	5885	5589	-0.480589	0.00231363
Csa1G031790	831	232	564	78	83	83	831	232	564	78	83	83	-2.45258	1.90484e-09	569	583	506	36	31	64	569	583	506	36	31	64	-3.4491	1.0511e-35	402	510	412	31	58	32	402	510	412	31	58	32	-3.2769	2.21039e-29
Csa2G386120	3427	2898	2157	5119	6347	6874	3427	2898	2157	5119	6347	6874	1.35539	1.1274e-11	2152	2710	2591	5545	6091	5503	2152	2710	2591	5545	6091	5503	1.4339	6.00809e-21	2917	2500	3336	5324	6152	5952	2917	2500	3336	5324	6152	5952	1.2123	6.89025e-14
Csa6G405960	540	409	397	143	98	121	540	409	397	143	98	121	-1.65134	1.06936e-11	339	449	301	76	92	170	339	449	301	76	92	170	-1.4729	1.01096e-05	360	255	252	140	137	70	360	255	252	140	137	70	-1.10647	0.00229
Csa4G051570	360	433	243	90	110	162	360	433	243	90	110	162	-1.29728	0.000974248	415	247	348	180	155	186	415	247	348	180	155	186	-0.745379	0.0341906	229	287	289	146	132	85	229	287	289	146	132	85	-0.941519	0.00800839
Csa6G493920	6381	3972	5794	16644	20963	13584	6381	3972	5794	16644	20963	13584	1.91777	3.50188e-17	5029	5641	6800	15312	18524	15686	5029	5641	6800	15312	18524	15686	1.72729	4.2619e-20	5434	3967	5394	12926	14360	11594	5434	3967	5394	12926	14360	11594	1.6127	1.81568e-26
Csa4G279910	27	40	36	408	474	233	27	40	36	408	474	233	3.65667	6.30846e-20	43	24	14	464	343	320	43	24	14	464	343	320	4.03802	6.69095e-24	38	60	34	352	523	800	38	60	34	352	523	800	3.88108	1.13337e-22
Csa7G374590	1591	1588	1107	721	717	851	1591	1588	1107	721	717	851	-0.673441	0.00395244	1201	1255	1070	692	454	714	1201	1255	1070	692	454	714	-0.697066	0.00227248	1622	1184	1296	623	1171	697	1622	1184	1296	623	1171	697	-0.53602	0.0199644
Csa3G130280	1938	1653	1426	668	792	619	1938	1653	1426	668	792	619	-1.02785	1.39138e-07	1245	980	1292	548	691	706	1245	980	1292	548	691	706	-0.644169	0.00774191	1213	1173	1456	586	668	509	1213	1173	1456	586	668	509	-0.916399	3.5018e-07
Csa1G575190	15238	17717	14870	1497	1894	1898	15238	17717	14870	1497	1894	1898	-2.95723	1.51486e-52	13518	12178	5899	1842	2073	1900	13518	12178	5899	1842	2073	1900	-2.19898	8.96436e-17	11412	11113	7000	1839	2825	1274	11412	11113	7000	1839	2825	1274	-2.13836	3.14615e-16
Csa6G523330	688	342	480	740	997	880	688	342	480	740	997	880	1.05896	6.03176e-05	425	464	437	550	750	609	425	464	437	550	750	609	0.755904	0.000543235	544	362	447	627	778	500	544	362	447	627	778	500	0.702037	0.00160119
Csa7G450660	89	92	49	281	231	173	89	92	49	281	231	173	1.81438	3.47562e-06	74	112	71	324	245	315	74	112	71	324	245	315	2.02317	3.28268e-13	69	57	93	275	525	394	69	57	93	275	525	394	2.63414	1.09639e-19
Csa7G223380	90	110	102	135	171	167	90	110	102	135	171	167	0.865561	0.0211637	65	73	65	128	132	147	65	73	65	128	132	147	1.23053	8.52934e-05	102	72	101	152	188	212	102	72	101	152	188	212	1.23023	0.000124873
Csa7G071440	313	504	226	1013	1065	603	313	504	226	1013	1065	603	1.57758	0.000105953	183	328	128	1017	604	550	183	328	128	1017	604	550	2.04253	4.77513e-08	176	48	133	514	877	933	176	48	133	514	877	933	2.93527	8.39207e-13
Csa5G611700	540	628	312	7179	5864	4234	540	628	312	7179	5864	4234	3.77793	9.22794e-37	359	619	396	6511	6775	5494	359	619	396	6511	6775	5494	4.02648	2.64584e-85	608	262	431	2490	5248	4103	608	262	431	2490	5248	4103	3.38947	7.96593e-32
Csa4G651230	6380	5147	5392	6989	6741	7586	6380	5147	5392	6989	6741	7586	0.57091	1.23511e-06	5430	6014	4808	6738	8072	6389	5430	6014	4808	6738	8072	6389	0.622233	0.000461808	6335	5932	6254	7767	9393	7566	6335	5932	6254	7767	9393	7566	0.625138	6.41678e-09
Csa2G370580	422	494	296	1125	1575	1576	422	494	296	1125	1575	1576	2.04472	2.38504e-14	408	580	284	1163	1483	1187	408	580	284	1163	1483	1187	1.84492	1.13851e-13	520	595	605	1073	2089	1777	520	595	605	1073	2089	1777	1.70675	1.67097e-13
Csa6G516850	742	863	578	17	7	22	742	863	578	17	7	22	-5.35114	8.03137e-46	546	446	229	14	33	12	546	446	229	14	33	12	-4.12183	1.23782e-18	201	221	182	12	49	13	201	221	182	12	49	13	-2.9059	5.22853e-09
Csa6G385110	1088	826	1005	666	520	528	1088	826	1005	666	520	528	-0.528969	0.0173003	876	1041	1028	584	597	700	876	1041	1028	584	597	700	-0.423893	0.0222614	801	895	857	511	616	520	801	895	857	511	616	520	-0.427367	0.0289854
Csa7G448720	2259	2281	1634	740	747	966	2259	2281	1634	740	747	966	-1.10276	4.55734e-07	1898	2193	1874	760	793	847	1898	2193	1874	760	793	847	-1.08397	7.53548e-18	2180	1779	1589	758	849	744	2180	1779	1589	758	849	744	-1.01959	9.37245e-10
NewGene_1386	483	425	328	21	54	23	483	425	328	21	54	23	-3.40736	8.71179e-17	359	260	309	48	33	31	359	260	309	48	33	31	-2.82455	3.42833e-16	301	441	407	55	22	58	301	441	407	55	22	58	-2.82896	6.39153e-10
NewGene_1389	113	77	60	28	40	22	113	77	60	28	40	22	-1.21034	0.0345063	97	133	111	51	51	64	97	133	111	51	51	64	-0.810706	0.041299	121	182	125	24	47	42	121	182	125	24	47	42	-1.73879	5.7772e-05
Csa5G587110	373	315	289	148	138	179	373	315	289	148	138	179	-0.834673	0.000989463	353	331	298	149	114	155	353	331	298	149	114	155	-1.00798	9.58677e-05	463	340	320	135	178	125	463	340	320	135	178	125	-1.15089	1.31165e-06
Csa6G191540	1032	1059	1080	494	406	484	1032	1059	1080	494	406	484	-0.97397	1.49278e-06	979	1128	912	460	427	449	979	1128	912	460	427	449	-0.942064	5.05836e-09	963	1104	963	435	455	318	963	1104	963	435	455	318	-1.12171	1.44676e-07
Csa1G009890	813	643	663	998	881	949	813	643	663	998	881	949	0.656413	2.93065e-05	682	760	626	809	815	862	682	760	626	809	815	862	0.49675	0.00189091	924	730	738	861	1322	952	924	730	738	861	1322	952	0.588634	0.000419696
Csa6G302150	1048	813	840	973	1039	1148	1048	813	840	973	1039	1148	0.467236	0.00535958	745	1045	779	951	964	1000	745	1045	779	951	964	1000	0.420081	0.0259673	857	842	953	968	1273	1010	857	842	953	968	1273	1010	0.496144	0.00153209
Csa5G549170	3603	2279	3115	1856	1799	1596	3603	2279	3115	1856	1799	1596	-0.526964	0.0103027	2485	2820	3144	1155	910	1191	2485	2820	3144	1155	910	1191	-1.15483	5.24338e-10	2240	2951	2479	927	1123	1036	2240	2951	2479	927	1123	1036	-1.11	1.69972e-08
Csa4G293280	1844	1089	1842	867	610	838	1844	1089	1842	867	610	838	-0.802068	0.00341976	1348	1575	1227	481	426	809	1348	1575	1227	481	426	809	-1.06038	9.08946e-06	1751	1308	1643	664	850	686	1751	1308	1643	664	850	686	-0.884425	2.94414e-09
Csa4G420210	545	412	606	260	250	210	545	412	606	260	250	210	-0.882075	0.00118803	366	616	456	105	140	148	366	616	456	105	140	148	-1.63728	3.49372e-10	365	348	384	108	193	102	365	348	384	108	193	102	-1.26747	7.23302e-07
Csa3G778310	542	375	339	114	125	135	542	375	339	114	125	135	-1.49546	8.61014e-10	290	275	217	83	52	85	290	275	217	83	52	85	-1.60341	3.96026e-07	284	196	288	102	167	122	284	196	288	102	167	122	-0.774615	0.00883573
Csa1G627430	1057	672	950	1316	1528	1309	1057	672	950	1316	1528	1309	0.88121	1.92928e-05	870	985	882	1353	1413	1258	870	985	882	1353	1413	1258	0.790678	1.82907e-06	1024	985	1091	1435	1678	1501	1024	985	1091	1435	1678	1501	0.786221	5.67098e-08
Csa5G523120	1146	859	1120	436	513	487	1146	859	1120	436	513	487	-0.883035	7.24718e-06	928	1149	976	445	507	511	928	1149	976	445	507	511	-0.830628	2.18474e-07	1259	1116	1150	490	546	378	1259	1116	1150	490	546	378	-1.10925	5.39897e-11
Csa3G165610	2620	2322	2110	3260	3761	4326	2620	2322	2110	3260	3761	4326	0.920449	3.92927e-08	1859	2431	1677	2868	3662	3365	1859	2431	1677	2868	3662	3365	0.968223	7.63435e-09	2579	2484	2886	3206	4464	3067	2579	2484	2886	3206	4464	3067	0.628292	1.21748e-05
Csa7G428880	397	664	236	69	116	123	397	664	236	69	116	123	-1.86684	0.000107338	290	317	255	44	73	57	290	317	255	44	73	57	-2.07722	2.50319e-12	282	350	441	69	107	126	282	350	441	69	107	126	-1.62398	2.82406e-06
Csa3G146510	567	854	351	4201	5421	3250	567	854	351	4201	5421	3250	3.0811	9.64358e-19	628	929	478	5709	3765	3678	628	929	478	5709	3765	3678	2.95517	7.75978e-30	550	322	490	3687	7890	6838	550	322	490	3687	7890	6838	3.95655	1.0943e-53
Csa6G495680	1920	2626	1143	12215	14813	13643	1920	2626	1143	12215	14813	13643	3.05807	5.45079e-25	991	1064	1014	12253	14569	11591	991	1064	1014	12253	14569	11591	3.87933	1.90377e-132	1634	1108	1500	11288	13032	11746	1634	1108	1500	11288	13032	11746	3.3107	2.84034e-104
Csa6G151710	495	257	519	144	87	153	495	257	519	144	87	153	-1.48447	7.72057e-05	492	579	503	42	61	128	492	579	503	42	61	128	-2.56997	2.10309e-13	505	556	458	58	133	65	505	556	458	58	133	65	-2.40725	5.68487e-17
Csa2G021570	634	525	476	294	175	228	634	525	476	294	175	228	-0.991742	0.000298006	487	526	526	194	206	244	487	526	526	194	206	244	-1.03628	1.77534e-07	566	341	359	158	196	216	566	341	359	158	196	216	-0.919945	0.00230957
Csa5G609690	293	216	223	38	37	101	293	216	223	38	37	101	-1.82313	0.00011316	290	239	190	88	32	22	290	239	190	88	32	22	-2.0772	0.000221746	121	166	188	57	83	58	121	166	188	57	83	58	-1.07638	0.00434358
Csa4G075200	614	677	341	1117	1200	768	614	677	341	1117	1200	768	1.15648	0.000901962	188	305	506	1179	1177	1301	188	305	506	1179	1177	1301	2.08284	5.54015e-10	153	110	250	2237	1985	1683	153	110	250	2237	1985	1683	3.75339	1.02367e-36
Csa1G479100	244	263	180	51	59	75	244	263	180	51	59	75	-1.66637	1.79898e-06	204	191	169	38	47	68	204	191	169	38	47	68	-1.66896	9.22795e-07	237	141	209	49	94	36	237	141	209	49	94	36	-1.53781	0.000140792
Csa3G597310	805	713	690	1018	1111	1261	805	713	690	1018	1111	1261	0.851926	4.65081e-07	836	807	800	988	1066	1060	836	807	800	988	1066	1060	0.575317	0.000573681	893	908	909	1044	1340	1059	893	908	909	1044	1340	1059	0.548075	0.000141372
Csa2G058630	131	162	191	13	20	16	131	162	191	13	20	16	-3.09181	1.43949e-11	101	212	77	16	23	9	101	212	77	16	23	9	-2.74054	3.0307e-06	111	127	140	13	25	17	111	127	140	13	25	17	-2.59661	3.20461e-10
Csa1G070620	1964	2109	1945	762	884	1033	1964	2109	1945	762	884	1033	-0.946645	5.61087e-06	1985	2146	1449	1077	1032	764	1985	2146	1449	1077	1032	764	-0.707715	0.00521056	2118	1717	1841	982	1189	1338	2118	1717	1841	982	1189	1338	-0.468998	0.0320539
Csa3G523580	3829	4403	1917	916	696	1807	3829	4403	1917	916	696	1807	-1.3511	0.00188925	3107	5025	1076	711	1153	747	3107	5025	1076	711	1153	747	-1.54082	0.038331	5686	4060	3720	472	2660	986	5686	4060	3720	472	2660	986	-1.5928	0.0317266
Csa6G076740	363	327	350	476	571	498	363	327	350	476	571	498	0.804637	0.000213973	196	292	305	633	586	387	196	292	305	633	586	387	1.26387	9.11233e-05	172	286	231	479	436	676	172	286	231	479	436	676	1.4351	6.46217e-05
Csa3G827300	1192	970	756	388	366	420	1192	970	756	388	366	420	-1.06957	1.3561e-07	785	927	746	306	299	416	785	927	746	306	299	416	-1.0439	8.22825e-09	873	644	802	318	508	408	873	644	802	318	508	408	-0.707654	0.000418653
Csa5G515000	95	90	70	38	18	17	95	90	70	38	18	17	-1.56868	0.00762628	104	127	119	40	41	31	104	127	119	40	41	31	-1.40663	0.000557254	112	97	78	40	29	26	112	97	78	40	29	26	-1.36255	0.00388672
NewGene_19	72	59	97	19	16	22	72	59	97	19	16	22	-1.77637	0.00134924	94	66	119	19	7	23	94	66	119	19	7	23	-2.31682	0.000158594	50	67	119	10	12	7	50	67	119	10	12	7	-2.83438	7.02162e-06
Csa3G743410	20	12	1	42	36	47	20	12	1	42	36	47	2.20588	0.0271869	0	14	13	54	42	73	0	14	13	54	42	73	2.87698	0.0020359	10	4	13	77	65	80	10	4	13	77	65	80	3.28518	2.27121e-08
Csa4G001740	1195	888	1196	1601	2239	2661	1195	888	1196	1601	2239	2661	1.22262	3.4295e-07	957	1225	1394	1588	1372	1511	957	1225	1394	1588	1372	1511	0.547965	0.0180469	1003	1074	1201	1768	2201	1972	1003	1074	1201	1768	2201	1972	1.06486	3.36135e-11
Csa6G513600	10	6	0	63	82	9	10	6	0	63	82	9	3.57442	0.00415088	4	7	0	203	90	25	4	7	0	203	90	25	5.17119	8.60936e-08	9	0	0	115	116	527	9	0	0	115	116	527	6.75431	0.00248718
Csa5G161970	953	741	783	271	229	306	953	741	783	271	229	306	-1.38154	6.18912e-14	599	763	586	249	227	301	599	763	586	249	227	301	-1.09667	7.58935e-09	830	810	701	249	354	254	830	810	701	249	354	254	-1.25296	4.39894e-13
Csa5G165290	168	107	119	69	35	55	168	107	119	69	35	55	-1.05989	0.0204034	116	102	122	24	35	45	116	102	122	24	35	45	-1.5032	0.000566836	132	141	129	47	53	48	132	141	129	47	53	48	-1.23207	0.000261198
Csa5G171720	2258	1819	1281	678	940	1229	2258	1819	1281	678	940	1229	-0.667424	0.038241	1892	1907	1705	707	884	1265	1892	1907	1705	707	884	1265	-0.735832	0.000680117	1890	2301	2224	715	1335	663	1890	2301	2224	715	1335	663	-1.08017	7.08387e-06
Csa6G401390	1521	1823	1275	2329	3033	2357	1521	1823	1275	2329	3033	2357	0.965417	0.000144617	1224	1118	859	3025	2488	2486	1224	1118	859	3025	2488	2486	1.55882	2.25572e-15	1016	972	1082	2412	3067	3241	1016	972	1082	2412	3067	3241	1.72181	1.15973e-23
NewGene_2077	150	86	101	47	31	33	150	86	101	47	31	33	-1.34409	0.00296826	115	144	143	13	10	20	115	144	143	13	10	20	-3.00902	1.08489e-11	122	83	66	18	4	9	122	83	66	18	4	9	-2.84311	3.88555e-05
NewGene_2072	41096	44975	33179	106742	130091	122455	41096	44975	33179	106742	130091	122455	1.81798	1.0422e-21	24926	28557	29398	104142	119769	97404	24926	28557	29398	104142	119769	97404	2.18674	3.48187e-41	42595	35173	42315	141001	145482	143255	42595	35173	42315	141001	145482	143255	2.06555	5.11571e-47
Csa2G297170	153	113	138	55	66	48	153	113	138	55	66	48	-1.01328	0.0096074	172	128	142	36	62	39	172	128	142	36	62	39	-1.46565	0.000630412	103	112	114	41	66	44	103	112	114	41	66	44	-0.935857	0.0144318
Csa3G119470	1804	1469	1452	866	816	1083	1804	1469	1452	866	816	1083	-0.536635	0.00368757	1569	1648	1263	917	1035	902	1569	1648	1263	917	1035	902	-0.413826	0.0379516	1825	1667	1724	965	1270	981	1825	1667	1724	965	1270	981	-0.49405	6.05884e-05
Csa7G061200	680	177	550	986	1122	654	680	177	550	986	1122	654	1.258	0.008346	465	318	745	905	852	1192	465	318	745	905	852	1192	1.13689	0.0016169	257	156	278	965	783	879	257	156	278	965	783	879	2.17297	5.13529e-15
Csa3G271360	41235	34436	33108	41704	52639	45908	41235	34436	33108	41704	52639	45908	0.607361	0.000244697	35381	34845	26404	45805	58542	46104	35381	34845	26404	45805	58542	46104	0.876005	3.04487e-06	33896	32198	36567	53320	62591	50347	33896	32198	36567	53320	62591	50347	0.904562	4.90069e-14
Csa7G033410	5861	8032	3601	16905	24108	18522	5861	8032	3601	16905	24108	18522	1.98908	3.31617e-10	4747	4604	2536	17053	18337	14314	4747	4604	2536	17053	18337	14314	2.31272	1.83961e-22	3871	3103	4213	13569	22098	21824	3871	3103	4213	13569	22098	21824	2.56913	2.43829e-38
Csa3G843810	506	567	350	259	205	188	506	567	350	259	205	188	-0.896863	0.00654578	432	375	344	179	217	257	432	375	344	179	217	257	-0.600638	0.0228301	525	430	460	247	341	226	525	430	460	247	341	226	-0.597948	0.00270188
Csa2G083750	1151	687	618	1428	1687	1405	1151	687	618	1428	1687	1405	1.14692	7.62294e-07	756	902	496	1408	1384	1278	756	902	496	1408	1384	1278	1.16647	2.31954e-07	1309	637	883	1241	2024	1742	1309	637	883	1241	2024	1742	1.03995	0.00013119
Csa3G408550	1693	1717	1234	2370	2468	2573	1693	1717	1234	2370	2468	2573	0.905775	3.8865e-06	1263	1422	1164	2279	2268	2140	1263	1422	1164	2279	2268	2140	1.03306	1.25473e-12	1526	1290	1623	2292	3224	2245	1526	1290	1623	2292	3224	2245	1.004	7.01058e-13
Csa5G623570	94	63	91	166	190	198	94	63	91	166	190	198	1.40112	5.29607e-06	106	133	97	216	179	183	106	133	97	216	179	183	1.02371	0.000589236	113	120	145	240	178	184	113	120	145	240	178	184	0.905073	0.0129796
Csa4G296200	2	4	8	33	15	31	2	4	8	33	15	31	2.68756	0.0101179	0	3	0	28	28	54	0	3	0	28	28	54	5.43629	1.20787e-05	0	6	2	34	34	37	0	6	2	34	34	37	3.90849	0.000110333
Csa4G360270	1584	1466	1351	948	888	839	1584	1466	1351	948	888	839	-0.484555	0.00797395	1462	1514	1208	940	850	879	1462	1514	1208	940	850	879	-0.414105	0.0262387	1498	1665	1282	880	1069	867	1498	1665	1282	880	1069	867	-0.454708	0.0250205
Csa3G736810	808	560	919	3972	5051	6126	808	560	919	3972	5051	6126	2.96132	6.28389e-37	964	1091	844	3829	3364	4037	964	1091	844	3829	3364	4037	2.18557	1.09e-60	1503	1776	2961	6928	7111	8058	1503	1776	2961	6928	7111	8058	2.04498	4.98563e-13
Csa4G001970	26	44	18	430	492	319	26	44	18	430	492	319	4.0385	2.08048e-24	21	51	25	410	446	339	21	51	25	410	446	339	3.88283	9.577e-30	41	26	42	390	444	360	41	26	42	390	444	360	3.67006	6.06645e-45
Csa6G525420	1075	692	833	424	377	384	1075	692	833	424	377	384	-0.883199	3.87738e-06	862	1020	819	466	432	574	862	1020	819	466	432	574	-0.649254	0.000176876	1031	877	901	408	664	423	1031	877	901	408	664	423	-0.720267	4.55512e-05
Csa4G291890	7551	5646	11662	3026	2576	2340	7551	5646	11662	3026	2576	2340	-1.42076	2.14613e-06	6212	6385	8062	3054	2025	3388	6212	6385	8062	3054	2025	3388	-1.07595	4.50435e-06	4864	4235	5145	2619	2888	3285	4864	4235	5145	2619	2888	3285	-0.469534	0.0261584
Csa1G265630	91	352	137	6205	6020	3565	91	352	137	6205	6020	3565	4.93747	8.83733e-11	202	310	126	9386	7728	5597	202	310	126	9386	7728	5597	5.42633	2.52028e-78	150	194	154	4468	6476	7296	150	194	154	4468	6476	7296	5.40169	5.16865e-121
Csa1G616330	391	244	286	806	1262	1570	391	244	286	806	1262	1570	2.23195	3.82702e-16	290	301	210	677	1005	708	290	301	210	677	1005	708	1.81751	1.94094e-13	809	548	637	1648	1805	1439	809	548	637	1648	1805	1439	1.51633	1.1344e-18
Csa2G371610	757	1343	1477	16031	18382	5733	757	1343	1477	16031	18382	5733	3.69206	4.64875e-08	1084	2314	2119	34060	25921	12068	1084	2314	2119	34060	25921	12068	3.97553	1.76201e-13	918	757	1116	11633	10989	22019	918	757	1116	11633	10989	22019	4.25335	1.02168e-41
Csa2G345910	1009	820	876	1178	1217	1154	1009	820	876	1178	1217	1154	0.630684	3.39482e-05	648	643	570	1170	1362	1039	648	643	570	1170	1362	1039	1.17643	3.2953e-09	748	515	596	1505	1708	1353	748	515	596	1505	1708	1353	1.51546	3.08821e-20
Csa5G218860	566	403	396	187	176	235	566	403	396	187	176	235	-0.94492	6.08221e-05	371	358	280	185	185	231	371	358	280	185	185	231	-0.522723	0.0475965	440	435	383	199	277	193	440	435	383	199	277	193	-0.714625	0.000658043
Csa3G878200	12130	11801	6872	1771	2123	3296	12130	11801	6872	1771	2123	3296	-1.86665	1.37356e-10	7364	6846	6745	817	1134	1593	7364	6846	6745	817	1134	1593	-2.35879	3.58623e-30	4579	5771	6364	1352	2269	1842	4579	5771	6364	1352	2269	1842	-1.42774	1.14634e-11
Csa5G641590	3541	4317	2540	528	756	1083	3541	4317	2540	528	756	1083	-1.91789	1.22756e-09	2169	2528	2331	133	169	314	2169	2528	2331	133	169	314	-3.30985	7.47945e-39	2890	2471	1915	204	464	190	2890	2471	1915	204	464	190	-2.92713	2.24891e-26
Csa5G517130	3357	3901	3950	11794	10013	8232	3357	3901	3950	11794	10013	8232	1.64068	3.11721e-13	3234	4231	3709	17408	15747	13649	3234	4231	3709	17408	15747	13649	2.30845	1.12101e-40	2864	3040	3403	13179	15994	14425	2864	3040	3403	13179	15994	14425	2.43648	4.07733e-66
Csa2G354110	1254	1042	790	438	482	639	1254	1042	790	438	482	639	-0.744076	0.00370089	1155	1217	891	447	438	406	1155	1217	891	447	438	406	-1.09909	6.99756e-09	687	963	763	313	442	385	687	963	763	313	442	385	-0.888488	0.000328034
Csa7G429490	729	901	516	249	281	317	729	901	516	249	281	317	-1.12021	0.000261769	592	615	411	215	219	216	592	615	411	215	219	216	-1.07834	3.0307e-06	926	735	781	252	376	171	926	735	781	252	376	171	-1.42742	6.40516e-09
Csa1G039230	4884	4318	4672	1915	2542	1942	4884	4318	4672	1915	2542	1942	-0.880861	8.14324e-06	4925	7010	4792	1743	2088	1875	4925	7010	4792	1743	2088	1875	-1.30907	3.60101e-15	5352	4950	3930	1560	2379	1534	5352	4950	3930	1560	2379	1534	-1.18857	3.51006e-12
Csa3G416140	2923	2707	2111	2815	2955	3036	2923	2707	2111	2815	2955	3036	0.422183	0.0304722	2490	2465	2153	3357	3424	3354	2490	2465	2153	3357	3424	3354	0.742553	1.28321e-07	2310	2412	2444	3575	3420	3061	2310	2412	2444	3575	3420	3061	0.708766	9.02324e-05
Csa6G493890	80	96	54	0	4	2	80	96	54	0	4	2	-5.03176	2.12103e-08	111	79	38	6	4	5	111	79	38	6	4	5	-3.69027	3.65304e-07	36	74	38	0	9	11	36	74	38	0	9	11	-2.72856	0.00935667
Csa6G491030	663	532	397	164	116	218	663	532	397	164	116	218	-1.43621	3.75557e-06	328	392	360	135	117	134	328	392	360	135	117	134	-1.25492	4.59893e-08	494	372	468	146	195	140	494	372	468	146	195	140	-1.26615	5.31801e-10
Csa5G175790	284	204	181	43	14	15	284	204	181	43	14	15	-2.96471	2.85673e-09	196	195	156	42	23	31	196	195	156	42	23	31	-2.2753	1.54536e-09	131	140	112	7	67	16	131	140	112	7	67	16	-2.00719	0.00678793
Csa7G046690	12585	14664	7065	720	1037	1649	12585	14664	7065	720	1037	1649	-3.11086	7.90815e-20	8948	7629	3690	826	623	877	8948	7629	3690	826	623	877	-2.88785	1.16235e-24	7738	6145	5089	711	2615	978	7738	6145	5089	711	2615	978	-2.01039	1.89255e-08
Csa6G133760	6751	5679	5989	6968	7309	7005	6751	5679	5989	6968	7309	7005	0.445092	0.000880605	6354	6238	6120	6692	7472	7221	6354	6238	6120	6692	7472	7221	0.418377	0.00449103	6282	6953	6206	9518	10054	7849	6282	6953	6206	9518	10054	7849	0.705532	3.48204e-05
Csa4G308610	798	617	640	873	1005	828	798	617	640	873	1005	828	0.641652	0.000822242	660	632	554	1071	1018	957	660	632	554	1071	1018	957	0.955814	1.59165e-07	1033	801	785	978	1340	987	1033	801	785	978	1340	987	0.540687	0.00100988
Csa3G011750	1085	1072	987	89	74	156	1085	1072	987	89	74	156	-3.08108	8.52551e-27	990	1288	1393	107	100	161	990	1288	1393	107	100	161	-3.10603	6.5881e-41	727	1054	1057	102	204	135	727	1054	1057	102	204	135	-2.51765	1.78431e-20
Csa7G075570	2040	1443	1719	2458	2738	2464	2040	1443	1719	2458	2738	2464	0.804263	2.23751e-07	1493	888	948	2038	2197	1829	1493	888	948	2038	2197	1829	1.08876	5.42543e-05	1306	1111	1429	2368	2660	2967	1306	1111	1429	2368	2660	2967	1.28124	1.07521e-11
NewGene_402	418	537	444	85	91	121	418	537	444	85	91	121	-2.02477	7.94526e-12	448	452	300	123	125	127	448	452	300	123	125	127	-1.4422	1.43834e-08	349	423	377	95	101	101	349	423	377	95	101	101	-1.74039	5.34065e-12
Csa2G118280	906	804	916	235	127	167	906	804	916	235	127	167	-2.08344	5.45044e-15	613	619	489	241	188	313	613	619	489	241	188	313	-0.993258	3.85568e-05	937	718	626	141	213	154	937	718	626	141	213	154	-1.96457	6.78289e-21
Csa6G502620	1886	1416	2045	718	778	723	1886	1416	2045	718	778	723	-1.03285	3.0946e-07	1715	1811	1226	827	865	1020	1715	1811	1226	827	865	1020	-0.578557	0.00245227	1925	1746	1400	940	854	660	1925	1746	1400	940	854	660	-0.824354	0.000493996
Csa5G152910	640	377	492	88	188	225	640	377	492	88	188	225	-1.3388	0.000777023	567	563	349	72	53	89	567	563	349	72	53	89	-2.56084	1.08394e-18	973	656	822	148	281	130	973	656	822	148	281	130	-1.95486	2.65452e-14
Csa7G018790	195	189	78	1094	853	718	195	189	78	1094	853	718	2.77483	2.77381e-15	56	48	67	1166	1304	898	56	48	67	1166	1304	898	4.53068	6.50608e-64	63	36	68	597	892	700	63	36	68	597	892	700	3.91764	4.08417e-58
Csa3G129620	1326	1449	953	576	611	674	1326	1449	953	576	611	674	-0.775062	0.00205219	911	1026	972	563	422	496	911	1026	972	563	422	496	-0.742997	0.000271793	1152	1011	983	544	637	484	1152	1011	983	544	637	484	-0.708453	4.83759e-06
Csa4G658600	29	12	48	108	82	111	29	12	48	108	82	111	1.99044	0.00097167	25	4	53	124	140	128	25	4	53	124	140	128	2.43091	0.0014754	24	20	11	178	155	282	24	20	11	178	155	282	3.73673	1.31616e-15
Csa1G420310	22740	22013	19157	10296	9709	10715	22740	22013	19157	10296	9709	10715	-0.82712	9.35896e-09	20294	22035	17775	10427	9685	9230	20294	22035	17775	10427	9685	9230	-0.796822	7.57139e-08	14929	17811	17838	8637	9603	9099	14929	17811	17838	8637	9603	9099	-0.676405	0.000185264
Csa5G608150	324	302	180	472	355	606	324	302	180	472	355	606	1.06506	0.00160298	273	370	330	658	579	466	273	370	330	658	579	466	1.05195	4.47582e-05	240	242	257	565	701	533	240	242	257	565	701	533	1.4869	1.47142e-18
Csa5G152260	2932	2365	1868	750	710	1305	2932	2365	1868	750	710	1305	-1.13586	6.2771e-05	2611	2811	1580	1290	1067	884	2611	2811	1580	1290	1067	884	-0.856955	0.00210383	3792	2800	3226	958	1752	1116	3792	2800	3226	958	1752	1116	-1.17271	6.55674e-11
Csa1G126030	148	189	76	179	274	307	148	189	76	179	274	307	1.10399	0.0228543	74	74	47	170	89	260	74	74	47	170	89	260	1.62519	0.00046859	111	67	127	337	498	598	111	67	127	337	498	598	2.4569	5.8835e-14
Csa2G075300	9434	7526	7712	9632	10332	11907	9434	7526	7712	9632	10332	11907	0.607913	1.3204e-05	8371	9883	7734	9731	11320	10660	8371	9883	7734	9731	11320	10660	0.521862	0.000163956	9802	8951	10335	10254	12754	10739	9802	8951	10335	10254	12754	10739	0.423353	0.000669513
Csa2G383330	12702	11617	10717	6366	6501	7225	12702	11617	10717	6366	6501	7225	-0.570019	5.31981e-05	11475	12280	10710	6788	6830	7255	11475	12280	10710	6788	6830	7255	-0.494373	1.45819e-05	11492	11158	11789	6761	7716	6615	11492	11158	11789	6761	7716	6615	-0.495221	0.00012183
Csa1G524740	321	193	304	120	121	164	321	193	304	120	121	164	-0.770995	0.0253783	239	276	251	119	134	113	239	276	251	119	134	113	-0.832001	0.00250677	388	298	408	151	242	184	388	298	408	151	242	184	-0.723999	0.00359952
Csa3G822340	1348	1011	1052	355	346	307	1348	1011	1052	355	346	307	-1.51321	1.45721e-19	1089	1006	1170	472	354	415	1089	1006	1170	472	354	415	-1.1727	5.81003e-08	841	1015	807	249	365	265	841	1015	807	249	365	265	-1.40968	2.42634e-12
Csa6G495820	2168	1823	1395	2341	2325	2369	2168	1823	1395	2341	2325	2369	0.62889	0.000892383	1361	1530	1638	1830	2314	2044	1361	1530	1638	1830	2314	2044	0.675633	0.000332384	1778	1464	1586	2303	2436	2180	1778	1464	1586	2303	2436	2180	0.740842	4.59854e-07
Csa6G095940	911	828	631	1519	1535	1756	911	828	631	1519	1535	1756	1.25787	4.89271e-12	773	873	889	1158	1305	1215	773	873	889	1158	1305	1215	0.764579	8.22936e-06	912	832	766	1141	1566	1217	912	832	766	1141	1566	1217	0.847036	5.85794e-10
Csa6G524630	384	399	400	212	214	216	384	399	400	212	214	216	-0.657549	0.0104196	303	317	312	160	128	216	303	317	312	160	128	216	-0.672569	0.0215063	486	379	364	200	303	213	486	379	364	200	303	213	-0.579864	0.0118181
Csa3G019400	297	143	253	8	5	7	297	143	253	8	5	7	-4.85844	2.98208e-22	200	215	271	6	22	16	200	215	271	6	22	16	-3.75044	1.19838e-16	137	187	121	74	41	19	137	187	121	74	41	19	-1.5045	0.015695
Csa1G696450	6526	5569	5904	2964	2968	2700	6526	5569	5904	2964	2968	2700	-0.823982	2.58624e-09	5241	6120	4468	3000	2833	2679	5241	6120	4468	3000	2833	2679	-0.653715	7.12802e-05	6609	6886	6595	2749	4237	2841	6609	6886	6595	2749	4237	2841	-0.844754	2.48648e-09
Csa3G636940	7193	6722	5083	9194	13728	11295	7193	6722	5083	9194	13728	11295	1.08811	1.31761e-06	3436	4147	5338	8806	9915	11056	3436	4147	5338	8806	9915	11056	1.41826	2.91376e-12	6112	4188	7003	15176	18377	13554	6112	4188	7003	15176	18377	13554	1.65684	7.25799e-18
Csa3G785430	600	393	437	201	144	176	600	393	437	201	144	176	-1.20708	5.58291e-07	403	437	482	217	240	322	403	437	482	217	240	322	-0.550921	0.0362047	448	424	401	205	285	272	448	424	401	205	285	272	-0.532116	0.0232383
Csa6G516760	2624	2267	2626	4916	5495	5504	2624	2267	2626	4916	5495	5504	1.31411	2.21631e-19	2706	3371	2758	5585	4968	4555	2706	3371	2758	5585	4968	4555	1.01572	1.63977e-09	2638	3491	3454	5238	5729	5500	2638	3491	3454	5238	5729	5500	0.990637	1.12933e-06
Csa2G377870	2464	2463	2317	814	1122	916	2464	2463	2317	814	1122	916	-1.1149	6.91493e-08	2550	2884	1818	1028	1147	933	2550	2884	1818	1028	1147	933	-0.976536	3.03644e-06	2335	2484	2553	816	1123	764	2335	2484	2553	816	1123	764	-1.25484	1.12591e-17
Csa7G447970	106	101	50	537	931	165	106	101	50	537	931	165	2.92892	4.92544e-07	44	45	30	1017	899	429	44	45	30	1017	899	429	4.5634	3.06085e-34	69	32	31	673	986	1227	69	32	31	673	986	1227	4.68708	1.51776e-42
Csa4G045060	319	216	162	315	401	334	319	216	162	315	401	334	0.852388	0.00693966	137	222	138	504	527	433	137	222	138	504	527	433	1.81017	1.2762e-12	270	138	227	557	937	634	270	138	227	557	937	634	1.94522	4.2328e-14
NewGene_1309	562	702	490	146	96	157	562	702	490	146	96	157	-1.92261	2.84577e-10	493	630	336	62	44	104	493	630	336	62	44	104	-2.57176	3.68336e-14	620	696	715	120	123	84	620	696	715	120	123	84	-2.43022	3.81334e-26
Csa5G636620	97	297	270	13874	14166	6951	97	297	270	13874	14166	6951	5.89875	1.15125e-18	142	245	225	21740	22000	13925	142	245	225	21740	22000	13925	6.80932	2.92193e-156	271	180	248	10343	10486	11632	271	180	248	10343	10486	11632	5.77294	6.05967e-202
Csa2G360060	166	169	222	12	36	76	166	169	222	12	36	76	-1.96043	0.00329375	133	182	154	30	18	45	133	182	154	30	18	45	-2.11728	4.61018e-07	60	113	139	26	59	35	60	113	139	26	59	35	-1.22331	0.03569
Csa1G046210	430	410	457	99	93	149	430	410	457	99	93	149	-1.70596	1.54367e-09	355	394	274	54	66	101	355	394	274	54	66	101	-1.99107	1.1866e-11	776	587	829	82	158	85	776	587	829	82	158	85	-2.5726	7.94429e-26
NewGene_1895	598	953	535	64	73	80	598	953	535	64	73	80	-3.05957	8.99967e-20	708	508	224	29	102	48	708	508	224	29	102	48	-2.76636	1.15968e-07	590	591	629	45	169	72	590	591	629	45	169	72	-2.52656	6.31116e-12
Csa4G056630	643	557	491	242	194	182	643	557	491	242	194	182	-1.21301	1.19907e-07	423	504	413	247	164	232	423	504	413	247	164	232	-0.827212	0.00124715	560	472	506	137	336	208	560	472	506	137	336	208	-1.00378	0.000561601
Csa5G623920	98	223	113	5924	6481	5278	98	223	113	5924	6481	5278	5.54222	9.30675e-63	149	215	110	5214	5307	5306	149	215	110	5214	5307	5306	5.30828	2.21361e-167	198	155	117	3455	5575	4904	198	155	117	3455	5575	4904	5.09508	8.89267e-129
Csa1G042460	2447	2357	1519	6472	7655	7064	2447	2357	1519	6472	7655	7064	1.9835	2.13984e-21	1541	1420	1523	7155	7098	5060	1541	1420	1523	7155	7098	5060	2.34288	7.36617e-29	1945	1473	1811	6024	8582	8165	1945	1473	1811	6024	8582	8165	2.33585	2.72114e-49
Csa5G571480	57	109	44	202	286	222	57	109	44	202	286	222	1.96348	2.72911e-05	44	112	62	266	348	263	44	112	62	266	348	263	2.26668	4.56151e-10	40	26	49	252	369	237	40	26	49	252	369	237	3.09583	1.00205e-24
Csa3G016930	1641	1417	1594	2381	2538	2557	1641	1417	1594	2381	2538	2557	0.917229	2.21579e-10	1388	1370	1119	2032	2425	2151	1388	1370	1119	2032	2425	2151	1.00166	1.03531e-09	1020	1185	1202	2462	2376	3004	1020	1185	1202	2462	2376	3004	1.43077	1.92347e-10
Csa1G005650	3589	3040	3318	906	982	1716	3589	3040	3318	906	982	1716	-1.23788	3.5968e-06	3032	3192	3351	1179	968	1481	3032	3192	3351	1179	968	1481	-1.18558	2.26117e-11	2596	3528	3693	1435	1806	1664	2596	3528	3693	1435	1806	1664	-0.799967	0.000366911
Csa7G049160	928	940	928	200	233	312	928	940	928	200	233	312	-1.68633	8.5107e-13	958	1128	921	204	198	353	958	1128	921	204	198	353	-1.78	5.50473e-15	547	659	645	354	327	351	547	659	645	354	327	351	-0.621016	0.0207725
Csa1G529620	17660	17891	17020	2664	3596	4113	17660	17891	17020	2664	3596	4113	-2.1175	2.41195e-26	16747	17518	15966	3010	2981	3370	16747	17518	15966	3010	2981	3370	-2.19831	2.02921e-98	22269	23245	22793	3743	3185	3171	22269	23245	22793	3743	3185	3171	-2.52907	1.15117e-43
Csa7G290590	325	227	245	123	146	157	325	227	245	123	146	157	-0.65694	0.0221375	225	309	265	63	102	111	225	309	265	63	102	111	-1.31088	2.52674e-05	316	452	346	94	192	121	316	452	346	94	192	121	-1.28679	4.95794e-05
Csa6G499720	18555	19288	15018	7826	8336	9682	18555	19288	15018	7826	8336	9682	-0.805941	1.72529e-05	15579	16952	10706	5566	7064	6391	15579	16952	10706	5566	7064	6391	-0.946024	6.1579e-07	22221	20212	19123	5406	8005	5959	22221	20212	19123	5406	8005	5959	-1.47105	3.30442e-38
Csa3G838670	296	245	287	408	338	375	296	245	287	408	338	375	0.671015	0.00381947	330	355	385	411	545	651	330	355	385	411	545	651	0.799295	0.000773133	330	355	338	496	504	408	330	355	338	496	504	408	0.6736	0.00261728
Csa1G708660	194	465	202	1027	1232	1105	194	465	202	1027	1232	1105	2.15434	9.6806e-08	131	169	123	1010	766	1162	131	169	123	1010	766	1162	3.02524	4.28578e-48	237	153	167	1059	1239	1147	237	153	167	1059	1239	1147	2.85301	2.117e-50
Csa5G609610	575	367	1079	70	94	50	575	367	1079	70	94	50	-3.01025	2.53188e-11	524	630	1153	51	32	92	524	630	1153	51	32	92	-3.53901	1.03085e-17	471	665	663	51	55	31	471	665	663	51	55	31	-3.5231	1.91581e-31
NewGene_465	559	416	377	215	239	217	559	416	377	215	239	217	-0.76163	0.00108692	377	457	350	220	224	218	377	457	350	220	224	218	-0.602294	0.00825535	522	518	411	241	259	214	522	518	411	241	259	214	-0.810383	0.000395892
NewGene_469	992	1178	775	1224	1244	1366	992	1178	775	1224	1244	1366	0.602461	0.0232058	958	1164	1015	1387	1329	1337	958	1164	1015	1387	1329	1337	0.603524	0.000126706	888	1106	1091	1366	1324	1421	888	1106	1091	1366	1324	1421	0.634416	0.00838371
Csa2G357320	2090	1593	2136	4685	6174	5243	2090	1593	2136	4685	6174	5243	1.70685	1.28809e-19	1911	1931	1926	10012	7884	8000	1911	1931	1926	10012	7884	8000	2.39936	8.48862e-45	1167	1490	2514	9514	5770	8484	1167	1490	2514	9514	5770	8484	2.44881	3.74714e-12
Csa5G139360	673	784	665	1961	1807	2187	673	784	665	1961	1807	2187	1.70654	1.65758e-18	699	683	619	1532	1845	1668	699	683	619	1532	1845	1668	1.56288	5.66431e-23	714	677	902	1866	2353	2178	714	677	902	1866	2353	2178	1.69063	4.5297e-22
Csa6G512930	101	71	62	6	8	12	101	71	62	6	8	12	-2.92077	6.19204e-07	99	74	76	10	7	17	99	74	76	10	7	17	-2.66809	2.15204e-06	59	76	44	15	8	9	59	76	44	15	8	9	-2.25176	0.000622516
Csa3G734860	1115	996	1174	519	412	703	1115	996	1174	519	412	703	-0.784796	0.0032712	823	1007	1051	327	287	542	823	1007	1051	327	287	542	-1.11112	2.08479e-05	1201	1425	1916	303	388	364	1201	1425	1916	303	388	364	-1.9021	8.71387e-16
Csa4G344590	315	194	200	48	34	51	315	194	200	48	34	51	-2.16018	6.89564e-11	161	206	161	42	48	23	161	206	161	42	48	23	-1.97175	1.91413e-06	110	204	219	13	40	49	110	204	219	13	40	49	-2.20412	0.000110705
Csa1G575090	1053	728	1099	163	89	72	1053	728	1099	163	89	72	-2.9109	4.79111e-18	631	602	1112	92	91	115	631	602	1112	92	91	115	-2.77654	2.63208e-18	409	478	327	64	54	43	409	478	327	64	54	43	-2.69965	2.11204e-18
Csa7G407820	53	91	38	0	7	4	53	91	38	0	7	4	-3.83672	9.7882e-05	22	38	22	0	0	0	22	38	22	0	0	0	-6.96763	1.83564e-05	30	31	42	0	4	4	30	31	42	0	4	4	-3.5089	0.000419
Csa1G023030	182	111	152	61	25	18	182	111	152	61	25	18	-1.84418	0.00150641	147	120	127	53	35	50	147	120	127	53	35	50	-1.2931	0.00128435	70	115	136	21	6	22	70	115	136	21	6	22	-2.44656	0.000310775
Csa3G399960	538	240	560	268	148	171	538	240	560	268	148	171	-0.936812	0.0392018	381	463	690	102	116	271	381	463	690	102	116	271	-1.46996	0.000519846	274	313	303	167	140	83	274	313	303	167	140	83	-0.977978	0.00818393
Csa3G483760	1959	2142	1362	2244	3276	1983	1959	2142	1362	2244	3276	1983	0.693385	0.0372227	1507	1977	1350	2758	3330	2073	1507	1977	1350	2758	3330	2073	1.00928	4.09729e-05	1382	1348	885	1513	2077	1775	1382	1348	885	1513	2077	1775	0.774422	0.000729799
Csa3G444620	47398	40322	44905	48371	50107	54567	47398	40322	44905	48371	50107	54567	0.439315	0.00172951	40313	36071	34323	46053	48562	43119	40313	36071	34323	46053	48562	43119	0.54502	0.00149548	33737	41608	37723	49590	41244	48374	33737	41608	37723	49590	41244	48374	0.530313	0.0419735
Csa5G181480	719	1354	237	5961	5303	2538	719	1354	237	5961	5303	2538	2.79162	0.00170275	215	210	337	8495	7185	5091	215	210	337	8495	7185	5091	4.99837	3.2901e-71	240	151	194	5846	6277	7777	240	151	194	5846	6277	7777	5.32751	2.50326e-133
Csa2G007990	2331	2373	2098	5600	6205	8230	2331	2373	2098	5600	6205	8230	1.78193	3.07586e-20	1860	3717	2396	5305	6258	5337	1860	3717	2396	5305	6258	5337	1.33569	8.30275e-09	2234	1784	2151	5476	6561	5368	2234	1784	2151	5476	6561	5368	1.70976	2.74233e-47
Csa3G740270	1706	1316	1191	775	654	822	1706	1316	1191	775	654	822	-0.661101	0.000278204	1324	1415	1240	756	755	739	1324	1415	1240	756	755	739	-0.590606	0.00017922	1366	1234	1295	588	885	746	1366	1234	1295	588	885	746	-0.610155	0.000138478
Csa3G784390	27108	34312	39608	6414	6468	6481	27108	34312	39608	6414	6468	6481	-2.1753	3.33267e-22	41530	56162	35650	7553	7283	8084	41530	56162	35650	7553	7283	8084	-2.29923	3.00424e-54	43236	46418	41734	6351	7749	7204	43236	46418	41734	6351	7749	7204	-2.41515	2.99412e-70
Csa2G172520	1629	1440	1392	1543	1783	1690	1629	1440	1392	1543	1783	1690	0.404872	0.0215633	1198	1486	952	1430	1537	1392	1198	1486	952	1430	1537	1392	0.505597	0.0139712	1611	1374	1555	1338	2108	1713	1611	1374	1555	1338	2108	1713	0.38374	0.0282327
Csa2G258100	611	296	707	22	76	60	611	296	707	22	76	60	-3.10265	1.38499e-10	239	405	1404	19	26	43	239	405	1404	19	26	43	-4.37923	1.70519e-06	177	452	390	93	25	22	177	452	390	93	25	22	-2.60771	0.000107807
Csa1G269880	25070	19982	17592	9434	13069	13985	25070	19982	17592	9434	13069	13985	-0.536375	0.0175407	19017	23891	13146	7096	6186	8206	19017	23891	13146	7096	6186	8206	-1.14406	7.36064e-09	23086	15226	13473	8003	12813	9171	23086	15226	13473	8003	12813	9171	-0.585628	0.0119197
Csa3G629240	394	413	338	185	128	138	394	413	338	185	128	138	-1.11725	0.00011316	256	310	300	123	134	142	256	310	300	123	134	142	-0.892031	0.00037662	311	292	252	88	201	140	311	292	252	88	201	140	-0.816806	0.0137995
Csa3G781570	4498	3874	4626	5035	6188	5424	4498	3874	4626	5035	6188	5424	0.590008	0.00174146	4603	4600	4159	4871	5733	5650	4603	4600	4159	4871	5733	5650	0.50893	0.000280475	4287	4083	4266	5976	7585	5073	4287	4083	4266	5976	7585	5073	0.75923	1.44476e-08
Csa6G406550	1255	1012	1013	687	439	579	1255	1012	1013	687	439	579	-0.706544	0.00248665	1167	1289	949	427	418	628	1167	1289	949	427	418	628	-0.987266	7.03924e-07	1398	943	1148	489	775	509	1398	943	1148	489	775	509	-0.779019	6.45376e-05
Csa3G873270	264	110	414	89	83	21	264	110	414	89	83	21	-1.77987	0.0132681	203	273	560	57	45	124	203	273	560	57	45	124	-2.02447	9.17836e-05	223	191	307	92	28	33	223	191	307	92	28	33	-1.95934	0.000773491
Csa4G192230	357	234	425	1159	1246	760	357	234	425	1159	1246	760	1.88209	8.68817e-10	213	314	309	930	937	793	213	314	309	930	937	793	1.90746	4.80536e-17	367	386	362	734	810	895	367	386	362	734	810	895	1.34977	3.16308e-11
Csa5G155500	2536	2245	1391	23304	23652	20074	2536	2245	1391	23304	23652	20074	3.68765	1.24316e-65	1489	2880	2312	20888	24093	16803	1489	2880	2312	20888	24093	16803	3.46063	6.03592e-47	1999	1522	2295	17614	17537	17574	1999	1522	2295	17614	17537	17574	3.40984	2.44121e-76
Csa3G823040	673	613	565	984	1138	1262	673	613	565	984	1138	1262	1.10338	7.08678e-10	708	514	407	1105	1121	1131	708	514	407	1105	1121	1131	1.27061	1.17088e-07	560	673	586	1360	1312	1459	560	673	586	1360	1312	1459	1.40619	4.99725e-11
Csa5G033470	795	733	716	1334	1428	1617	795	733	716	1334	1428	1617	1.19519	8.5515e-14	606	697	452	1397	1208	1278	606	697	452	1397	1208	1278	1.38743	2.8755e-13	697	642	684	1505	1715	1527	697	642	684	1505	1715	1527	1.44532	1.44759e-26
Csa2G292200	921	731	859	395	235	335	921	731	859	395	235	335	-1.14609	4.4969e-06	837	890	625	260	271	390	837	890	625	260	271	390	-1.13	2.2816e-07	821	559	557	281	429	251	821	559	557	281	429	251	-0.814926	0.000813018
Csa3G119730	1151	1276	1200	4543	7803	3278	1151	1276	1200	4543	7803	3278	2.33866	8.98271e-13	1409	1106	1301	7368	5878	3585	1409	1106	1301	7368	5878	3585	2.38262	2.12853e-16	785	672	1000	3839	4635	5475	785	672	1000	3839	4635	5475	2.72949	2.41953e-35
Csa5G168900	3280	3042	2993	955	1006	1207	3280	3042	2993	955	1006	1207	-1.32714	4.28736e-17	2633	3269	2311	1244	922	1023	2633	3269	2311	1244	922	1023	-1.12139	5.70971e-09	2102	2380	2065	778	1125	929	2102	2380	2065	778	1125	929	-1.01292	9.37245e-10
Csa4G010950	5095	5608	3745	5675	5734	5787	5095	5608	3745	5675	5734	5787	0.478673	0.0498798	4476	4847	3671	4393	5136	4782	4476	4847	3671	4393	5136	4782	0.373833	0.0251927	4680	4330	4343	4367	5440	4523	4680	4330	4343	4367	5440	4523	0.310397	0.00925995
Csa7G451370	1069	1114	705	1606	1742	1925	1069	1114	705	1606	1742	1925	1.09977	2.51894e-06	816	836	659	1873	1607	1525	816	836	659	1873	1607	1525	1.35416	2.85643e-13	744	740	923	1652	2199	1813	744	740	923	1652	2199	1813	1.4372	2.23885e-19
Csa3G656510	935	930	876	228	272	240	935	930	876	228	272	240	-1.65985	7.58835e-17	1008	971	999	442	370	377	1008	971	999	442	370	377	-1.09576	2.52474e-08	657	941	782	383	420	279	657	941	782	383	420	279	-0.942197	0.000471786
Csa1G597720	6869	5494	3795	164	168	353	6869	5494	3795	164	168	353	-4.32019	2.59919e-45	3849	3479	3757	165	179	296	3849	3479	3757	165	179	296	-3.91114	4.94e-79	3710	2900	2635	218	298	266	3710	2900	2635	218	298	266	-3.35102	2.73215e-88
Csa2G402030	224	114	143	240	332	309	224	114	143	240	332	309	1.13828	0.000306485	139	201	172	577	545	643	139	201	172	577	545	643	2.01606	3.16927e-24	212	240	195	509	785	496	212	240	195	509	785	496	1.65209	1.92266e-15
Csa5G175710	263	162	99	376	449	558	263	162	99	376	449	558	1.66744	1.98774e-06	167	288	183	430	685	517	167	288	183	430	685	517	1.60177	1.44552e-08	482	394	356	608	970	840	482	394	356	608	970	840	1.17648	6.77448e-09
Csa6G490890	585	492	524	1145	1972	1169	585	492	524	1145	1972	1169	1.66377	1.2408e-09	528	470	482	1590	1738	1023	528	470	482	1590	1738	1023	1.79658	9.76747e-12	300	372	465	1023	1490	1347	300	372	465	1023	1490	1347	1.96039	1.74709e-17
Csa3G853140	1926	1454	1640	762	688	737	1926	1454	1640	762	688	737	-0.95785	1.44233e-11	1234	1451	1103	647	692	530	1234	1451	1103	647	692	530	-0.775037	0.000260208	1345	1631	1717	341	400	353	1345	1631	1717	341	400	353	-1.89599	1.07254e-23
Csa3G791530	65	58	61	208	188	228	65	58	61	208	188	228	1.994	1.11745e-12	52	65	61	286	223	243	52	65	61	286	223	243	2.31331	7.57034e-16	86	92	87	288	218	266	86	92	87	288	218	266	1.78067	1.58107e-08
Csa4G054800	8399	7827	6043	13214	14193	16123	8399	7827	6043	13214	14193	16123	1.20151	1.50222e-12	6630	8150	6679	14582	14982	13102	6630	8150	6679	14582	14982	13102	1.2312	5.48383e-17	7481	8001	8746	16011	20632	17257	7481	8001	8746	16011	20632	17257	1.35639	7.4439e-24
Csa3G199600	1003	886	755	490	449	531	1003	886	755	490	449	531	-0.610906	0.00164032	898	945	813	422	397	451	898	945	813	422	397	451	-0.836187	1.80925e-07	1076	819	785	357	702	370	1076	819	785	357	702	370	-0.730932	0.00479557
Csa2G409500	1468	1943	726	3191	2619	3055	1468	1943	726	3191	2619	3055	1.32098	0.000268297	670	1122	687	3564	2877	3407	670	1122	687	3564	2877	3407	2.23746	2.46064e-29	672	278	443	4094	2541	2847	672	278	443	4094	2541	2847	3.0391	5.3994e-20
Csa6G513790	2540	1409	1981	374	387	414	2540	1409	1981	374	387	414	-2.07953	2.02336e-26	1501	1565	1178	379	366	383	1501	1565	1178	379	366	383	-1.67787	1.9072e-24	1584	1778	1097	442	511	488	1584	1778	1097	442	511	488	-1.41802	2.69815e-09
Csa1G435790	161	336	58	2315	1963	1494	161	336	58	2315	1963	1494	3.58033	1.0941e-05	81	51	12	2996	3191	2068	81	51	12	2996	3191	2068	6.09679	4.77785e-16	93	53	67	3772	3007	2961	93	53	67	3772	3007	2961	5.76067	1.82367e-119
Csa6G518330	465	355	305	185	224	197	465	355	305	185	224	197	-0.643512	0.0179802	344	411	435	167	213	238	344	411	435	167	213	238	-0.72725	0.00480652	417	344	348	149	234	198	417	344	348	149	234	198	-0.729469	0.00161166
Csa1G033270	69	77	54	135	174	166	69	77	54	135	174	166	1.47699	3.28312e-05	40	48	58	133	127	138	40	48	58	133	127	138	1.66983	2.76173e-06	65	51	58	94	154	145	65	51	58	94	154	145	1.38161	7.22321e-05
Csa2G369820	483	446	488	81	81	120	483	446	488	81	81	120	-2.10412	6.98973e-16	479	371	197	129	94	126	479	371	197	129	94	126	-1.35091	0.000501438	562	625	553	89	140	67	562	625	553	89	140	67	-2.3784	3.1437e-21
Csa7G234140	174	99	106	156	231	207	174	99	106	156	231	207	0.910744	0.0115694	115	158	78	258	331	189	115	158	78	258	331	189	1.41065	0.000207035	160	195	200	291	292	350	160	195	200	291	292	350	0.97205	0.00101869
Csa5G184300	513	368	438	942	1207	639	513	368	438	942	1207	639	1.33127	5.7173e-06	384	388	653	1622	1372	1624	384	388	653	1622	1372	1624	1.90592	1.22157e-12	413	390	485	1552	1448	1471	413	390	485	1552	1448	1471	2.0227	4.43842e-25
Csa6G118340	4903	5420	3859	6656	6448	6406	4903	5420	3859	6656	6448	6406	0.686381	0.00111335	4003	5161	3591	5222	6157	5000	4003	5161	3591	5222	6157	5000	0.605338	0.00128116	4801	3461	4313	4748	5600	5231	4801	3461	4313	4748	5600	5231	0.531015	0.00110008
Csa3G836480	1227	1296	905	1421	1589	1683	1227	1296	905	1421	1589	1683	0.682202	0.00316082	1035	1184	993	1636	1557	1439	1035	1184	993	1636	1557	1439	0.765678	4.52351e-06	1163	1156	1301	1905	2188	2088	1163	1156	1301	1905	2188	2088	0.986611	2.77036e-10
NewGene_832	408	505	161	3209	3917	3809	408	505	161	3209	3917	3809	3.57842	7.15971e-24	355	477	311	4788	3973	3706	355	477	311	4788	3973	3706	3.69696	2.63442e-81	1119	826	1383	4743	6879	5115	1119	826	1383	4743	6879	5115	2.53154	6.0718e-40
NewGene_1728	800	633	652	150	199	176	800	633	652	150	199	176	-1.74753	1.72958e-17	506	506	428	161	137	165	506	506	428	161	137	165	-1.40882	2.30995e-11	679	421	649	160	239	128	679	421	649	160	239	128	-1.53558	6.29085e-09
NewGene_1729	635	486	581	150	218	163	635	486	581	150	218	163	-1.43788	8.81568e-09	403	400	304	140	97	109	403	400	304	140	97	109	-1.44002	2.49164e-07	494	401	411	133	183	157	494	401	411	133	183	157	-1.25649	2.77036e-10
NewGene_1726	361	400	354	99	101	185	361	400	354	99	101	185	-1.31958	0.000203323	349	322	232	74	81	102	349	322	232	74	81	102	-1.58882	2.23662e-08	357	274	314	110	155	96	357	274	314	110	155	96	-1.18933	5.07353e-07
NewGene_1725	1419	1059	1329	622	489	468	1419	1059	1329	622	489	468	-1.02958	5.45972e-07	967	1087	921	446	375	548	967	1087	921	446	375	548	-0.896629	7.28851e-07	1274	1051	1082	447	724	513	1274	1051	1082	447	724	513	-0.821888	4.95849e-07
Csa3G745000	311	175	151	30	14	59	311	175	151	30	14	59	-2.37299	1.71827e-05	147	263	199	8	12	38	147	263	199	8	12	38	-3.19347	2.48154e-09	233	273	263	19	54	43	233	273	263	19	54	43	-2.55356	4.60137e-12
Csa2G000700	5673	5248	3272	2119	1527	2149	5673	5248	3272	2119	1527	2149	-1.05521	3.13152e-05	4118	4869	4448	1802	1882	1744	4118	4869	4448	1802	1882	1744	-1.07433	2.21022e-14	4458	4384	4806	1703	2333	2095	4458	4384	4806	1703	2333	2095	-0.949296	2.60271e-11
Csa5G224120	105	87	75	21	18	19	105	87	75	21	18	19	-1.96134	2.47309e-05	71	95	76	10	14	12	71	95	76	10	14	12	-2.51519	1.01597e-06	94	91	112	12	24	10	94	91	112	12	24	10	-2.51679	1.02665e-07
Csa6G009500	5727	5663	4925	2446	2537	3116	5727	5663	4925	2446	2537	3116	-0.783522	1.00812e-05	4563	5727	4402	2966	3024	2976	4563	5727	4402	2966	3024	2976	-0.474957	0.00102447	6994	5678	6229	2732	3822	2954	6994	5678	6229	2732	3822	2954	-0.787136	1.15922e-12
Csa3G168910	4310	3090	3967	4034	4311	4305	4310	3090	3967	4034	4311	4305	0.395915	0.0208538	3635	4442	4016	3662	4437	5219	3635	4442	4016	3662	4437	5219	0.360525	0.0357767	4461	4102	4385	4666	5019	4886	4461	4102	4385	4666	5019	4886	0.391227	0.0148842
Csa1G042370	78	105	31	161	186	179	78	105	31	161	186	179	1.52402	0.00382218	63	59	42	142	157	145	63	59	42	142	157	145	1.67114	7.12058e-07	90	43	49	89	194	128	90	43	49	89	194	128	1.36872	0.00207691
Csa3G778400	736	721	442	767	834	1109	736	721	442	767	834	1109	0.746601	0.0128373	493	513	403	578	618	536	493	513	403	578	618	536	0.534828	0.0151934	510	509	611	804	838	777	510	509	611	804	838	777	0.787023	7.66542e-05
Csa5G118190	944	821	925	1689	1758	1969	944	821	925	1689	1758	1969	1.24073	5.26512e-16	786	876	892	1341	1571	1783	786	876	892	1341	1571	1783	1.09758	3.51496e-12	1467	966	1104	1661	2228	1963	1467	966	1104	1661	2228	1963	0.943566	9.67757e-08
Csa6G493910	724	875	557	12	20	31	724	875	557	12	20	31	-4.87898	3.63419e-40	584	682	178	4	34	16	584	682	178	4	34	16	-4.48485	5.42089e-06	387	340	302	34	70	12	387	340	302	34	70	12	-3.00455	9.92429e-11
Csa6G513760	1662	1168	1550	352	232	464	1662	1168	1550	352	232	464	-1.82945	8.71493e-12	1319	1528	1453	278	250	445	1319	1528	1453	278	250	445	-1.93301	1.42261e-19	1086	932	1103	373	605	396	1086	932	1103	373	605	396	-0.993537	5.7238e-09
Csa3G033790	1603	1601	1275	969	782	768	1603	1601	1275	969	782	768	-0.59908	0.00846313	1310	1350	1176	796	754	825	1310	1350	1176	796	754	825	-0.462805	0.00339386	1296	1203	1327	783	726	747	1296	1203	1327	783	726	747	-0.534169	0.0110869
Csa5G165310	268	246	245	30	46	34	268	246	245	30	46	34	-2.552	3.40795e-15	216	232	223	23	40	43	216	232	223	23	40	43	-2.44497	2.71492e-13	206	205	286	59	80	43	206	205	286	59	80	43	-1.74819	1.05762e-07
Csa3G152100	1390	896	1277	1493	1553	1660	1390	896	1277	1493	1553	1660	0.646139	0.000990695	1154	1477	974	1335	1919	1594	1154	1477	974	1335	1919	1594	0.667936	0.00232511	1512	1229	1497	1919	2274	1597	1512	1229	1497	1919	2274	1597	0.658215	3.16853e-05
Csa4G187830	3396	2625	2613	3215	2994	3666	3396	2625	2613	3215	2994	3666	0.43456	0.00415259	2606	3328	2490	3022	3305	3172	2606	3328	2490	3022	3305	3172	0.411052	0.00879689	3320	2970	3352	3587	4264	3253	3320	2970	3352	3587	4264	3253	0.411919	0.001944
Csa3G681140	71	37	41	135	106	107	71	37	41	135	106	107	1.48721	0.000245827	59	48	34	67	128	82	59	48	34	67	128	82	1.20846	0.0194678	72	30	41	93	128	108	72	30	41	93	128	108	1.42598	0.00121368
NewGene_191	950	733	788	253	296	156	950	733	788	253	296	156	-1.56075	7.75208e-08	720	716	547	283	218	370	720	716	547	283	218	370	-0.966404	8.11322e-05	575	676	518	224	291	199	575	676	518	224	291	199	-1.11532	6.22787e-07
Csa5G517760	1318	1040	991	1399	1436	1391	1318	1040	991	1399	1436	1391	0.578926	0.000130084	1043	1151	1290	1778	1768	1781	1043	1151	1290	1778	1768	1781	0.837182	2.01268e-06	842	1311	1019	1600	1470	1474	842	1311	1019	1600	1470	1474	0.733011	0.0104732
Csa2G370350	781	519	678	1031	877	849	781	519	678	1031	877	849	0.72552	0.000425806	644	778	501	875	1061	827	644	778	501	875	1061	827	0.768638	0.000825615	690	694	632	804	1042	955	690	694	632	804	1042	955	0.682686	5.75816e-05
Csa5G196580	390	158	376	96	165	117	390	158	376	96	165	117	-1.02621	0.0316346	205	212	277	64	81	81	205	212	277	64	81	81	-1.40403	1.43181e-05	175	210	133	78	58	75	175	210	133	78	58	75	-1.06202	0.012692
Csa3G099750	5079	4485	4791	4944	5381	5663	5079	4485	4791	4944	5381	5663	0.387247	0.0138235	4643	5263	4243	5446	5128	4854	4643	5263	4243	5446	5128	4854	0.363012	0.0321573	5651	5620	5693	5450	6991	6800	5651	5620	5693	5450	6991	6800	0.392868	0.0192551
Csa6G290790	1913	1861	927	620	348	853	1913	1861	927	620	348	853	-1.13736	0.00584048	2130	2714	1237	248	186	476	2130	2714	1237	248	186	476	-2.51932	3.36514e-14	1550	1196	1389	331	466	716	1550	1196	1389	331	466	716	-1.2163	0.000160285
Csa4G648590	380	259	295	134	181	171	380	259	295	134	181	171	-0.693834	0.0163043	288	379	297	123	216	150	288	379	297	123	216	150	-0.741235	0.0272943	335	343	391	146	191	138	335	343	391	146	191	138	-0.971675	1.49339e-05
Csa4G303160	1481	826	1292	496	220	391	1481	826	1292	496	220	391	-1.45382	1.63209e-05	898	1066	1881	379	369	524	898	1066	1881	379	369	524	-1.39857	1.95513e-05	917	773	819	265	416	238	917	773	819	265	416	238	-1.26076	1.76131e-11
Csa4G011750	2839	2126	1993	817	815	632	2839	2126	1993	817	815	632	-1.36957	3.62618e-13	2398	2692	2244	614	600	593	2398	2692	2244	614	600	593	-1.78709	9.18619e-39	2859	3192	2990	437	877	738	2859	3192	2990	437	877	738	-1.95523	9.09985e-19
Csa4G652860	417	282	312	72	85	75	417	282	312	72	85	75	-1.87313	2.12805e-13	287	374	207	89	115	107	287	374	207	89	115	107	-1.23799	5.0812e-05	368	277	301	112	96	97	368	277	301	112	96	97	-1.4001	2.24368e-07
Csa6G423390	120	119	454	1811	2491	1224	120	119	454	1811	2491	1224	3.19783	0.000167626	175	170	414	2525	2024	3302	175	170	414	2525	2024	3302	3.55733	2.54505e-24	104	90	262	3506	2842	1865	104	90	262	3506	2842	1865	4.39244	2.44076e-28
Csa6G358140	5	0	2	24	36	15	5	0	2	24	36	15	3.73249	0.0023183	0	9	6	52	54	60	0	9	6	52	54	60	3.71621	4.44617e-06	0	3	0	76	31	31	0	3	0	76	31	31	5.76541	4.31887e-06
Csa7G066300	728	828	454	250	170	348	728	828	454	250	170	348	-1.16784	0.00212222	558	649	401	173	196	169	558	649	401	173	196	169	-1.33624	4.29788e-08	780	522	485	207	365	352	780	522	485	207	365	352	-0.740252	0.0185032
Csa4G652130	1071	1144	1070	670	547	575	1071	1144	1070	670	547	575	-0.651452	0.0033531	1022	1148	820	547	572	460	1022	1148	820	547	572	460	-0.677285	0.00235531	1209	1109	962	444	633	632	1209	1109	962	444	633	632	-0.729921	0.000584303
Csa2G174660	6	26	11	1121	1452	1125	6	26	11	1121	1452	1125	6.62523	6.02423e-60	11	27	24	1540	1861	843	11	27	24	1540	1861	843	6.35624	8.92305e-62	29	18	37	1027	1393	1615	29	18	37	1027	1393	1615	5.80895	5.01275e-86
Csa1G471460	454	218	518	116	51	75	454	218	518	116	51	75	-2.05375	3.62693e-06	429	465	782	102	68	103	429	465	782	102	68	103	-2.41149	1.70041e-12	391	413	429	47	40	28	391	413	429	47	40	28	-3.21046	2.89588e-29
Csa1G433110	523	387	390	249	218	187	523	387	390	249	218	187	-0.743683	0.00304611	448	517	374	239	213	301	448	517	374	239	213	301	-0.602866	0.0113885	725	438	418	175	406	232	725	438	418	175	406	232	-0.779478	0.0289967
Csa4G642500	10203	10510	7496	11064	12455	12366	10203	10510	7496	11064	12455	12366	0.57819	0.00654578	8261	8729	7437	11224	13021	11351	8261	8729	7437	11224	13021	11351	0.776884	8.94423e-08	7613	7028	7369	11342	11345	9918	7613	7028	7369	11342	11345	9918	0.787638	1.12241e-07
Csa2G000270	1014	1000	850	477	380	635	1014	1000	850	477	380	635	-0.716637	0.00789807	983	769	468	245	229	316	983	769	468	245	229	316	-1.26645	2.84928e-05	882	635	604	261	328	352	882	635	604	261	328	352	-0.947464	8.21215e-05
Csa2G074230	63	50	43	154	106	104	63	50	43	154	106	104	1.46705	0.00022633	77	49	32	319	213	400	77	49	32	319	213	400	2.77619	5.82047e-13	57	65	58	411	455	329	57	65	58	411	455	329	2.93658	1.45792e-33
Csa7G012930	1225	1073	1080	1492	1554	1845	1225	1073	1080	1492	1554	1845	0.766446	1.84707e-06	1053	1014	1066	1416	1117	1361	1053	1014	1066	1416	1117	1361	0.537449	0.00637891	926	765	902	1379	1739	1764	926	765	902	1379	1739	1764	1.13102	1.83718e-11
Csa6G448100	305	377	366	51	28	77	305	377	366	51	28	77	-2.54469	4.03238e-10	295	383	256	16	18	12	295	383	256	16	18	12	-4.09957	3.51968e-31	227	304	308	16	19	40	227	304	308	16	19	40	-3.25699	1.22403e-13
Csa2G006260	3097	2941	2291	11777	13444	23054	3097	2941	2291	11777	13444	23054	2.76195	1.06314e-26	2895	2844	2250	7282	8699	10299	2895	2844	2250	7282	8699	10299	1.93985	4.14846e-38	2342	3003	2857	16282	21020	19068	2342	3003	2857	16282	21020	19068	2.98198	1.03879e-68
Csa3G113930	2960	2644	2325	3784	5103	4389	2960	2644	2325	3784	5103	4389	0.982047	1.40018e-07	2195	2453	2181	6967	5648	4775	2195	2453	2181	6967	5648	4775	1.59155	1.67169e-15	2291	2299	2819	5053	5070	5555	2291	2299	2819	5053	5070	5555	1.30658	7.50373e-12
Csa7G234090	2917	1680	2360	1301	1215	1519	2917	1680	2360	1301	1215	1519	-0.534671	0.0164102	2625	2724	3053	992	948	1383	2625	2724	3053	992	948	1383	-1.12793	6.84332e-10	2734	2428	2752	1029	1957	1167	2734	2428	2752	1029	1957	1167	-0.753601	0.000111332
Csa1G046050	1015	1171	1050	1328	1358	1256	1015	1171	1050	1328	1358	1256	0.505168	0.0312858	847	896	741	1472	1256	1488	847	896	741	1472	1256	1488	0.993592	9.83508e-11	768	769	704	1689	1388	1781	768	769	704	1689	1388	1781	1.35541	5.47453e-09
NewGene_1102	69	96	70	5	6	16	69	96	70	5	6	16	-2.91905	1.83496e-05	15	147	22	3	7	3	15	147	22	3	7	3	-3.50329	0.00142702	38	106	55	7	21	8	38	106	55	7	21	8	-2.34478	0.00182572
Csa4G436980	814	609	830	295	335	329	814	609	830	295	335	329	-0.995026	3.1805e-06	799	795	916	160	155	191	799	795	916	160	155	191	-2.09436	1.22028e-25	436	663	550	213	174	222	436	663	550	213	174	222	-1.21162	0.000192523
Csa7G307400	1187	1085	1402	433	513	257	1187	1085	1402	433	513	257	-1.37733	1.90567e-05	1150	1429	916	320	313	408	1150	1429	916	320	313	408	-1.51448	1.12097e-15	1407	832	832	429	488	395	1407	832	832	429	488	395	-1.00122	4.69442e-05
Csa3G821590	546	488	634	778	872	846	546	488	634	778	872	846	0.809224	0.000231319	560	609	544	1163	1057	1195	560	609	544	1163	1057	1195	1.22426	6.02346e-17	267	389	392	1137	700	996	267	389	392	1137	700	996	1.6782	6.48079e-07
Csa4G293120	29	28	14	186	214	202	29	28	14	186	214	202	3.32635	2.77074e-19	13	15	15	160	179	105	13	15	15	160	179	105	3.61292	1.16933e-15	13	17	18	74	112	137	13	17	18	74	112	137	2.96078	4.00841e-10
Csa5G221940	1582	900	1180	352	453	307	1582	900	1180	352	453	307	-1.45757	5.05718e-09	799	1056	1950	170	194	501	799	1056	1950	170	194	501	-1.97016	1.03203e-05	815	1016	1034	441	654	220	815	1016	1034	441	654	220	-0.962069	0.00896647
Csa5G139620	1839	1333	1381	2048	2669	2428	1839	1333	1381	2048	2669	2428	0.89818	3.74922e-07	1375	1261	1296	3467	3073	2750	1375	1261	1296	3467	3073	2750	1.47261	1.94554e-15	1283	1429	1590	3162	2974	3646	1283	1429	1590	3162	2974	3646	1.41416	1.01998e-10
Csa4G000960	416	322	331	105	125	84	416	322	331	105	125	84	-1.52102	2.76869e-08	262	399	280	54	122	76	262	399	280	54	122	76	-1.658	8.41946e-06	304	282	314	55	80	92	304	282	314	55	80	92	-1.77432	5.46223e-10
Csa2G270210	2011	2413	992	6420	4234	5474	2011	2413	992	6420	4234	5474	1.80043	6.62258e-08	709	1291	902	5735	6534	5980	709	1291	902	5735	6534	5980	2.89843	1.19685e-49	1500	865	1234	5428	5156	5096	1500	865	1234	5428	5156	5096	2.36285	8.27598e-30
Csa4G252910	2190	1728	1610	2000	1978	2002	2190	1728	1610	2000	1978	2002	0.356828	0.0232447	1470	1872	1621	1981	1807	1753	1470	1872	1621	1981	1807	1753	0.396353	0.0356203	2176	1570	1972	1830	2788	2129	2176	1570	1972	1830	2788	2129	0.441312	0.0111252
Csa6G109730	1606	1303	1021	379	414	451	1606	1303	1021	379	414	451	-1.41488	4.39319e-13	1072	1330	1040	307	304	385	1072	1330	1040	307	304	385	-1.56072	6.61585e-23	873	786	747	260	413	284	873	786	747	260	413	284	-1.1372	2.95295e-11
NewGene_781	743	717	694	230	205	157	743	717	694	230	205	157	-1.6314	8.19738e-12	610	666	582	171	219	167	610	666	582	171	219	167	-1.50335	5.04324e-12	640	528	530	148	201	186	640	528	530	148	201	186	-1.45484	4.07203e-14
Csa6G500540	85	29	83	159	163	150	85	29	83	159	163	150	1.52211	0.00133439	81	52	69	185	198	127	81	52	69	185	198	127	1.56575	0.000111892	63	67	32	244	188	188	63	67	32	244	188	188	2.17017	8.1427e-08
Csa6G425740	58	108	41	2012	2028	1260	58	108	41	2012	2028	1260	4.88982	5.54976e-39	40	56	37	2106	2429	1943	40	56	37	2106	2429	1943	5.84913	4.49757e-151	79	68	119	2744	3025	3353	79	68	119	2744	3025	3353	5.3245	1.33995e-110
Csa6G449240	4676	3424	3913	4633	4325	4172	4676	3424	3913	4633	4325	4172	0.372232	0.0155513	3442	3960	3826	4045	4343	4887	3442	3960	3826	4045	4343	4887	0.464897	0.000597666	3609	3557	3985	4496	4813	3842	3609	3557	3985	4496	4813	3842	0.450202	0.00740289
Csa6G497890	801	755	536	335	283	434	801	755	536	335	283	434	-0.759666	0.00761214	664	634	503	210	193	214	664	634	503	210	193	214	-1.3153	1.64297e-10	1088	509	669	176	434	225	1088	509	669	176	434	225	-1.2616	0.0004357
Csa5G571570	174	159	126	555	530	478	174	159	126	555	530	478	2.00677	4.96634e-20	115	146	216	438	426	594	115	146	216	438	426	594	1.81782	1.92702e-09	237	126	177	440	378	426	237	126	177	440	378	426	1.45261	1.41511e-06
NewGene_1597	2	0	0	97	111	141	2	0	0	97	111	141	7.69867	1.06802e-10	3	0	23	204	191	211	3	0	23	204	191	211	4.69437	0.00552562	0	2	16	235	288	194	0	2	16	235	288	194	5.50125	0.00022773
Csa3G739010	1936	1496	1743	3613	4185	3972	1936	1496	1743	3613	4185	3972	1.42543	9.39913e-24	1554	2077	1640	3532	3989	2979	1554	2077	1640	3532	3989	2979	1.23945	9.59035e-11	1948	1745	2002	3285	3898	3525	1948	1745	2002	3285	3898	3525	1.1252	9.53079e-19
Csa5G576820	450	424	330	68	68	44	450	424	330	68	68	44	-2.50242	1.08978e-16	365	287	210	77	70	61	365	287	210	77	70	61	-1.81474	6.19946e-08	320	297	244	55	43	67	320	297	244	55	43	67	-2.14285	2.03189e-10
Csa6G128620	754	317	681	1546	2067	1818	754	317	681	1546	2067	1818	1.89441	1.78094e-10	574	436	902	1550	1758	1469	574	436	902	1550	1758	1469	1.52847	9.86698e-07	107	365	329	1803	1425	1965	107	365	329	1803	1425	1965	2.91237	2.16716e-11
Csa3G835880	1389	1184	1426	1450	1752	1669	1389	1184	1426	1450	1752	1669	0.517131	0.00970205	993	1207	1141	1872	1822	1743	993	1207	1141	1872	1822	1743	0.935676	6.65887e-09	1467	1131	1713	1726	2562	2200	1467	1131	1713	1726	2562	2200	0.795319	9.55288e-05
Csa3G144140	1658	1379	1313	1941	2196	2241	1658	1379	1313	1941	2196	2241	0.791274	7.56758e-08	914	1371	1383	1488	2247	1836	914	1371	1383	1488	2247	1836	0.832307	0.000922665	1806	789	1592	1831	2437	1675	1806	789	1592	1831	2437	1675	0.721417	0.0221763
Csa5G155580	361	278	80	1390	1848	777	361	278	80	1390	1848	777	2.75898	1.92074e-08	102	102	174	1212	1355	1303	102	102	174	1212	1355	1303	3.56839	7.06497e-43	101	50	78	1712	1221	1127	101	50	78	1712	1221	1127	4.40071	1.31032e-48
Csa3G556210	478	582	528	6093	6445	5242	478	582	528	6093	6445	5242	3.70423	2.66415e-74	357	260	436	4210	5521	4214	357	260	436	4210	5521	4214	3.94119	8.28424e-57	261	214	226	6201	6183	8529	261	214	226	6201	6183	8529	5.13877	8.42333e-121
Csa7G387780	1259	1089	917	670	474	640	1259	1089	917	670	474	640	-0.635703	0.00568867	1107	1206	1106	532	482	518	1107	1206	1106	532	482	518	-0.928383	3.95058e-09	965	1188	977	507	608	449	965	1188	977	507	608	449	-0.802758	9.07468e-05
Csa3G129750	244	225	202	410	556	547	244	225	202	410	556	547	1.40765	1.77621e-09	205	162	70	623	630	467	205	162	70	623	630	467	2.22763	2.42361e-09	174	139	176	647	564	522	174	139	176	647	564	522	2.05659	8.95675e-19
Csa4G307390	4764	3269	4725	2011	2186	2130	4764	3269	4725	2011	2186	2130	-0.770446	4.01014e-05	3612	4089	5524	1788	1688	2594	3612	4089	5524	1788	1688	2594	-0.920423	0.000175408	4369	4133	3810	1954	2489	1708	4369	4133	3810	1954	2489	1708	-0.800948	4.43289e-09
Csa3G778270	5064	4986	4322	1903	2356	2589	5064	4986	4322	1903	2356	2589	-0.840874	1.22092e-05	3613	5384	3332	1349	1410	1802	3613	5384	3332	1349	1410	1802	-1.19874	3.79046e-11	5678	4705	5130	3013	2323	1198	5678	4705	5130	3013	2323	1198	-1.02232	0.00269022
Csa7G135930	144	124	91	39	37	51	144	124	91	39	37	51	-1.25973	0.00294118	119	105	77	39	40	57	119	105	77	39	40	57	-0.925938	0.0437186	135	121	114	35	74	63	135	121	114	35	74	63	-0.912947	0.0280129
Csa6G088120	684	467	517	319	254	292	684	467	517	319	254	292	-0.700032	0.00134924	522	577	480	286	306	318	522	577	480	286	306	318	-0.565143	0.00329589	675	458	549	269	355	275	675	458	549	269	355	275	-0.692264	0.000793104
Csa4G052640	158	73	117	38	31	28	158	73	117	38	31	28	-1.57847	0.000807967	120	141	73	28	16	38	120	141	73	28	16	38	-1.79663	0.000407902	149	57	127	24	44	26	149	57	127	24	44	26	-1.62349	0.00207809
Csa6G150560	7744	7595	5816	10234	13750	14761	7744	7595	5816	10234	13750	14761	1.1048	1.72474e-07	6388	7906	4187	11472	9384	9041	6388	7906	4187	11472	9384	9041	0.947915	6.71887e-05	6265	5899	7265	13371	16127	17334	6265	5899	7265	13371	16127	17334	1.488	1.33082e-17
Csa1G002110	41	128	13	3113	3972	796	41	128	13	3113	3972	796	5.62885	9.6559e-07	10	75	11	6553	5698	1959	10	75	11	6553	5698	1959	7.55307	3.34925e-12	32	22	18	1801	2222	3098	32	22	18	1801	2222	3098	6.86388	1.26024e-105
Csa4G214830	1029	1912	1426	24018	26769	18029	1029	1912	1426	24018	26769	18029	4.17718	4.63276e-44	1407	2833	1959	35184	31799	22926	1407	2833	1959	35184	31799	22926	4.12009	2.85684e-59	1618	1271	1459	23701	25235	26538	1618	1271	1459	23701	25235	26538	4.3462	4.52921e-182
Csa3G855960	607	468	567	146	133	212	607	468	567	146	133	212	-1.50879	3.22298e-09	620	859	565	178	154	201	620	859	565	178	154	201	-1.70242	9.92281e-16	567	735	519	187	205	174	567	735	519	187	205	174	-1.48102	2.14926e-09
Csa5G580650	1676	1306	1725	2342	2411	2063	1676	1306	1725	2342	2411	2063	0.771335	5.24886e-05	1420	1380	1096	2446	2502	2378	1420	1380	1096	2446	2502	2378	1.14498	7.14632e-13	2116	1650	1902	2430	2880	2561	2116	1650	1902	2430	2880	2561	0.691374	3.77179e-07
Csa6G327970	1533	1420	1079	1515	1486	1643	1533	1420	1079	1515	1486	1643	0.439756	0.0366168	1024	1143	913	1314	1502	1499	1024	1143	913	1314	1502	1499	0.717723	7.91695e-07	1228	1032	1122	1270	1604	1162	1228	1032	1122	1270	1604	1162	0.460489	0.00104122
Csa3G792040	2939	2321	2204	2698	2680	2918	2939	2321	2204	2698	2680	2918	0.394463	0.00611904	2251	2596	2185	2498	2819	2793	2251	2596	2185	2498	2819	2793	0.436751	0.00133116	2913	2487	2766	2423	4254	2866	2913	2487	2766	2423	4254	2866	0.411266	0.0231333
Csa1G659600	689	665	520	312	253	272	689	665	520	312	253	272	-0.929724	5.75429e-05	465	528	408	224	200	248	465	528	408	224	200	248	-0.829681	5.74733e-05	639	497	548	238	397	267	639	497	548	238	397	267	-0.707301	0.000575568
Csa3G613420	655	355	621	707	1017	680	655	355	621	707	1017	680	0.815623	0.0134667	418	467	546	573	574	748	418	467	546	573	574	748	0.618922	0.00727282	378	371	418	824	727	611	378	371	418	824	727	611	1.11271	1.06028e-06
Csa5G140490	765	502	543	354	220	264	765	502	543	354	220	264	-0.860251	0.00178786	641	664	731	207	170	332	641	664	731	207	170	332	-1.318	9.79882e-07	883	582	502	252	382	280	883	582	502	252	382	280	-0.899137	0.000622516
Csa2G423560	606	456	501	2418	2107	3783	606	456	501	2418	2107	3783	2.64493	2.11855e-30	395	414	490	1715	1692	2707	395	414	490	1715	1692	2707	2.43913	6.17327e-31	322	490	652	4299	3079	2820	322	490	652	4299	3079	2820	3.02594	1.26374e-21
Csa1G532310	372	765	207	1325	1956	1478	372	765	207	1325	1956	1478	2.02538	1.469e-05	186	272	228	2156	1914	1969	186	272	228	2156	1914	1969	3.3762	1.65434e-80	291	296	323	2440	2089	1762	291	296	323	2440	2089	1762	3.01395	3.0413e-47
Csa2G162660	5701	5234	5688	1920	2137	2394	5701	5234	5688	1920	2137	2394	-1.1377	6.98417e-13	5715	6050	5848	2055	1841	2303	5715	6050	5848	2055	1841	2303	-1.28386	1.06528e-23	4676	5300	4509	1707	2258	2077	4676	5300	4509	1707	2258	2077	-1.05744	1.27649e-10
Csa7G373530	2605	2361	1443	2991	3440	3414	2605	2361	1443	2991	3440	3414	0.862452	0.000504394	1733	1833	1575	3522	3880	3083	1733	1833	1575	3522	3880	3083	1.26608	1.07232e-13	1605	1142	1621	2856	4115	3414	1605	1142	1621	2856	4115	3414	1.45749	9.83804e-19
Csa6G538760	61	47	42	107	109	101	61	47	42	107	109	101	1.32544	0.000376351	77	65	53	176	138	158	77	65	53	176	138	158	1.50629	9.25957e-06	52	72	50	169	150	147	52	72	50	169	150	147	1.64031	6.38643e-06
NewGene_1413	148	67	96	5	18	0	148	67	96	5	18	0	-3.46319	0.000363565	125	158	225	13	26	59	125	158	225	13	26	59	-2.19795	0.000105452	184	166	176	0	30	8	184	166	176	0	30	8	-3.70957	3.77729e-06
Csa6G450400	2094	1627	1458	2139	1937	2041	2094	1627	1458	2139	1937	2041	0.485161	0.0031745	1663	2083	1574	2149	2217	2145	1663	2083	1574	2149	2217	2145	0.52963	0.000596306	2158	1673	1912	1911	2716	2244	2158	1673	1912	1911	2716	2244	0.465854	0.0015169
Csa6G052130	1376	1309	1260	509	618	737	1376	1309	1260	509	618	737	-0.853888	5.88705e-05	1267	1322	1176	612	542	614	1267	1322	1176	612	542	614	-0.86174	2.58508e-08	1447	1370	1564	626	629	753	1447	1370	1564	626	629	753	-0.896576	2.79107e-05
Csa1G537440	2698	2087	2544	2593	2853	2847	2698	2087	2544	2593	2853	2847	0.416242	0.0131305	2323	2768	2125	2701	2750	2699	2323	2768	2125	2701	2750	2699	0.412443	0.00639204	2853	2540	2736	2506	3328	2843	2853	2540	2736	2506	3328	2843	0.301666	0.0246892
Csa2G000780	227	173	184	321	253	365	227	173	184	321	253	365	0.923307	0.00030498	245	396	199	332	427	420	245	396	199	332	427	420	0.736233	0.0163101	321	256	340	352	452	510	321	256	340	352	452	510	0.740656	0.00554195
Csa6G499030	13004	11183	12192	12334	14213	13441	13004	11183	12192	12334	14213	13441	0.370897	0.0227199	11099	11373	10434	14710	12187	12275	11099	11373	10434	14710	12187	12275	0.485641	0.0062572	8729	10472	11048	13157	11822	14019	8729	10472	11048	13157	11822	14019	0.59444	0.016716
Csa6G062290	55	63	45	17	7	20	55	63	45	17	7	20	-1.67303	0.0198232	62	29	48	0	2	5	62	29	48	0	2	5	-4.13934	4.33868e-05	75	53	29	2	8	16	75	53	29	2	8	16	-2.36245	0.00930295
Csa6G006700	444	293	266	54	32	34	444	293	266	54	32	34	-2.80695	3.6736e-17	222	307	186	52	64	26	222	307	186	52	64	26	-2.06738	1.32244e-06	262	199	264	34	41	8	262	199	264	34	41	8	-2.94297	1.08202e-09
Csa1G168920	842	2094	2380	15013	19627	8981	842	2094	2380	15013	19627	8981	3.22255	2.02407e-06	1123	2953	2212	20001	20194	12418	1123	2953	2212	20001	20194	12418	3.32929	4.85606e-26	1515	979	1526	13103	16027	19440	1515	979	1526	13103	16027	19440	3.82748	3.85619e-66
Csa3G002750	4627	5272	2808	387	486	551	4627	5272	2808	387	486	551	-2.93041	7.52822e-28	2044	1940	2073	341	305	398	2044	1940	2073	341	305	398	-2.31923	1.44875e-45	2111	1904	2489	416	333	284	2111	1904	2489	416	333	284	-2.42534	2.75749e-26
Csa3G769100	506	327	521	179	201	247	506	327	521	179	201	247	-0.871451	0.00332156	419	493	452	193	145	156	419	493	452	193	145	156	-1.2305	3.06393e-07	421	466	351	216	184	179	421	466	351	216	184	179	-0.871916	0.00262616
Csa2G352960	6212	7523	4568	8999	9500	9145	6212	7523	4568	8999	9500	9145	0.818052	0.00114152	3912	5646	2986	12028	11906	11076	3912	5646	2986	12028	11906	11076	1.73415	9.09319e-18	5728	4663	5744	13850	12900	13799	5728	4663	5744	13850	12900	13799	1.56317	2.47759e-19
Csa1G073790	228	96	136	49	69	55	228	96	136	49	69	55	-1.13357	0.0141312	190	142	102	50	26	70	190	142	102	50	26	70	-1.36077	0.0074711	164	104	185	69	72	40	164	104	185	69	72	40	-1.11119	0.0103775
Csa7G004690	184	217	177	636	708	491	184	217	177	636	708	491	1.89246	2.17692e-12	139	152	135	385	645	458	139	152	135	385	645	458	2.03698	2.74404e-14	115	258	276	387	387	367	115	258	276	387	387	367	1.01591	0.0185773
Csa3G728140	40	72	34	130	150	152	40	72	34	130	150	152	1.77147	0.000155457	22	55	9	231	172	218	22	55	9	231	172	218	3.12889	2.2561e-09	53	11	32	205	328	241	53	11	32	205	328	241	3.23184	1.60724e-12
Csa5G589270	528	628	421	683	864	828	528	628	421	683	864	828	0.814265	0.00331521	449	408	374	538	752	597	449	408	374	538	752	597	0.845122	0.000318854	494	385	405	632	863	651	494	385	405	632	863	651	0.946427	1.91298e-09
Csa1G590300	1053	760	744	264	279	289	1053	760	744	264	279	289	-1.3719	6.66461e-15	778	843	670	204	249	265	778	843	670	204	249	265	-1.44646	1.00056e-15	808	634	703	196	288	241	808	634	703	196	288	241	-1.35861	1.033e-14
NewGene_665	227	206	230	120	89	68	227	206	230	120	89	68	-1.02645	0.00592903	231	223	275	125	128	153	231	223	275	125	128	153	-0.630253	0.0423877	318	290	275	104	135	114	318	290	275	104	135	114	-1.11555	6.87366e-07
NewGene_668	1382	1065	1275	717	744	837	1382	1065	1275	717	744	837	-0.458475	0.0116054	1242	1395	1143	789	773	770	1242	1395	1143	789	773	770	-0.462599	0.00490928	1469	1262	1782	842	990	923	1469	1262	1782	842	990	923	-0.49617	0.0194977
Csa5G589890	8165	7952	6133	799	879	1026	8165	7952	6133	799	879	1026	-2.80951	1.73695e-57	5675	5638	3922	791	743	968	5675	5638	3922	791	743	968	-2.37841	5.93023e-45	4803	4375	4456	1281	1277	1477	4803	4375	4456	1281	1277	1477	-1.5265	5.50958e-18
Csa4G285700	213	106	176	190	265	281	213	106	176	190	265	281	0.828665	0.0266941	136	114	118	326	252	249	136	114	118	326	252	249	1.39941	1.59697e-06	243	107	134	388	417	304	243	107	134	388	417	304	1.42797	2.28026e-05
Csa1G425940	1378	1797	647	387	351	602	1378	1797	647	387	351	602	-1.29456	0.00249241	776	893	537	337	398	397	776	893	537	337	398	397	-0.724207	0.00209918	1681	771	1210	261	581	400	1681	771	1210	261	581	400	-1.3651	1.90595e-05
Csa1G385560	1925	1964	1695	2214	2640	2247	1925	1964	1695	2214	2640	2247	0.576717	0.00487976	1434	1747	1365	2237	2734	2162	1434	1747	1365	2237	2734	2162	0.890226	7.24671e-07	1602	1695	1441	2607	3110	2668	1602	1695	1441	2607	3110	2668	1.03169	1.83516e-12
Csa4G637130	457	284	274	1486	1974	1465	457	284	274	1486	1974	1465	2.54137	5.32e-30	357	296	268	1610	1812	1312	357	296	268	1610	1812	1312	2.59782	1.49309e-31	590	374	479	1380	1885	1944	590	374	479	1380	1885	1944	2.07498	1.11556e-23
Csa7G073400	1831	1320	1513	1834	1876	1946	1831	1320	1513	1834	1876	1946	0.522079	0.000284955	1794	1759	1796	1846	2466	2524	1794	1759	1796	1846	2466	2524	0.572282	0.00148785	1483	1713	1617	2180	1975	2198	1483	1713	1617	2180	1975	2198	0.626975	0.00647111
Csa1G407160	1121	653	1087	2581	2808	2391	1121	653	1087	2581	2808	2391	1.6928	8.51131e-15	991	933	1328	2447	2886	2372	991	933	1328	2447	2886	2372	1.46381	1.19037e-10	746	851	1078	2368	2225	2685	746	851	1078	2368	2225	2685	1.67172	2.50926e-12
Csa6G514890	419	136	241	140	93	98	419	136	241	140	93	98	-0.980034	0.0439882	236	222	276	102	55	76	236	222	276	102	55	76	-1.43168	8.91907e-05	147	148	189	81	101	59	147	148	189	81	101	59	-0.811284	0.0250287
Csa5G175870	131	103	122	5	8	0	131	103	122	5	8	0	-4.52741	6.15743e-11	49	47	49	0	5	7	49	47	49	0	5	7	-3.39982	0.00013317	40	54	42	0	0	0	40	54	42	0	0	0	-7.74026	1.10232e-07
Csa1G571790	415	317	292	146	180	168	415	317	292	146	180	168	-0.805084	0.00181129	294	387	395	148	190	169	294	387	395	148	190	169	-0.857925	0.00159735	421	328	327	180	219	169	421	328	327	180	219	169	-0.710309	0.00138646
Csa5G611750	939	896	840	986	1009	1419	939	896	840	986	1009	1419	0.577999	0.014528	628	737	919	1897	878	1285	628	737	919	1897	878	1285	1.05915	0.00168332	465	867	1064	1297	1388	1759	465	867	1064	1297	1388	1759	1.1043	0.0032257
Csa5G158490	573	475	402	684	831	783	573	475	402	684	831	783	0.907456	6.55804e-06	385	419	442	1006	873	857	385	419	442	1006	873	857	1.36552	3.40282e-12	447	404	518	743	912	850	447	404	518	743	912	850	1.08471	2.32506e-09
Csa2G367240	140	99	81	140	163	150	140	99	81	140	163	150	0.755284	0.0361122	71	111	127	195	200	215	71	111	127	195	200	215	1.20569	0.000332789	173	120	123	232	248	180	173	120	123	232	248	180	0.884487	0.00229203
Csa2G417840	1886	1446	1854	590	724	940	1886	1446	1854	590	724	940	-0.968706	3.03446e-05	1930	1930	1541	1031	1042	1018	1930	1930	1541	1031	1042	1018	-0.571816	0.000700706	2035	2122	2098	1056	1164	976	2035	2122	2098	1056	1164	976	-0.758065	6.69559e-07
Csa6G425850	487	440	399	1153	1513	1081	487	440	399	1153	1513	1081	1.73823	4.99415e-16	453	481	460	1169	1491	892	453	481	460	1169	1491	892	1.59053	1.82897e-10	342	434	386	720	1025	1076	342	434	386	720	1025	1076	1.48345	3.03096e-10
NewGene_1183	5111	4085	5406	2759	2182	3174	5111	4085	5406	2759	2182	3174	-0.618812	0.00483577	4997	6469	6023	1809	1791	2543	4997	6469	6023	1809	1791	2543	-1.29086	2.78401e-15	3583	3648	3906	1848	1830	1690	3583	3648	3906	1848	1830	1690	-0.833337	7.19413e-07
NewGene_1181	96	213	635	13	24	37	96	213	635	13	24	37	-3.50731	1.45785e-06	465	319	645	137	98	176	465	319	645	137	98	176	-1.60752	1.78432e-05	411	678	474	52	135	59	411	678	474	52	135	59	-2.52996	6.63659e-12
NewGene_1189	209	178	237	83	94	42	209	178	237	83	94	42	-1.27306	0.00501393	180	221	325	65	47	94	180	221	325	65	47	94	-1.61762	7.03232e-05	176	190	190	62	56	68	176	190	190	62	56	68	-1.35474	4.18818e-05
Csa3G150170	51	42	31	71	108	63	51	42	31	71	108	63	1.21644	0.021209	18	35	38	167	79	100	18	35	38	167	79	100	2.16945	3.79462e-05	16	51	63	105	116	98	16	51	63	105	116	98	1.48551	0.0166773
Csa6G012800	3	5	0	279	572	311	3	5	0	279	572	311	7.427	1.1765e-28	2	7	11	793	692	436	2	7	11	793	692	436	6.8325	2.54683e-47	25	27	25	645	394	832	25	27	25	645	394	832	4.86573	8.54374e-35
Csa7G061190	12	0	0	123	177	155	12	0	0	123	177	155	5.65934	0.00587119	3	0	0	122	119	76	3	0	0	122	119	76	6.96449	8.74937e-12	2	3	0	178	131	264	2	3	0	178	131	264	7.0965	5.02332e-18
Csa2G351020	3021	3745	2511	4398	5229	5389	3021	3745	2511	4398	5229	5389	0.913891	0.000167145	2471	2425	1669	4452	4996	3916	2471	2425	1669	4452	4996	3916	1.26805	5.21692e-10	3514	2892	3420	4849	5439	6183	3514	2892	3420	4849	5439	6183	0.973036	8.85128e-08
Csa6G423450	583	410	351	37	28	36	583	410	351	37	28	36	-3.48245	1.77055e-33	566	727	271	33	64	54	566	727	271	33	64	54	-3.1242	5.22111e-16	966	592	836	66	151	82	966	592	836	66	151	82	-2.82103	1.41924e-24
Csa5G576590	3343	2906	3786	597	589	859	3343	2906	3786	597	589	859	-2.07151	3.03491e-22	4036	3559	3532	278	302	511	4036	3559	3532	278	302	511	-3.1471	2.18802e-49	2826	4033	3599	300	462	179	2826	4033	3599	300	462	179	-3.31422	4.22534e-32
Csa7G133920	644	1008	518	189	152	267	644	1008	518	189	152	267	-1.63394	1.4244e-05	395	415	397	245	191	161	395	415	397	245	191	161	-0.775983	0.00930416	723	515	426	158	226	205	723	515	426	158	226	205	-1.28355	7.45621e-07
Csa6G037500	4352	3570	3577	4786	5154	6041	4352	3570	3577	4786	5154	6041	0.711811	1.17464e-06	3927	4250	3021	5846	6584	6020	3927	4250	3021	5846	6584	6020	0.95817	1.45383e-09	4957	4974	5418	6531	6956	6920	4957	4974	5418	6531	6956	6920	0.630455	0.000122981
Csa4G338940	763	618	664	764	800	871	763	618	664	764	800	871	0.489099	0.00454526	597	589	738	840	838	912	597	589	738	840	838	912	0.646281	0.00260755	520	554	633	825	851	751	520	554	633	825	851	751	0.722503	0.000437209
Csa2G012670	1015	1064	595	1617	1931	2182	1015	1064	595	1617	1931	2182	1.33206	7.62108e-07	628	718	417	1670	2006	1659	628	718	417	1670	2006	1659	1.84302	4.98189e-18	808	585	994	1771	2433	2133	808	585	994	1771	2433	2133	1.61933	1.5916e-14
Csa4G269200	1137	1305	1070	423	572	573	1137	1305	1070	423	572	573	-0.94221	0.000154492	1316	1214	1025	359	491	510	1316	1214	1025	359	491	510	-1.16442	3.30004e-09	1187	1043	1183	382	547	424	1187	1043	1183	382	547	424	-1.13369	1.38153e-15
Csa5G385380	2573	2920	1975	2972	3664	3346	2573	2920	1975	2972	3664	3346	0.645159	0.0100331	1789	2029	1655	3325	4139	2908	1789	2029	1655	3325	4139	2908	1.16415	3.34316e-09	2308	1851	2043	3178	3807	3041	2308	1851	2043	3178	3807	3041	0.905672	2.17389e-14
Csa3G780530	17	19	11	296	448	81	17	19	11	296	448	81	4.3824	2.66113e-12	13	4	21	509	498	255	13	4	21	509	498	255	5.27448	2.07349e-25	6	14	0	118	118	110	6	14	0	118	118	110	4.31525	4.88484e-09
Csa6G014510	92	127	72	3931	2331	1096	92	127	72	3931	2331	1096	4.88391	1.84031e-30	49	129	115	4466	3256	1690	49	129	115	4466	3256	1690	5.27494	5.30464e-18	83	65	127	2010	1954	2984	83	65	127	2010	1954	2984	4.90175	3.39423e-57
Csa4G627770	1644	1721	1562	724	887	962	1644	1721	1562	724	887	962	-0.713269	0.000936092	1421	1502	1204	720	573	705	1421	1502	1204	720	573	705	-0.815015	3.48308e-06	1581	1354	1582	689	1130	653	1581	1354	1582	689	1130	653	-0.685663	0.000246015
Csa2G033880	949	634	735	432	274	260	949	634	735	432	274	260	-1.01273	0.00037055	445	421	867	156	189	350	445	421	867	156	189	350	-1.14287	0.00907326	323	450	472	177	319	130	323	450	472	177	319	130	-0.837649	0.0270346
Csa5G139150	3038	2666	2008	4445	4554	4975	3038	2666	2008	4445	4554	4975	1.09751	2.47164e-10	2101	2394	1812	3577	4269	3726	2101	2394	1812	3577	4269	3726	1.11284	4.03932e-13	2839	2517	2793	3562	4759	3751	2839	2517	2793	3562	4759	3751	0.771205	2.63055e-13
Csa2G223150	3208	2339	3221	1679	1713	1833	3208	2339	3221	1679	1713	1833	-0.509291	0.0072638	2921	3504	3579	1661	1650	1947	2921	3504	3579	1661	1650	1947	-0.705825	4.97802e-06	2132	3298	2934	1703	1495	1277	2132	3298	2934	1703	1495	1277	-0.690302	0.0193423
Csa6G093630	463	427	315	201	198	176	463	427	315	201	198	176	-0.827973	0.00227882	347	418	389	162	150	185	347	418	389	162	150	185	-0.989885	7.164e-06	384	321	323	96	214	131	384	321	323	96	214	131	-1.04417	0.000291909
Csa6G513530	553	718	309	874	1836	763	553	718	309	874	1836	763	1.37121	0.00379758	580	454	355	2237	1562	963	580	454	355	2237	1562	963	2.03183	2.97202e-09	396	267	428	1954	2752	3678	396	267	428	1954	2752	3678	3.17229	9.14267e-31
Csa6G185330	1268	1031	801	1156	1460	1587	1268	1031	801	1156	1460	1587	0.683756	0.00342943	924	888	621	1524	1547	1286	924	888	621	1524	1547	1286	1.08243	6.52245e-07	1075	934	1142	1486	2155	1621	1075	934	1142	1486	2155	1621	0.938773	2.01193e-11
Csa3G278920	86	88	96	814	648	734	86	88	96	814	648	734	3.24961	5.82048e-49	169	144	69	669	633	464	169	144	69	669	633	464	2.46143	8.08311e-13	139	75	72	592	1004	604	139	75	72	592	1004	604	3.1398	5.15858e-30
Csa7G446940	891	941	846	284	291	364	891	941	846	284	291	364	-1.28973	1.38394e-09	1001	770	726	270	281	289	1001	770	726	270	281	289	-1.34897	5.35297e-10	1072	1225	897	266	366	318	1072	1225	897	266	366	318	-1.54928	4.26917e-14
Csa4G309170	949	867	971	525	549	616	949	867	971	525	549	616	-0.493679	0.0167465	790	990	715	442	370	581	790	990	715	442	370	581	-0.614559	0.00602291	1147	837	883	503	729	552	1147	837	883	503	729	552	-0.479107	0.0104798
Csa4G047870	1825	1302	1651	2291	3330	2672	1825	1302	1651	2291	3330	2672	1.04081	1.00617e-06	1409	1341	1533	3012	3072	2801	1409	1341	1533	3012	3072	2801	1.27828	1.37368e-13	1131	1502	1742	3131	2329	2903	1131	1502	1742	3131	2329	2903	1.16936	5.56305e-05
CsaUNG019690	1294	1544	726	286	298	353	1294	1544	726	286	298	353	-1.70188	7.22842e-08	1085	934	810	409	296	297	1085	934	810	409	296	297	-1.26134	3.34074e-07	861	557	730	283	163	208	861	557	730	283	163	208	-1.4525	1.44146e-05
Csa5G577960	6628	4986	4717	6949	7804	6729	6628	4986	4717	6949	7804	6729	0.644178	5.75429e-05	4946	4845	4614	10573	9527	9464	4946	4845	4614	10573	9527	9464	1.26813	3.64159e-18	4167	3769	5067	9251	8576	10717	4167	3769	5067	9251	8576	10717	1.36995	3.51565e-10
Csa4G193250	16	20	12	58	49	52	16	20	12	58	49	52	1.95399	0.000810405	4	28	18	38	65	90	4	28	18	38	65	90	2.1814	0.00444882	34	10	19	64	67	144	34	10	19	64	67	144	2.40145	0.000258581
Csa3G824910	491	438	470	323	218	226	491	438	470	323	218	226	-0.635371	0.0300352	537	508	574	186	218	327	537	508	574	186	218	327	-0.943027	0.00037368	460	371	447	243	302	205	460	371	447	243	302	205	-0.564004	0.0101926
Csa6G289740	2322	1536	1393	618	476	813	2322	1536	1393	618	476	813	-1.21076	1.23432e-06	2190	2610	1819	527	684	585	2190	2610	1819	527	684	585	-1.64299	1.88625e-20	1806	2042	2197	490	821	308	1806	2042	2197	490	821	308	-1.74099	5.7396e-10
Csa6G486690	17	0	13	48	34	53	17	0	13	48	34	53	2.46271	0.0256859	15	6	10	28	33	38	15	6	10	28	33	38	1.87863	0.016012	15	16	18	43	64	34	15	16	18	43	64	34	1.70791	0.002669
Csa1G569270	12804	9661	9477	13535	16103	11527	12804	9661	9477	13535	16103	11527	0.615907	0.0027076	7821	7525	6316	13548	12679	15102	7821	7525	6316	13548	12679	15102	1.15801	8.82336e-19	10156	6184	9606	20409	34942	22909	10156	6184	9606	20409	34942	22909	1.78716	2.40429e-19
Csa6G525670	6171	7948	4099	10470	13016	8687	6171	7948	4099	10470	13016	8687	1.04668	0.00112929	3852	5134	3380	12245	9949	6547	3852	5134	3380	12245	9949	6547	1.47918	3.71786e-08	3528	2180	2830	9732	8831	11446	3528	2180	2830	9732	8831	11446	2.06271	1.33834e-19
Csa2G177210	637	623	284	2674	3162	3802	637	623	284	2674	3162	3802	2.88201	2.2532e-22	299	315	629	1037	2237	2710	299	315	629	1037	2237	2710	2.4492	1.44391e-10	170	159	262	3481	2920	2095	170	159	262	3481	2920	2095	4.068	5.89608e-50
Csa7G452360	3047	2659	2081	3315	3545	3777	3047	2659	2081	3315	3545	3777	0.689764	0.000103222	2121	2396	2023	3368	3643	3404	2121	2396	2023	3368	3643	3404	0.905116	1.06653e-11	2833	2188	3131	3287	4448	3743	2833	2188	3131	3287	4448	3743	0.702669	4.03372e-05
Csa7G405830	10107	5263	5477	3648	3005	1611	10107	5263	5477	3648	3005	1611	-1.05673	0.0035018	6809	7671	9509	1788	1318	2265	6809	7671	9509	1788	1318	2265	-1.95106	9.46448e-19	6448	8654	7552	1521	2368	1816	6448	8654	7552	1521	2368	1816	-1.8048	7.62964e-22
Csa1G589710	743	2279	1742	33862	33627	19489	743	2279	1742	33862	33627	19489	4.3679	4.04284e-26	1204	4496	2918	52180	49438	33957	1204	4496	2918	52180	49438	33957	4.24743	1.33281e-16	2423	1059	1791	36992	44478	39280	2423	1059	1791	36992	44478	39280	4.74946	1.09147e-88
Csa2G258730	19	18	27	76	139	136	19	18	27	76	139	136	2.68028	4.20245e-08	37	32	35	88	75	129	37	32	35	88	75	129	1.6978	7.5206e-05	17	31	48	104	154	106	17	31	48	104	154	106	2.10328	1.34936e-05
Csa5G151550	577	337	863	269	314	184	577	337	863	269	314	184	-0.973628	0.0351079	515	500	695	98	133	192	515	500	695	98	133	192	-1.81845	1.41961e-09	342	426	392	210	197	154	342	426	392	210	197	154	-0.837307	0.0034657
Csa1G042960	2111	2199	1724	2201	3001	2342	2111	2199	1724	2201	3001	2342	0.553922	0.0283377	1633	1839	1370	3104	2332	2322	1633	1839	1370	3104	2332	2322	0.924274	8.10976e-06	1897	1496	1899	2936	3080	4280	1897	1496	1899	2936	3080	4280	1.19901	6.56356e-07
Csa2G006030	691	505	581	116	87	103	691	505	581	116	87	103	-2.29613	2.0133e-26	610	481	371	58	49	66	610	481	371	58	49	66	-2.85569	1.57015e-23	430	407	560	72	57	51	430	407	560	72	57	51	-2.73201	4.20821e-21
Csa2G351610	1772	1750	1270	814	854	852	1772	1750	1270	814	854	852	-0.69356	0.00107724	1656	1566	1291	867	914	920	1656	1566	1291	867	914	920	-0.510986	0.0038143	1461	1506	1244	689	1070	875	1461	1506	1244	689	1070	875	-0.481236	0.0165021
Csa2G211450	10336	9015	9058	2099	1489	2183	10336	9015	9058	2099	1489	2183	-2.06923	1.11383e-32	8622	10502	10275	1739	1409	1717	8622	10502	10275	1739	1409	1717	-2.3676	4.24373e-55	7664	7866	6797	1514	1775	1551	7664	7866	6797	1514	1775	1551	-1.99556	2.63068e-49
Csa3G778360	794	729	902	138	159	174	794	729	902	138	159	174	-2.13877	6.88706e-22	641	897	1147	139	113	172	641	897	1147	139	113	172	-2.45078	1.8972e-18	559	806	834	205	292	103	559	806	834	205	292	103	-1.71142	1.87469e-06
Csa6G088700	6352	3837	5946	3394	2067	2514	6352	3837	5946	3394	2067	2514	-0.771091	0.00472243	4680	4215	3754	1234	1434	1531	4680	4215	3754	1234	1434	1531	-1.36845	6.41939e-20	4092	3749	5031	1661	2170	562	4092	3749	5031	1661	2170	562	-1.37995	0.000562324
Csa6G499220	438	436	479	5404	5661	4962	438	436	479	5404	5661	4962	3.79339	9.79291e-112	500	759	608	5861	7402	4782	500	759	608	5861	7402	4782	3.52168	2.48931e-57	632	498	680	4467	5999	5265	632	498	680	4467	5999	5265	3.33006	7.49373e-110
Csa4G259430	479	343	425	111	133	168	479	343	425	111	133	168	-1.35804	1.82646e-07	380	394	268	97	67	65	380	394	268	97	67	65	-1.94059	3.89733e-10	374	465	353	132	138	104	374	465	353	132	138	104	-1.46789	3.3593e-08
Csa4G651800	804	1033	331	54	65	63	804	1033	331	54	65	63	-3.34692	1.45036e-15	895	589	197	100	40	82	895	589	197	100	40	82	-2.6821	2.92128e-07	696	335	349	117	149	218	696	335	349	117	149	218	-1.26156	0.0023061
Csa6G167230	3057	2691	2280	990	758	1130	3057	2691	2280	990	758	1130	-1.24656	1.96333e-10	2502	3049	2577	763	781	980	2502	3049	2577	763	781	980	-1.46201	3.47518e-28	2084	1839	1912	851	745	925	2084	1839	1912	851	745	925	-0.972502	7.99179e-06
Csa1G025020	18451	24132	7051	60649	73854	75341	18451	24132	7051	60649	73854	75341	2.30625	1.71302e-09	5665	9061	5877	61360	64414	50279	5665	9061	5877	61360	64414	50279	3.3494	2.42832e-65	13168	5214	10508	76564	83589	79420	13168	5214	10508	76564	83589	79420	3.29248	7.945e-34
Csa5G607450	226	159	158	43	62	94	226	159	158	43	62	94	-1.20394	0.0046398	137	201	98	59	68	56	137	201	98	59	68	56	-0.998796	0.0191624	282	175	190	32	39	70	282	175	190	32	39	70	-1.95119	7.75462e-06
Csa7G043050	5	6	13	79	82	80	5	6	13	79	82	80	3.54422	2.22878e-09	0	0	0	65	61	87	0	0	0	65	61	87	8.81007	1.11265e-10	3	0	4	51	72	64	3	0	4	51	72	64	4.95464	4.18211e-10
Csa1G575110	1063	1003	826	1325	1662	1331	1063	1003	826	1325	1662	1331	0.815425	0.000111056	807	930	798	1925	1856	1575	807	930	798	1925	1856	1575	1.31895	1.03786e-13	1002	1022	1100	1692	1900	1931	1002	1022	1100	1692	1900	1931	1.03947	7.27876e-10
Csa7G073380	1471	1621	788	6030	6335	4108	1471	1621	788	6030	6335	4108	2.32416	2.20649e-14	838	874	842	6553	7271	4419	838	874	842	6553	7271	4419	3.07984	3.13442e-42	1408	779	1039	3225	2906	2617	1408	779	1039	3225	2906	2617	1.68019	3.8143e-13
Csa7G429620	712	482	525	348	340	375	712	482	525	348	340	375	-0.444885	0.0400202	571	610	578	269	298	385	571	610	578	269	298	385	-0.668019	0.00111253	661	544	643	271	325	296	661	544	643	271	325	296	-0.835854	3.25428e-06
Csa7G007850	96	53	59	134	189	223	96	53	59	134	189	223	1.6508	7.86156e-06	66	67	72	122	182	155	66	67	72	122	182	155	1.38602	5.10569e-05	74	57	69	88	147	130	74	57	69	88	147	130	1.07111	0.00252488
Csa3G727960	1935	2581	897	4282	4970	3755	1935	2581	897	4282	4970	3755	1.49197	8.63877e-05	1303	1320	979	5788	5906	3623	1303	1320	979	5788	5906	3623	2.33972	5.98343e-22	1073	842	1153	4631	4300	5362	1073	842	1153	4631	4300	5362	2.45923	9.28981e-32
Csa2G368970	2873	2390	2217	3844	3976	3686	2873	2390	2217	3844	3976	3686	0.86233	3.21634e-10	2181	2740	2351	3507	3962	3330	2181	2740	2351	3507	3962	3330	0.808165	9.2178e-07	2779	2465	2926	3472	3664	3252	2779	2465	2926	3472	3664	3252	0.565672	0.000295283
Csa1G226440	429	219	353	480	401	491	429	219	353	480	401	491	0.709384	0.0157717	346	387	284	428	424	516	346	387	284	428	424	516	0.657051	0.00121495	337	304	393	443	644	426	337	304	393	443	644	426	0.742402	0.000371099
Csa3G901130	3926	3444	3078	14195	14797	18154	3926	3444	3078	14195	14797	18154	2.40839	1.4914e-60	3539	3967	4992	13741	14806	14721	3539	3967	4992	13741	14806	14721	2.01107	1.54174e-28	2713	3675	4388	17841	15667	16035	2713	3675	4388	17841	15667	16035	2.42202	5.51191e-24
Csa5G420290	448	412	354	134	120	131	448	412	354	134	120	131	-1.42254	4.88727e-10	360	444	318	161	184	126	360	444	318	161	184	126	-1.00485	0.000473096	398	309	329	145	222	194	398	309	329	145	222	194	-0.678188	0.00538426
Csa1G525300	1150	1446	1290	675	392	702	1150	1446	1290	675	392	702	-0.928166	0.00346241	1501	1478	1540	365	412	350	1501	1478	1540	365	412	350	-1.77563	2.12442e-23	484	898	789	162	148	161	484	898	789	162	148	161	-1.99339	8.88274e-10
Csa3G642710	62	78	27	215	202	250	62	78	27	215	202	250	2.22486	3.42266e-07	77	119	59	315	179	239	77	119	59	315	179	239	1.77823	1.62378e-06	122	96	108	196	294	232	122	96	108	196	294	232	1.34955	1.43207e-08
NewGene_354	19	12	17	75	88	95	19	12	17	75	88	95	2.66988	8.9609e-09	23	7	14	128	107	149	23	7	14	128	107	149	3.32813	3.4687e-11	20	22	40	126	230	97	20	22	40	126	230	97	2.62659	1.1518e-08
Csa3G824890	11550	11200	6513	21406	17775	21329	11550	11200	6513	21406	17775	21329	1.2849	6.37918e-08	6113	6973	5208	16826	21155	18430	6113	6973	5208	16826	21155	18430	1.86125	2.82883e-36	5825	3464	4758	18228	21926	16905	5825	3464	4758	18228	21926	16905	2.24169	3.39663e-38
Csa3G645940	3110	5142	1481	23031	25365	21867	3110	5142	1481	23031	25365	21867	3.06414	1.64699e-15	1337	2532	1323	21123	23573	20070	1337	2532	1323	21123	23573	20070	3.89975	2.83066e-69	3237	1839	2058	23640	23293	21273	3237	1839	2058	23640	23293	21273	3.49506	3.63733e-64
Csa3G180310	23	47	15	115	156	33	23	47	15	115	156	33	2.05435	0.0125508	9	17	2	215	352	123	9	17	2	215	352	123	4.91094	6.54251e-16	8	13	13	178	190	200	8	13	13	178	190	200	4.27921	1.81237e-26
Csa3G006750	433	340	329	89	88	114	433	340	329	89	88	114	-1.68091	3.574e-12	374	331	260	123	152	124	374	331	260	123	152	124	-1.04112	0.00028352	430	414	315	60	135	128	430	414	315	60	135	128	-1.65065	9.46911e-07
Csa5G631520	4712	4498	3438	5337	5635	9948	4712	4498	3438	5337	5635	9948	0.952631	0.00098618	3523	4067	3394	4084	4263	4997	3523	4067	3394	4084	4263	4997	0.507473	1.76227e-05	5334	4101	5582	6634	9989	8382	5334	4101	5582	6634	9989	8382	0.940286	8.67194e-09
Csa6G424530	1791	3591	781	116	281	148	1791	3591	781	116	281	148	-3.29053	9.4208e-05	791	793	289	160	209	98	791	793	289	160	209	98	-1.73584	9.25468e-05	2241	1109	1662	545	614	1091	2241	1109	1662	545	614	1091	-0.896393	0.0267238
Csa7G393970	2697	2401	2441	1486	1622	1418	2697	2401	2441	1486	1622	1418	-0.501217	0.00317674	2624	2535	3486	1055	1349	1379	2624	2535	3486	1055	1349	1379	-0.981978	8.95938e-06	1811	2576	1963	1328	1380	926	1811	2576	1963	1328	1380	926	-0.606879	0.0303493
Csa6G520370	1161	986	786	1274	1627	1471	1161	986	786	1274	1627	1471	0.819386	7.82242e-05	884	989	748	1377	1327	1214	884	989	748	1377	1327	1214	0.819994	4.43859e-06	867	764	853	1444	1890	1861	867	764	853	1444	1890	1861	1.27835	9.94432e-16
Csa3G893440	960	787	743	1108	1288	1262	960	787	743	1108	1288	1262	0.795791	1.2366e-06	624	846	600	1234	1056	944	624	846	600	1234	1056	944	0.892145	4.83476e-05	860	795	816	1126	1444	1327	860	795	816	1126	1444	1327	0.868104	2.07649e-09
Csa2G338830	3909	2860	2336	30166	32824	28903	3909	2860	2336	30166	32824	28903	3.58933	9.87336e-101	3292	3201	3158	21567	21038	19099	3292	3201	3158	21567	21038	19099	2.90778	6.08048e-87	1243	1186	1989	24257	39373	40125	1243	1186	1989	24257	39373	40125	4.75723	7.50459e-80
Csa6G503880	419	207	407	103	92	99	419	207	407	103	92	99	-1.56125	4.06139e-06	364	379	255	48	48	74	364	379	255	48	48	74	-2.32979	1.83747e-15	372	257	366	51	111	39	372	257	366	51	111	39	-2.14436	2.68614e-09
Csa1G096070	212	97	124	50	39	34	212	97	124	50	39	34	-1.54225	0.000538108	97	138	134	57	61	47	97	138	134	57	61	47	-0.923736	0.0294689	210	173	153	46	76	32	210	173	153	46	76	32	-1.61872	9.73637e-06
Csa1G537370	538	198	262	75	110	59	538	198	262	75	110	59	-1.73642	8.8371e-05	161	116	331	30	52	114	161	116	331	30	52	114	-1.48093	0.0220114	184	199	180	29	29	31	184	199	180	29	29	31	-2.44656	1.11654e-13
Csa2G012150	1884	1711	1597	1660	2121	2145	1884	1711	1597	1660	2121	2145	0.424512	0.0423066	1523	1711	1367	1758	1853	1793	1523	1711	1367	1758	1853	1793	0.46654	0.00200355	2208	1868	2001	1767	2693	2083	2208	1868	2001	1767	2693	2083	0.305779	0.0492191
Csa4G325540	2821	2589	2454	2849	3377	2852	2821	2589	2454	2849	3377	2852	0.442155	0.0196205	2575	2632	2292	3399	3296	2841	2575	2632	2292	3399	3296	2841	0.583827	0.00134492	2926	2520	2960	2832	3913	3431	2926	2520	2960	2832	3913	3431	0.483208	0.000915637
Csa4G658610	1302	1347	1457	4672	5743	5285	1302	1347	1457	4672	5743	5285	2.15827	2.54934e-32	1214	1219	1164	5365	6702	5317	1214	1219	1164	5365	6702	5317	2.50451	3.87779e-52	1436	1829	2274	6103	7911	7620	1436	1829	2274	6103	7911	7620	2.16896	1.33185e-23
Csa7G432520	6123	7596	4106	7642	9978	6758	6123	7596	4106	7642	9978	6758	0.679632	0.0460063	5509	5294	4984	10739	8310	7380	5509	5294	4984	10739	8310	7380	0.982281	3.78562e-06	3627	2985	5135	7736	9308	11094	3627	2985	5135	7736	9308	11094	1.48546	5.07543e-09
Csa3G829120	555	499	341	99	60	71	555	499	341	99	60	71	-2.36065	2.03708e-14	360	515	275	94	73	108	360	515	275	94	73	108	-1.82302	6.88704e-10	410	386	393	64	147	92	410	386	393	64	147	92	-1.79734	3.7561e-11
Csa5G623890	3	21	0	99	90	60	3	21	0	99	90	60	3.53631	0.00153072	0	6	2	72	43	34	0	6	2	72	43	34	4.50365	2.08122e-06	0	4	0	13	27	22	0	4	0	13	27	22	4.10168	0.00489387
Csa1G420320	30596	27319	26641	12354	12278	12062	30596	27319	26641	12354	12278	12062	-0.970219	8.31337e-16	26188	28937	25526	13472	12848	13267	26188	28937	25526	13472	12848	13267	-0.794963	1.78093e-11	20055	23464	24075	11599	11745	10775	20055	23464	24075	11599	11745	10775	-0.771457	2.58964e-05
Csa6G116660	1816	1410	1750	2093	2554	2132	1816	1410	1750	2093	2554	2132	0.685657	0.000317981	1665	1849	1667	2843	2369	2862	1665	1849	1667	2843	2369	2862	0.868678	1.38629e-09	1200	1267	1327	2716	1817	2111	1200	1267	1327	2716	1817	2111	1.05191	0.000110049
Csa3G003480	2117	1799	1997	586	730	1013	2117	1799	1997	586	730	1013	-1.11477	2.74755e-06	1445	1642	1821	419	567	648	1445	1642	1821	419	567	648	-1.37345	1.13874e-11	1210	1679	1735	709	776	878	1210	1679	1735	709	776	878	-0.754643	0.00543684
NewGene_255	101	56	67	5	16	12	101	56	67	5	16	12	-2.49928	0.00010759	70	50	47	6	14	7	70	50	47	6	14	7	-2.40108	0.000525867	103	68	52	2	11	6	103	68	52	2	11	6	-3.37685	6.91617e-07
Csa5G471600	277	379	52	3015	2730	1827	277	379	52	3015	2730	1827	3.6526	3.01343e-05	129	121	298	1193	1584	1491	129	121	298	1193	1584	1491	3.15752	3.75542e-19	121	80	161	1450	1882	1527	121	80	161	1450	1882	1527	3.95727	1.90764e-65
Csa6G111390	2355	1750	1601	2901	2134	2292	2355	1750	1601	2901	2134	2292	0.608377	0.00330823	1734	1954	2121	2663	2635	2728	1734	1954	2121	2663	2635	2728	0.691196	2.94371e-05	1980	1603	1917	2287	2480	2057	1980	1603	1917	2287	2480	2057	0.529283	0.000658172
Csa2G075330	776	927	492	1718	1847	2008	776	927	492	1718	1847	2008	1.56921	5.81829e-09	368	484	390	1949	1401	1319	368	484	390	1949	1401	1319	2.15762	1.52948e-21	828	531	789	1574	1749	1734	828	531	789	1574	1749	1734	1.46399	2.21539e-13
Csa1G597730	38	112	107	231	319	160	38	112	107	231	319	160	1.64981	0.00502632	161	263	159	412	308	185	161	263	159	412	308	185	0.905523	0.0380741	108	46	54	195	297	426	108	46	54	195	297	426	2.38755	4.09426e-08
Csa4G022930	497	533	273	618	591	797	497	533	273	618	591	797	0.852749	0.0122419	483	483	297	600	644	634	483	483	297	600	644	634	0.810112	0.000861136	622	379	596	656	1088	861	622	379	596	656	1088	861	0.909718	0.000175476
Csa6G152930	16	11	8	44	23	40	16	11	8	44	23	40	1.86154	0.0141349	0	15	8	38	33	57	0	15	8	38	33	57	2.7269	0.00756368	10	28	7	58	56	58	10	28	7	58	56	58	2.13452	0.00357915
Csa1G073880	16	28	20	91	100	88	16	28	20	91	100	88	2.33529	1.66688e-06	17	33	29	164	116	89	17	33	29	164	116	89	2.4778	2.3228e-07	22	13	20	118	142	147	22	13	20	118	142	147	3.11152	1.06009e-15
Csa4G052070	1440	1435	1314	133	134	144	1440	1435	1314	133	134	144	-3.12197	5.07875e-65	1596	1732	1202	103	101	274	1596	1732	1202	103	101	274	-3.04501	2.65228e-20	1450	2035	1391	154	128	107	1450	2035	1391	154	128	107	-3.43426	7.24924e-38
Csa2G336080	0	5	0	37	33	44	0	5	0	37	33	44	4.68078	0.000110921	1	3	1	51	65	42	1	3	1	51	65	42	5.23509	1.32893e-08	0	4	0	39	57	32	0	4	0	39	57	32	5.1617	2.94012e-06
Csa4G293010	479	323	350	425	465	501	479	323	350	425	465	501	0.520872	0.0194653	362	391	419	684	652	588	362	391	419	684	652	588	0.945934	1.03444e-05	331	307	375	525	481	441	331	307	375	525	481	441	0.739029	0.00219095
Csa3G176260	8120	7434	4451	2184	1847	3138	8120	7434	4451	2184	1847	3138	-1.24479	1.02701e-05	3010	3825	4638	574	970	1894	3010	3825	4638	574	970	1894	-1.55487	1.55017e-05	7834	3873	5955	2547	4198	1739	7834	3873	5955	2547	4198	1739	-0.87218	0.00703115
Csa3G077710	823	432	938	1848	1856	2276	823	432	938	1848	1856	2276	1.68952	1.95203e-09	713	679	1197	2926	2602	3283	713	679	1197	2926	2602	3283	1.97048	6.85864e-14	379	495	812	3495	2242	2643	379	495	812	3495	2242	2643	2.55355	1.11709e-13
Csa7G431400	231	185	258	295	287	389	231	185	258	295	287	389	0.755383	0.0104195	187	229	195	287	235	370	187	229	195	287	235	370	0.767654	0.00359156	212	170	182	255	396	293	212	170	182	255	396	293	0.941614	1.17427e-05
Csa7G073480	50	50	18	443	502	460	50	50	18	443	502	460	3.81857	3.56094e-27	6	0	17	502	502	484	6	0	17	502	502	484	6.18035	2.31357e-06	35	4	35	453	502	636	35	4	35	453	502	636	4.68118	5.6038e-20
Csa3G731200	26968	20682	27043	27028	32176	30883	26968	20682	27043	27028	32176	30883	0.507368	0.00598931	29355	25514	24980	34288	38737	39009	29355	25514	24980	34288	38737	39009	0.710903	2.35842e-06	20268	25614	26418	37115	30508	34267	20268	25614	26418	37115	30508	34267	0.723663	0.00423751
Csa5G284520	5785	5454	4976	3133	3215	2979	5785	5454	4976	3133	3215	2979	-0.565041	0.000320359	4816	5019	5109	2824	2562	3201	4816	5019	5109	2824	2562	3201	-0.578649	6.35747e-05	4655	4781	6104	2828	3345	2892	4655	4781	6104	2828	3345	2892	-0.568988	0.00236627
CsaUNG026650	235	159	114	404	560	337	235	159	114	404	560	337	1.62317	1.66729e-06	171	151	176	379	413	583	171	151	176	379	413	583	1.67245	5.16879e-12	156	194	157	565	633	459	156	194	157	565	633	459	1.91041	1.14423e-17
Csa1G696460	6900	5869	7488	8854	9237	8525	6900	5869	7488	8854	9237	8525	0.625233	0.000468294	6614	9323	7918	9943	10571	12089	6614	9323	7918	9943	10571	12089	0.680097	4.16711e-06	8396	7066	8229	10701	12506	8159	8396	7066	8229	10701	12506	8159	0.610486	0.00021327
Csa6G495010	38	20	19	6	3	0	38	20	19	6	3	0	-2.81705	0.0303861	17	45	49	0	0	5	17	45	49	0	0	5	-4.29991	0.000970894	16	37	19	5	3	2	16	37	19	5	3	2	-2.64537	0.0147924
Csa3G814380	294	415	366	116	98	104	294	415	366	116	98	104	-1.54973	1.49278e-06	296	415	326	135	102	128	296	415	326	135	102	128	-1.27031	9.13857e-07	407	392	394	162	159	97	407	392	394	162	159	97	-1.30406	1.49444e-06
Csa2G033960	688	459	643	187	306	300	688	459	643	187	306	300	-0.930585	0.00226536	529	519	565	287	225	244	529	519	565	287	225	244	-0.866347	0.000287669	573	628	568	344	300	294	573	628	568	344	300	294	-0.691197	0.00645443
Csa5G409670	1522	951	1249	1502	1533	1502	1522	951	1249	1502	1533	1502	0.536135	0.00456172	953	1133	1402	1302	1557	1618	953	1133	1402	1302	1557	1618	0.576676	0.0139916	1194	1059	1458	1421	2235	1598	1194	1059	1458	1421	2235	1598	0.693685	0.000283535
Csa3G851910	3128	2383	2341	1575	1538	1725	3128	2383	2341	1575	1538	1725	-0.455364	0.00163619	2088	2869	2321	1611	1492	1535	2088	2869	2321	1611	1492	1535	-0.412113	0.021566	2761	2395	2964	1615	2312	1740	2761	2395	2964	1615	2312	1740	-0.319327	0.0472295
Csa3G141780	1270	1169	899	546	400	570	1270	1169	899	546	400	570	-0.905491	0.000100789	1177	1432	996	440	497	529	1177	1432	996	440	497	529	-1.06384	2.22523e-10	1199	1070	1116	463	706	538	1199	1070	1116	463	706	538	-0.789933	9.59375e-08
Csa4G049610	167	261	91	851	1326	853	167	261	91	851	1326	853	2.76544	7.38666e-12	62	72	41	1043	1161	493	62	72	41	1043	1161	493	4.21276	8.13511e-31	44	20	23	599	958	1024	44	20	23	599	958	1024	5.11383	1.7025e-56
Csa5G418770	625	1187	465	126	197	154	625	1187	465	126	197	154	-2.05247	1.80577e-06	362	515	318	65	62	119	362	515	318	65	62	119	-2.05687	3.79046e-11	472	415	326	138	147	129	472	415	326	138	147	129	-1.33295	5.64152e-08
Csa1G338930	495	761	591	2141	2631	4826	495	761	591	2141	2631	4826	2.57291	5.09581e-14	736	675	468	1204	1672	1633	736	675	468	1204	1672	1633	1.49104	4.93372e-12	680	720	517	3819	4851	4884	680	720	517	3819	4851	4884	3.03387	2.66201e-57
Csa1G013760	832	735	675	1078	1355	819	832	735	675	1078	1355	819	0.779049	0.00450344	644	528	501	1053	907	721	644	528	501	1053	907	721	0.917773	0.00049457	587	594	614	826	822	836	587	594	614	826	822	836	0.691172	0.000559488
Csa5G647400	107	125	92	10	25	21	107	125	92	10	25	21	-2.30799	1.71827e-05	44	72	39	13	8	14	44	72	39	13	8	14	-1.90415	0.00406445	71	54	74	19	20	4	71	54	74	19	20	4	-2.01758	0.00347491
Csa4G011070	35	61	32	309	329	67	35	61	32	309	329	67	2.68057	4.38831e-05	12	32	40	609	457	252	12	32	40	609	457	252	4.22635	3.03191e-19	49	41	37	316	383	641	49	41	37	316	383	641	3.63957	3.71999e-23
Csa6G366270	672	708	623	149	225	113	672	708	623	149	225	113	-1.80674	2.20948e-08	593	416	344	204	285	169	593	416	344	204	285	169	-0.803442	0.034379	431	592	557	148	168	72	431	592	557	148	168	72	-1.84283	5.34438e-08
Csa1G569440	235	158	220	66	90	74	235	158	220	66	90	74	-1.1689	0.000563763	200	271	228	89	108	104	200	271	228	89	108	104	-0.983437	0.000504593	466	342	261	87	161	90	466	342	261	87	161	90	-1.47509	2.95736e-06
Csa4G645250	640	507	524	5450	6296	3894	640	507	524	5450	6296	3894	3.4732	1.45753e-58	419	372	705	4929	6761	5468	419	372	705	4929	6761	5468	3.72767	6.80497e-42	292	370	451	4578	4322	4145	292	370	451	4578	4322	4145	3.76897	1.07224e-65
Csa5G129300	1402	1109	893	648	552	481	1402	1109	893	648	552	481	-0.76934	0.0010782	879	993	903	519	597	652	879	993	903	519	597	652	-0.425774	0.0137462	1069	1099	958	561	692	636	1069	1099	958	561	692	636	-0.517167	0.00478454
Csa3G145780	16592	10406	15512	25417	38322	45725	16592	10406	15512	25417	38322	45725	1.60814	1.36757e-10	15310	11952	4721	25138	25882	26912	15310	11952	4721	25138	25882	26912	1.52522	7.87408e-06	23106	33064	18585	51666	49026	59791	23106	33064	18585	51666	49026	59791	1.32381	2.52622e-06
Csa5G623910	1292	1120	1256	1287	1537	1360	1292	1120	1256	1287	1537	1360	0.424166	0.0352433	1262	1383	984	1434	1371	1406	1262	1383	984	1434	1371	1406	0.451945	0.0143736	1408	1186	1434	1356	2057	1504	1408	1186	1434	1356	2057	1504	0.484499	0.00173634
Csa1G042410	161	163	109	37	44	92	161	163	109	37	44	92	-1.09959	0.0463538	101	102	89	31	21	37	101	102	89	31	21	37	-1.49331	0.000811871	128	143	126	48	92	54	128	143	126	48	92	54	-0.857697	0.0254804
Csa6G010030	5510	8414	6108	26482	29756	11948	5510	8414	6108	26482	29756	11948	1.98254	1.12624e-07	4609	7043	4823	40573	42094	23857	4609	7043	4823	40573	42094	23857	2.95533	4.26981e-31	3497	2531	3047	26126	25649	34255	3497	2531	3047	26126	25649	34255	3.48776	6.52964e-63
Csa6G110860	5550	3801	4537	5339	5401	6362	5550	3801	4537	5339	5401	6362	0.545085	0.000477769	4449	5054	4462	5413	5175	4988	4449	5054	4462	5413	5175	4988	0.392049	0.0113283	5440	5368	6657	5852	7554	6035	5440	5368	6657	5852	7554	6035	0.357501	0.0392181
Csa5G650470	5	0	5	79	96	79	5	0	5	79	96	79	4.9274	6.34775e-12	10	4	21	135	69	119	10	4	21	135	69	119	3.39774	1.42405e-07	13	21	9	88	99	84	13	21	9	88	99	84	2.85948	5.90501e-09
Csa6G181520	748	615	469	216	177	222	748	615	469	216	177	222	-1.33191	1.40077e-08	448	593	405	64	156	194	448	593	405	64	156	194	-1.58828	2.45417e-05	577	395	469	153	260	197	577	395	469	153	260	197	-1.03946	7.39999e-06
Csa4G664340	362	323	348	554	511	487	362	323	348	554	511	487	0.820342	5.21998e-05	344	445	333	644	661	497	344	445	333	644	661	497	0.930913	0.000123683	406	351	324	540	726	601	406	351	324	540	726	601	0.995449	3.35081e-09
Csa7G412840	251	388	225	526	571	406	251	388	225	526	571	406	1.01189	0.00662323	331	241	228	897	518	516	331	241	228	897	518	516	1.51012	5.28678e-06	189	245	240	838	1014	1276	189	245	240	838	1014	1276	2.43146	5.084e-21
Csa3G779010	330	813	432	18631	19905	15402	330	813	432	18631	19905	15402	5.28469	2.48609e-52	428	784	517	22877	22179	14176	428	784	517	22877	22179	14176	5.36214	6.58433e-99	665	308	722	20915	25204	24527	665	308	722	20915	25204	24527	5.61155	9.03473e-100
Csa1G039030	41	78	19	1390	1261	590	41	78	19	1390	1261	590	4.7689	1.70322e-22	20	31	26	1412	1671	1086	20	31	26	1412	1671	1086	6.00512	4.03523e-95	25	26	22	610	693	815	25	26	22	610	693	815	5.08296	9.20607e-71
Csa6G365200	729	575	780	943	1424	1128	729	575	780	943	1424	1128	0.982868	0.000104531	603	655	609	1437	1369	1137	603	655	609	1437	1369	1137	1.31635	7.95174e-12	458	515	562	1243	1272	1179	458	515	562	1243	1272	1179	1.4827	5.07635e-15
Csa5G602220	1996	2378	1934	424	344	436	1996	2378	1934	424	344	436	-2.17325	7.44684e-25	1647	1387	1100	658	414	616	1647	1387	1100	658	414	616	-1.06462	2.97277e-05	865	989	906	475	457	460	865	989	906	475	457	460	-0.767766	0.000460239
Csa5G190560	453	144	232	531	374	743	453	144	232	531	374	743	1.27419	0.00316082	342	403	229	425	469	431	342	403	229	425	469	431	0.688169	0.0104642	611	387	486	784	1807	1147	611	387	486	784	1807	1147	1.51301	6.7285e-09
Csa1G690260	137	121	110	163	348	264	137	121	110	163	348	264	1.31512	0.000687097	116	88	85	280	276	324	116	88	85	280	276	324	1.82644	3.05163e-12	132	125	153	288	377	308	132	125	153	288	377	308	1.45143	1.30404e-11
Csa3G822290	238	129	153	401	432	347	238	129	153	401	432	347	1.44619	5.68592e-08	128	179	114	547	645	465	128	179	114	547	645	465	2.22706	2.48928e-18	185	96	134	559	500	714	185	96	134	559	500	714	2.35068	4.86185e-14
Csa3G564320	153	114	149	68	44	61	153	114	149	68	44	61	-1.0303	0.00995857	135	241	225	38	58	86	135	241	225	38	58	86	-1.51059	0.00032454	227	193	170	53	97	62	227	193	170	53	97	62	-1.28829	2.92557e-05
Csa6G522750	179	205	147	313	522	376	179	205	147	313	522	376	1.41881	1.53864e-05	171	147	63	534	424	403	171	147	63	534	424	403	2.08692	1.29048e-08	201	181	183	346	445	386	201	181	183	346	445	386	1.2679	1.31202e-11
Csa5G547610	1021	2023	796	33124	32266	28716	1021	2023	796	33124	32266	28716	4.81334	1.66005e-45	787	2454	1207	41524	41417	33483	787	2454	1207	41524	41417	33483	4.98332	3.8679e-59	1824	1091	1335	41624	54282	42651	1824	1091	1335	41624	54282	42651	5.24353	1.10472e-222
Csa1G011450	718	436	576	298	222	342	718	436	576	298	222	342	-0.75802	0.0059086	702	740	574	127	115	232	702	740	574	127	115	232	-1.8778	4.71578e-12	447	456	486	124	186	144	447	456	486	124	186	144	-1.41731	2.42634e-12
Csa4G043920	1363	1385	1130	1792	2065	1642	1363	1385	1130	1792	2065	1642	0.736189	0.000549146	981	1024	963	1849	2044	1845	981	1024	963	1849	2044	1845	1.18161	3.87904e-15	1077	986	988	1935	1680	1592	1077	986	988	1935	1680	1592	1.00119	3.74151e-07
Csa6G515480	234	182	159	91	73	95	234	182	159	91	73	95	-0.907507	0.00522578	246	237	95	74	77	59	246	237	95	74	77	59	-1.20658	0.0119914	230	136	178	58	113	81	230	136	178	58	113	81	-0.912673	0.0132696
Csa5G643230	560	447	519	286	252	268	560	447	519	286	252	268	-0.684265	0.00105838	353	466	332	199	101	251	353	466	332	199	101	251	-0.839314	0.0277356	511	376	564	227	376	270	511	376	564	227	376	270	-0.537379	0.0459473
NewGene_2006	3054	3411	2200	6029	10678	7736	3054	3411	2200	6029	10678	7736	1.72795	7.00079e-10	2002	2997	2061	5974	5168	4819	2002	2997	2061	5974	5168	4819	1.42653	6.38324e-14	3338	2145	2563	10582	10352	8228	3338	2145	2563	10582	10352	8228	2.08717	7.6681e-29
NewGene_2007	529	427	407	713	866	609	529	427	407	713	866	609	0.92866	6.88615e-05	442	422	501	971	996	895	442	422	501	971	996	895	1.29334	1.53361e-10	461	428	509	825	1123	636	461	428	509	825	1123	636	1.07646	1.26972e-07
Csa2G167190	649	643	451	639	877	904	649	643	451	639	877	904	0.707158	0.0112008	468	706	207	1062	1008	909	468	706	207	1062	1008	909	1.37835	0.000200171	1267	656	606	1030	1403	1386	1267	656	606	1030	1403	1386	0.82541	0.00999657
Csa3G180400	2647	1869	2011	5650	5973	6011	2647	1869	2011	5650	5973	6011	1.68135	3.53355e-42	2224	2058	2548	6416	6963	5915	2224	2058	2548	6416	6963	5915	1.72214	2.02876e-20	1751	1822	1859	6323	6374	6076	1751	1822	1859	6323	6374	6076	2.00886	3.99769e-39
Csa4G082320	15359	11480	13062	25278	25874	30130	15359	11480	13062	25278	25874	30130	1.26667	9.12048e-24	13177	17801	17601	30370	24064	23805	13177	17801	17601	30370	24064	23805	0.924738	5.81299e-06	11112	15207	15933	26475	26657	31335	11112	15207	15933	26475	26657	31335	1.21884	3.09889e-07
Csa5G611650	1808	1775	1506	1959	1871	2187	1808	1775	1506	1959	1871	2187	0.470564	0.0112008	1510	1694	1432	1784	1654	2005	1510	1694	1432	1784	1654	2005	0.459137	0.00091601	1471	1654	1461	2059	1945	1701	1471	1654	1461	2059	1945	1701	0.532874	0.0134223
Csa1G699620	2547	2104	1897	2329	3185	2283	2547	2104	1897	2329	3185	2283	0.497551	0.0409349	1898	1960	1736	2830	2896	2605	1898	1960	1736	2830	2896	2605	0.808577	1.69746e-07	1684	1855	1939	2432	2387	2822	1684	1855	1939	2432	2387	2822	0.70648	0.00149907
Csa3G127110	1103	1289	1144	287	304	417	1103	1289	1144	287	304	417	-1.59617	4.08503e-11	1047	1080	859	269	193	277	1047	1080	859	269	193	277	-1.7862	6.7047e-19	839	990	923	292	342	410	839	990	923	292	342	410	-1.18128	9.85444e-07
Csa6G425790	160	268	168	7114	8887	4339	160	268	168	7114	8887	4339	5.30551	1.84257e-57	208	306	204	9572	11898	5815	208	306	204	9572	11898	5815	5.51039	2.26642e-89	261	278	180	8629	9362	8288	261	278	180	8629	9362	8288	5.40647	1.74348e-174
Csa1G423110	2739	3092	2216	4874	5310	4753	2739	3092	2216	4874	5310	4753	1.11849	5.72912e-08	2427	2792	2198	4151	5156	4437	2427	2792	2198	4151	5156	4437	1.12584	1.45953e-13	2664	2497	2416	3727	4359	3557	2664	2497	2416	3727	4359	3557	0.830291	2.62608e-12
Csa4G669200	1855	937	1326	1856	1975	1504	1855	937	1326	1856	1975	1504	0.640189	0.0182456	1114	1026	1191	1445	2075	2039	1114	1026	1191	1445	2075	2039	0.953009	3.30365e-06	1524	1448	1549	1491	2224	1440	1524	1448	1549	1491	2224	1440	0.379239	0.0209643
Csa2G010250	6500	5789	4038	3631	2829	2912	6500	5789	4038	3631	2829	2912	-0.559411	0.0218918	4067	5155	3467	2276	2710	2181	4067	5155	3467	2276	2710	2181	-0.578891	0.00370196	5546	4287	4936	1821	2746	1734	5546	4287	4936	1821	2746	1734	-1.03479	8.53103e-13
Csa6G500590	1541	1195	1341	373	405	378	1541	1195	1341	373	405	378	-1.57765	1.03303e-24	1047	1261	695	474	419	439	1047	1261	695	474	419	439	-0.926279	0.000128741	1740	1356	1029	521	602	384	1740	1356	1029	521	602	384	-1.24288	2.49612e-07
NewGene_1525	199	82	116	31	53	23	199	82	116	31	53	23	-1.60553	0.0042699	133	80	201	19	4	36	133	80	201	19	4	36	-2.65038	0.000260027	42	80	60	19	15	18	42	80	60	19	15	18	-1.59331	0.0115816
NewGene_1529	11	7	5	21	46	52	11	7	5	21	46	52	2.62738	0.00102704	2	4	18	41	76	51	2	4	18	41	76	51	3.00155	0.000757223	24	11	28	105	78	157	24	11	28	105	78	157	2.69973	1.26423e-06
Csa4G652070	1375	1085	1326	674	578	646	1375	1085	1326	674	578	646	-0.760872	1.29281e-05	1275	1422	1355	543	423	788	1275	1422	1355	543	423	788	-0.996359	1.38358e-05	1406	1013	956	560	777	534	1406	1013	956	560	777	534	-0.64637	0.00135406
Csa1G569360	735	1017	492	1439	1606	1407	735	1017	492	1439	1606	1407	1.20755	0.000165416	468	677	405	1201	1294	986	468	677	405	1201	1294	986	1.42143	8.70948e-10	591	388	531	800	1232	995	591	388	531	800	1232	995	1.20976	5.43447e-10
Csa5G154220	1170	804	847	1066	1159	1014	1170	804	847	1066	1159	1014	0.450858	0.021209	542	662	510	1058	720	924	542	662	510	1058	720	924	0.894113	4.46343e-05	792	667	730	945	1197	1415	792	667	730	945	1197	1415	0.924356	3.34385e-05
Csa3G119760	4072	4477	3968	1467	1932	1638	4072	4477	3968	1467	1932	1638	-1.08886	1.63648e-07	2723	3477	1953	1443	1680	1514	2723	3477	1953	1443	1680	1514	-0.567595	0.0127553	4458	3277	3144	2084	2276	1624	4458	3277	3144	2084	2276	1624	-0.645171	0.00105072
Csa3G716870	295	436	109	1777	2862	1061	295	436	109	1777	2862	1061	2.99423	0.000122221	210	117	159	2543	2400	1621	210	117	159	2543	2400	1621	3.98468	1.93818e-42	106	130	138	1810	2288	3435	106	130	138	1810	2288	3435	4.557	6.74409e-56
Csa6G381790	855	664	869	930	992	1013	855	664	869	930	992	1013	0.533125	0.00749267	592	680	590	951	788	982	592	680	590	951	788	982	0.776323	4.49725e-06	896	679	910	988	1448	935	896	679	910	988	1448	935	0.636049	0.000636933
Csa5G589300	761	1083	544	329	272	328	761	1083	544	329	272	328	-1.14924	0.000828227	554	583	431	257	299	206	554	583	431	257	299	206	-0.796858	0.00388814	877	454	712	280	327	238	877	454	712	280	327	238	-1.05209	0.000109266
Csa1G045670	1881	2033	1060	4500	5407	6192	1881	2033	1060	4500	5407	6192	1.9257	6.97708e-13	1231	1534	691	4127	4658	4071	1231	1534	691	4127	4658	4071	2.14838	1.14546e-18	1971	1216	2115	4689	6502	6005	1971	1216	2115	4689	6502	6005	1.91443	3.18944e-19
Csa7G395820	675	521	379	1365	1201	1743	675	521	379	1365	1201	1743	1.698	2.05878e-13	372	524	217	613	807	1033	372	524	217	613	807	1033	1.37875	7.52679e-06	1008	346	403	961	1893	1081	1008	346	403	961	1893	1081	1.36595	0.0006639
Csa4G107450	10513	9457	9831	14054	17111	15532	10513	9457	9831	14054	17111	15532	0.881122	1.3747e-08	9901	11239	9890	20134	19254	16893	9901	11239	9890	20134	19254	16893	1.09713	1.51649e-12	11079	12434	12130	17626	17604	17231	11079	12434	12130	17626	17604	17231	0.776578	1.0264e-05
Csa6G511830	395	409	387	116	166	154	395	409	387	116	166	154	-1.22351	1.00812e-05	376	337	301	138	167	148	376	337	301	138	167	148	-0.934524	0.00028249	349	369	404	167	238	218	349	369	404	167	238	218	-0.646318	0.00927037
Csa2G402000	1746	1157	1311	1714	1626	1690	1746	1157	1311	1714	1626	1690	0.505335	0.00182981	1235	1478	1405	1388	1447	1710	1235	1478	1405	1388	1447	1710	0.365531	0.0257595	1669	1427	1406	1483	2019	1620	1669	1427	1406	1483	2019	1620	0.391731	0.00442284
Csa3G100800	1687	1919	1782	228	261	260	1687	1919	1782	228	261	260	-2.62745	8.90503e-39	1235	1626	549	523	483	307	1235	1626	549	523	483	307	-1.10134	0.00714005	2216	1901	1295	417	482	496	2216	1901	1295	417	482	496	-1.73295	1.40418e-13
Csa3G643770	412	414	359	576	569	588	412	414	359	576	569	588	0.777739	0.000121644	248	222	321	830	690	754	248	222	321	830	690	754	1.7411	1.3005e-12	308	167	269	701	607	742	308	167	269	701	607	742	1.71219	2.13031e-09
Csa2G030090	7385	8333	4517	38339	36353	40809	7385	8333	4517	38339	36353	40809	2.74086	2.63326e-31	3888	6660	5073	40607	43671	34826	3888	6660	5073	40607	43671	34826	3.1795	2.20349e-57	6073	3817	7118	43521	53489	45683	6073	3817	7118	43521	53489	45683	3.28687	5.58246e-56
Csa2G384460	300	364	230	571	548	627	300	364	230	571	548	627	1.18724	1.0304e-05	223	335	147	533	665	476	223	335	147	533	665	476	1.50873	1.4564e-06	302	296	300	488	569	442	302	296	300	488	569	442	0.946689	9.60689e-08
Csa2G264630	487	630	415	2357	2790	3023	487	630	415	2357	2790	3023	2.63182	2.80269e-29	233	304	274	2593	2886	3017	233	304	274	2593	2886	3017	3.61782	3.95458e-138	593	346	414	4906	4617	4837	593	346	414	4906	4617	4837	3.65015	2.40668e-67
Csa7G000520	6062	3657	5044	2771	2401	2705	6062	3657	5044	2771	2401	2705	-0.656223	0.000452675	4997	5158	7975	1251	1517	2128	4997	5158	7975	1251	1517	2128	-1.69323	5.41482e-11	3188	5313	4348	1654	1293	1501	3188	5313	4348	1654	1293	1501	-1.30635	8.23966e-06
Csa3G710230	3270	5316	3502	761	706	887	3270	5316	3502	761	706	887	-2.16048	3.17954e-15	3951	5933	1719	728	869	704	3951	5933	1719	728	869	704	-2.06562	1.4468e-09	4491	4462	3012	762	1069	774	4491	4462	3012	762	1069	774	-2.00268	4.95156e-25
Csa7G394680	2122	1949	1768	2131	2801	2939	2122	1949	1768	2131	2801	2939	0.663897	0.00105918	1913	2097	1354	2202	2661	2381	1913	2097	1354	2202	2661	2381	0.673011	0.000739365	2449	2032	2323	2523	3181	2682	2449	2032	2323	2523	3181	2682	0.512737	2.86458e-05
Csa1G012130	3131	3248	2793	1392	1502	1448	3131	3248	2793	1392	1502	1448	-0.851655	1.08744e-06	2728	2975	2723	1998	1741	1846	2728	2975	2723	1998	1741	1846	-0.361651	0.0319432	3040	3094	2992	1675	2026	1779	3040	3094	2992	1675	2026	1779	-0.526819	0.000153869
Csa4G011620	620	537	508	129	125	135	620	537	508	129	125	135	-1.86155	3.91916e-21	494	540	465	104	154	88	494	540	465	104	154	88	-1.87428	5.65709e-11	507	526	536	139	201	160	507	526	536	139	201	160	-1.45205	4.11825e-14
Csa2G348220	37	27	11	48	134	66	37	27	11	48	134	66	1.99886	0.00503799	40	16	28	58	81	67	40	16	28	58	81	67	1.50221	0.011739	12	11	23	96	46	48	12	11	23	96	46	48	2.30243	0.000736443
Csa3G850490	3369	5513	2637	1079	1820	953	3369	5513	2637	1079	1820	953	-1.36545	0.000669182	1219	2209	1065	821	809	860	1219	2209	1065	821	809	860	-0.596557	0.0368259	2440	1801	1618	991	994	634	2440	1801	1618	991	994	634	-0.943046	0.000126189
Csa3G852440	10	63	45	219	243	69	10	63	45	219	243	69	2.33801	0.00386774	20	29	20	416	236	151	20	29	20	416	236	151	3.80891	3.836e-16	31	18	32	89	208	309	31	18	32	89	208	309	3.12739	2.29887e-09
Csa7G322070	1780	1325	1373	2386	2727	2890	1780	1325	1373	2386	2727	2890	1.08178	9.36053e-14	1838	2070	1490	3128	2552	2298	1838	2070	1490	3128	2552	2298	0.810146	0.000147563	1826	1892	2141	2828	3503	3366	1826	1892	2141	2828	3503	3366	0.937574	1.01667e-08
Csa2G200420	8361	6164	6400	4945	3577	4710	8361	6164	6400	4945	3577	4710	-0.41874	0.0329418	7150	7889	9038	3054	3557	3992	7150	7889	9038	3054	3557	3992	-0.967553	9.23472e-09	6368	7639	7310	3429	3059	3282	6368	7639	7310	3429	3059	3282	-0.900645	2.54158e-05
Csa6G000140	7257	6888	4906	9268	10048	9688	7257	6888	4906	9268	10048	9688	0.843552	1.14615e-05	5178	5788	4566	9610	11267	9172	5178	5788	4566	9610	11267	9172	1.19094	4.98785e-14	6397	4946	6560	9859	10425	10214	6397	4946	6560	9859	10425	10214	0.994723	1.26307e-09
Csa6G038510	387	269	368	38	35	79	387	269	368	38	35	79	-2.51953	2.49431e-11	255	249	267	57	51	43	255	249	267	57	51	43	-2.12203	3.68826e-12	192	201	197	75	94	74	192	201	197	75	94	74	-1.07714	8.12375e-05
Csa1G422470	205	121	311	5330	4409	3651	205	121	311	5330	4409	3651	4.62774	1.00968e-48	55	63	219	4202	4850	4532	55	63	219	4202	4850	4532	5.52131	6.71245e-15	20	9	80	4640	4736	3909	20	9	80	4640	4736	3909	7.14863	2.1691e-14
Csa7G073780	489	513	408	3727	4050	2432	489	513	408	3727	4050	2432	3.09031	1.0028e-35	417	520	481	4059	3540	2389	417	520	481	4059	3540	2389	3.06518	1.0103e-36	485	426	489	2425	3836	5061	485	426	489	2425	3836	5061	3.23605	9.12962e-35
Csa4G046610	9862	9811	6524	1591	2197	2465	9862	9811	6524	1591	2197	2465	-1.83383	9.94403e-15	7522	10069	3788	590	803	1293	7522	10069	3788	590	803	1293	-2.76241	2.2746e-18	6340	5742	5413	1324	2124	850	6340	5742	5413	1324	2124	850	-1.85473	2.53075e-14
Csa5G182030	1080	1020	1017	1118	1452	1303	1080	1020	1017	1118	1452	1303	0.54467	0.0103964	958	958	701	1137	1215	963	958	958	701	1137	1215	963	0.582857	0.0125488	1149	1025	940	1549	1544	1390	1149	1025	940	1549	1544	1390	0.748522	2.23103e-05
Csa6G118330	143	85	101	333	346	215	143	85	101	333	346	215	1.70283	1.76511e-07	111	106	259	310	274	345	111	106	259	310	274	345	1.15966	0.0109486	106	62	146	360	404	201	106	62	146	360	404	201	1.82486	4.1183e-06
Csa2G121970	9626	8326	8660	9224	11201	12534	9626	8326	8660	9224	11201	12534	0.541477	0.00258544	9393	12017	9048	11203	10971	11193	9393	12017	9048	11203	10971	11193	0.369817	0.0125758	7431	8095	9234	10169	10175	9253	7431	8095	9234	10169	10175	9253	0.474403	0.0190418
Csa6G366560	6657	5518	6034	2760	3577	3850	6657	5518	6034	2760	3577	3850	-0.602883	0.00169133	5547	6507	5516	3824	3986	3178	5547	6507	5516	3824	3986	3178	-0.436309	0.0269194	5977	6931	6618	3834	3923	3609	5977	6931	6618	3834	3923	3609	-0.565975	0.00248551
Csa3G890070	279	209	215	315	358	308	279	209	215	315	358	308	0.726711	0.00229019	163	217	174	197	329	328	163	217	174	197	329	328	0.850022	0.00529723	289	215	328	321	483	355	289	215	328	321	483	355	0.677969	0.00686232
Csa5G569350	12785	12843	10164	3270	3180	3447	12785	12843	10164	3270	3180	3447	-1.62509	5.12019e-25	9076	9597	9163	2620	3205	3396	9076	9597	9163	2620	3205	3396	-1.37218	3.53557e-26	10983	9208	10550	3177	3962	3126	10983	9208	10550	3177	3962	3126	-1.37345	1.91755e-40
[truncated: 859 more rows]
