# Supplementary material for: CsBPC2 is essential for cucumber survival under cold stress
Source: BMC Plant Biol. 2023 Nov 16;23:566. doi: 10.1186/s12870-023-04577-1 (PMC10652477; doi:10.1186/s12870-023-04577-1)
Supplement: Supplementary file 2 — Additional file 2. Table S2. Cold-responsive differential genes unique to WT [file 12870_2023_4577_MOESM2_ESM.xlsx]

## Sheet: total
Table S2 Cold-responsive differential genes unique to WT
#ID	0h-WT-counts 1	0h-WT-counts 2	0h-WT-counts 3	6h-WT-counts 1	6h-WT-counts 2	6h-WT-counts 3	0h-WT-FPKM 1	0h-WT-FPKM 2	0h-WT-FPKM 3	6h-WT-FPKM 1	6h-WT-FPKM 2	6h-WT-FPKM 3	log2(6h-WT/0h-WT)	6h-WT/0h-WT FDR	0h-L2-counts 1	0h-L2-counts 2	0h-L2-counts 3	6h-L2-counts 1	6h-L2-counts 2	6h-L2-counts 3	0h-L2-FPKM 1	0h-L2-FPKM 2	0h-L2-FPKM 3	6h-L2-FPKM 1	6h-L2-FPKM 2	6h-L2-FPKM 3	log2(6h-L2/0h-L2)	6h-L2/0h-L2 FDR	0h-L3-counts 1	0h-L3-counts 2	0h-L3-counts 3	6h-L3-counts 1	6h-L3-counts 2	6h-L3-counts 3	0h-L3-FPKM 1	0h-L3-FPKM 2	0h-L3-FPKM 3	6h-L3-FPKM 1	6h-L3-FPKM 2	6h-L3-FPKM 3	log2(6h-L3/0h-L3)	6h-L3/0h-L3 FDR
NewGene_1541	15	47	3	0	0	0	15	47	3	0	0	0	-6.7026	0.00151145	0	13	0	0	0	0	0	13	0	0	0	0	-4.20722	0.455402	10	8	6	6	0	0	10	8	6	6	0	0	-1.66952	0.530156
Csa4G046810	20	18	25	0	0	0	20	18	25	0	0	0	-6.61007	0.000180171	0	4	0	0	0	14	0	4	0	0	0	14	2.03307	0.670541	0	7	0	13	0	4	0	7	0	13	0	4	1.54864	0.692069
Csa7G390090	14	6	42	0	0	0	14	6	42	0	0	0	-6.59985	0.000996294	9	35	30	10	0	4	9	35	30	10	0	4	-2.14143	0.146791	13	14	10	12	2	0	13	14	10	12	2	0	-1.11566	0.601759
NewGene_1550	29	32	0	0	0	0	29	32	0	0	0	0	-6.53679	0.0118393	38	18	7	0	14	3	38	18	7	0	14	3	-1.65011	0.358298	1	3	20	0	12	0	1	3	20	0	12	0	-1.02295	0.773321
Csa6G507110	39	0	21	0	0	0	39	0	21	0	0	0	-6.43303	0.0149244	22	11	13	6	3	33	22	11	13	6	3	33	0.0137635	0.994445	16	13	10	8	0	9	16	13	10	8	0	9	-0.874156	0.66094
Csa7G018810	32	19	7	0	0	0	32	19	7	0	0	0	-6.43291	0.000901408	7	9	14	0	2	0	7	9	14	0	2	0	-3.6751	0.0867157	0	4	16	7	0	0	0	4	16	7	0	0	-1.19824	0.773134
NewGene_341	0	34	15	0	0	0	0	34	15	0	0	0	-6.35106	0.0208843	0	0	44	0	0	0	0	0	44	0	0	0	-6.1756	0.0708535	10	27	25	19	0	0	10	27	25	19	0	0	-1.38883	0.575818
Csa6G294430	7	27	14	0	0	0	7	27	14	0	0	0	-6.27601	0.00210851	3	0	0	3	0	5	3	0	0	3	0	5	1.57101	0.73032	0	21	6	0	5	0	0	21	6	0	5	0	-2.48372	0.450405
Csa7G046120	13	30	3	0	0	0	13	30	3	0	0	0	-6.18632	0.00540689	3	0	0	0	8	0	3	0	0	0	8	0	1.64617	0.767864	0	6	0	0	0	0	0	6	0	0	0	0	-3.30591
Csa1G132140	0	16	27	0	0	0	0	16	27	0	0	0	-6.14469	0.030321	9	16	8	6	4	0	9	16	8	6	4	0	-1.42339	0.455304	19	11	26	5	23	0	19	11	26	5	23	0	-0.92922	0.630383
NewGene_1475	17	11	17	0	0	0	17	11	17	0	0	0	-6.10715	0.00187652	2	14	6	0	0	0	2	14	6	0	0	0	-5.04252	0.0625586	34	22	9	0	16	0	34	22	9	0	16	0	-2.00711	0.345457
Csa2G055570	14	6	20	0	0	0	14	6	20	0	0	0	-5.93889	0.00532374	15	0	40	18	0	0	15	0	40	18	0	0	-1.38342	0.825922	0	192	11	5	9	15	0	192	11	5	9	15	-2.65815	0.375126
Csa4G361790	17	11	9	0	0	0	17	11	9	0	0	0	-5.80697	0.00616877	0	0	14	0	0	0	0	0	14	0	0	0	-4.5226	0.380578	11	8	0	0	0	0	11	8	0	0	0	0	-4.87577	0.177636
CsaUNG029170	41	56	82	3	0	0	41	56	82	3	0	0	-5.69794	2.38499e-06	2	2	278	0	6	4	2	2	278	0	6	4	-4.69417		2	32	0	0	59	2	2	32	0	0	59	2	0.75851	0.833441
NewGene_1352	11	17	4	0	0	0	11	17	4	0	0	0	-5.64013	0.0164038	9	13	13	2	2	3	9	13	13	2	2	3	-2.10226	0.147853	0	0	0	0	0	0	0	0	0	0	0	0
Csa6G358060	8	10	12	0	0	0	8	10	12	0	0	0	-5.55495	0.0149377	11	13	17	5	0	7	11	13	17	5	0	7	-1.57989	0.345889	10	7	7	0	7	3	10	7	7	0	7	3	-1.14213	0.589626
Csa6G518310	8	9	12	0	0	0	8	9	12	0	0	0	-5.50249	0.017549	0	12	16	8	0	4	0	12	16	8	0	4	-0.981623	0.73538	9	9	7	0	0	3	9	9	7	0	0	3	-2.78224	0.220925
Csa7G049150	11	11	7	0	0	0	11	11	7	0	0	0	-5.48049	0.018336	9	8	12	4	6	0	9	8	12	4	6	0	-1.28055	0.522241	7	9	5	5	0	4	7	9	5	5	0	4	-0.917035	0.700547
Csa1G497300	12	12	5	0	0	0	12	12	5	0	0	0	-5.47374	0.020964	4	6	0	0	0	0	4	6	0	0	0	0	-3.89702	0.420133	0	0	0	0	0	0	0	0	0	0	0	0
NewGene_745	8	12	8	0	0	0	8	12	8	0	0	0	-5.45598	0.0204408	6	6	5	0	0	0	6	6	5	0	0	0	-4.71562	0.0936655	0	8	0	0	0	0	0	8	0	0	0	0	-3.72183	0.560553
Csa1G008540	8	10	10	0	0	0	8	10	10	0	0	0	-5.45199	0.0198991	3	0	0	0	0	0	3	0	0	0	0	0	-2.25195		0	2	0	0	0	0	0	2	0	0	0	0	-1.71444
Csa1G132760	4	7	16	0	0	0	4	7	16	0	0	0	-5.42841	0.0303861	0	0	0	0	0	10	0	0	0	0	0	10	4.2938	0.458291	0	0	0	0	0	0	0	0	0	0	0	0
NewGene_87	7	13	7	0	0	0	7	13	7	0	0	0	-5.41302	0.0247239	0	5	9	0	0	0	0	5	9	0	0	0	-4.45119	0.269586	0	0	0	3	0	0	0	0	0	3	0	0	2.7853
NewGene_1771	6	16	4	0	0	0	6	16	4	0	0	0	-5.37327	0.0357444	6	0	0	12	0	14	6	0	0	12	0	14	2.285	0.458382	5	32	5	0	3	3	5	32	5	0	3	3	-2.68663	0.148548
Csa4G122800	8	2	16	0	0	0	8	2	16	0	0	0	-5.324	0.0461303	20	11	12	0	0	15	20	11	12	0	0	15	-1.40655	0.552434	2	2	4	2	0	10	2	2	4	2	0	10	0.897027	0.772969
Csa4G046680	10	7	9	0	0	0	10	7	9	0	0	0	-5.31541	0.0284168	6	10	0	0	0	0	6	10	0	0	0	0	-4.57076	0.236127	56	7	0	0	2	0	56	7	0	0	2	0	-4.83557	0.0601379
Csa6G007450	24	188	3	0	2	3	24	188	3	0	2	3	-5.29371	0.00080141	0	7	16	0	0	5	0	7	16	0	0	5	-2.09446	0.532021	28	0	2	6	4	8	28	0	2	6	4	8	-0.401753	0.897057
Csa2G381880	10	13	2	0	0	0	10	13	2	0	0	0	-5.26918	0.0492143	10	9	5	0	4	3	10	9	5	0	4	3	-1.55919	0.45537	0	2	3	0	17	8	0	2	3	0	17	8	2.38946	0.365159
Csa7G425900	10	4	11	0	0	0	10	4	11	0	0	0	-5.24868	0.0390098	6	16	28	8	7	8	6	16	28	8	7	8	-0.906947	0.514739	2	0	5	0	12	5	2	0	5	0	12	5	1.38549	0.662616
Csa6G125240	12	9	4	0	0	0	12	9	4	0	0	0	-5.23964	0.0399434	5	14	0	0	0	9	5	14	0	0	0	9	-0.878747	0.827211	5	0	10	13	6	2	5	0	10	13	6	2	0.751256	0.77573
Csa3G882950	5	7	11	0	0	0	5	7	11	0	0	0	-5.18223	0.0455696	0	0	0	3	0	0	0	0	0	3	0	0	2.73936		1	12	3	23	2	6	1	12	3	23	2	6	1.22215	0.571237
Csa5G609820	12	8	4	0	0	0	12	8	4	0	0	0	-5.17408	0.0462535	0	8	0	0	0	0	0	8	0	0	0	0	-3.5082		0	0	0	0	2	0	0	0	0	0	2	0	1.85897
Csa4G000010	7	10	6	0	0	0	7	10	6	0	0	0	-5.16789	0.0442989	2	0	13	0	5	18	2	0	13	0	5	18	0.693168	0.834238	30	10	0	12	12	5	30	10	0	12	12	5	-0.220578	0.936519
Csa1G435730	9	9	5	0	0	0	9	9	5	0	0	0	-5.14372	0.0466176	15	2	0	2	4	4	15	2	0	2	4	4	-0.568795	0.852896	2	2	0	3	8	9	2	2	0	3	8	9	2.5211	0.217205
Csa3G178540	11	6	6	0	0	0	11	6	6	0	0	0	-5.11418	0.0492143	0	7	5	0	0	0	0	7	5	0	0	0	-4.18274	0.340243	0	0	0	0	0	0	0	0	0	0	0	0
NewGene_1730	25	28	22	0	3	0	25	28	22	0	3	0	-4.40543	0.00314981	23	48	8	3	2	13	23	48	8	3	2	13	-1.9068	0.149431	23	41	31	15	5	0	23	41	31	15	5	0	-2.00928	0.146683
Csa1G042580	17	17	15	2	0	0	17	17	15	2	0	0	-4.38543	0.0156174	12	13	2	5	0	5	12	13	2	5	0	5	-1.18859	0.599456	5	21	6	2	0	0	5	21	6	2	0	0	-3.76069	0.0885025
Csa1G042270	15	25	8	2	0	0	15	25	8	2	0	0	-4.37407	0.0233905	15	0	12	4	11	10	15	0	12	4	11	10	0.0475876	0.98566	8	5	3	3	8	0	8	5	3	3	8	0	-0.421437	0.888906
Csa2G423620	27	8	8	0	2	0	27	8	8	0	2	0	-4.09957	0.0468168	0	9	4	0	0	0	0	9	4	0	0	0	-4.27545	0.317069	6	2	10	0	0	3	6	2	10	0	0	3	-2.284	0.423561
NewGene_1111	16	33	24	4	0	0	16	33	24	4	0	0	-3.99864	0.0105345	24	6	6	7	21	20	24	6	6	7	21	20	0.608047	0.695408	8	15	16	13	10	0	8	15	16	13	10	0	-0.579871	0.789707
Csa3G878720	18	16	4	0	1	1	18	16	4	0	1	1	-3.99163	0.0463956	7	10	4	4	5	10	7	10	4	4	5	10	0.079702	0.970006	12	8	15	4	5	10	12	8	15	4	5	10	-0.640582	0.67986
NewGene_1523	34	8	67	2	0	4	34	8	67	2	0	4	-3.96288	0.00414557	13	29	93	0	4	19	13	29	93	0	4	19	-2.43971	0.088934	4	15	4	0	16	20	4	15	4	0	16	20	0.787153	0.740983
Csa2G011440	35	33	77	5	2	2	35	33	77	5	2	2	-3.80076	6.19706e-05	14	23	18	10	13	12	14	23	18	10	13	12	-0.416027	0.728275	37	54	46	10	26	4	37	54	46	10	26	4	-1.6569	0.0515811
Csa3G841990	63	60	273	5	11	11	63	60	273	5	11	11	-3.68315	6.64879e-06	25	68	418	0	17	180	25	68	418	0	17	180	-1.3079	0.71599	6	9	0	56	0	0	6	9	0	56	0	0	2.23955	0.722877
Csa4G022910	23	188	16	6	7	3	23	188	16	6	7	3	-3.68042	0.0017862	12	52	7	7	0	9	12	52	7	7	0	9	-1.87537	0.255631	54	0	0	0	18	12	54	0	0	0	18	12	-0.636991	0.933963
Csa7G395260	308	303	14	10	28	7	308	303	14	10	28	7	-3.52078	0.000448723	11	12	49	2	0	30	11	12	49	2	0	30	-1.08329	0.607473	196	0	30	0	16	35	196	0	30	0	16	35	-1.85074	0.684549
NewGene_1314	14	36	28	6	0	0	14	36	28	6	0	0	-3.52005	0.0322204	22	5	7	0	0	2	22	5	7	0	0	2	-3.93828	0.0691105	9	10	6	7	6	0	9	10	6	7	6	0	-0.756374	0.736755
NewGene_1133	60	29	20	0	0	8	60	29	20	0	0	8	-3.50866	0.0209172	10	18	2	25	9	0	10	18	2	25	9	0	0.520872	0.834456	93	18	20	26	25	45	93	18	20	26	25	45	-0.157037	0.918997
Csa2G361690	25	21	21	5	0	0	25	21	21	5	0	0	-3.50619	0.0286955	22	22	10	12	8	11	22	22	10	12	8	11	-0.55864	0.655822	15	18	30	6	16	40	15	18	30	6	16	40	0.208864	0.90256
NewGene_1924	30	32	28	7	0	0	30	32	28	7	0	0	-3.45917	0.0218342	15	10	10	8	9	0	15	10	10	8	9	0	-0.77339	0.706643	7	6	29	20	0	9	7	6	29	20	0	9	-0.20341	0.943275
Csa6G454380	6	11	43	0	3	2	6	11	43	0	3	2	-3.40433	0.0452484	9	22	32	6	0	8	9	22	32	6	0	8	-1.97556	0.184748	8	6	11	14	0	0	8	6	11	14	0	0	-0.491373	0.89028
Csa3G606620	296	811	57	27	57	26	296	811	57	27	57	26	-3.20953	0.0118599	142	84	35	108	89	65	142	84	35	108	89	65	0.254766	0.78003	159	21	69	58	122	128	159	21	69	58	122	128	0.550579	0.583865
Csa1G024280	33	34	69	4	5	4	33	34	69	4	5	4	-3.17684	0.000220321	22	15	47	3	12	12	22	15	47	3	12	12	-1.4644	0.199764	25	7	29	20	2	2	25	7	29	20	2	2	-1.01594	0.577421
Csa5G315360	47	44	62	5	0	10	47	44	62	5	0	10	-3.146	0.00170851	23	18	37	13	15	9	23	18	37	13	15	9	-0.858812	0.408595	40	48	28	19	26	32	40	48	28	19	26	32	-0.379239	0.667014
Csa7G037550	67	97	7	4	8	6	67	97	7	4	8	6	-3.0173	0.00712194	19	0	6	6	0	0	19	0	6	6	0	0	-1.81575	0.593667	4	0	4	0	7	11	4	0	4	0	7	11	1.3985	0.641749
Csa3G882940	36	35	44	0	4	9	36	35	44	0	4	9	-2.93281	0.00841051	18	30	33	9	12	0	18	30	33	9	12	0	-1.67437	0.230384	38	13	10	7	4	12	38	13	10	7	4	12	-1.11146	0.413352
Csa5G605140	73	283	17	10	12	22	73	283	17	10	12	22	-2.92585	0.00451544	18	22	34	0	7	13	18	22	34	0	7	13	-1.72271	0.219489	263	14	28	22	29	15	263	14	28	22	29	15	-1.94689	0.0951277
Csa7G447990	9960	8056	2733	870	542	923	9960	8056	2733	870	542	923	-2.89602	1.39604e-13	3176	16343	1581	528	821	2042	3176	16343	1581	528	821	2042	-2.37253	0.0602628	26313	8239	19106	349	7018	1182	26313	8239	19106	349	7018	1182	-2.58438	0.0543038
Csa1G445860	5219	4054	18315	1316	1583	319	5219	4054	18315	1316	1583	319	-2.88563	0.010836	3200	7801	64015	1600	1542	11661	3200	7801	64015	1600	1542	11661	-2.25605	0.287925	871	938	1237	4946	364	137	871	938	1237	4946	364	137	1.16447
NewGene_1563	68	28	21	0	8	5	68	28	21	0	8	5	-2.86754	0.0173475	14	64	41	17	24	3	14	64	41	17	24	3	-1.14055	0.354783	3	5	24	2	0	10	3	5	24	2	0	10	-1.11392	0.661527
Csa7G197810	78	61	51	10	8	4	78	61	51	10	8	4	-2.86005	1.46244e-05	52	37	75	26	32	15	52	37	75	26	32	15	-0.945669	0.227	59	44	43	25	41	29	59	44	43	25	41	29	-0.421273	0.526977
Csa6G498430	23	39	13	5	1	3	23	39	13	5	1	3	-2.85438	0.0191082	18	8	6	0	2	4	18	8	6	0	2	4	-2.23801	0.22972	30	13	4	13	0	6	30	13	4	13	0	6	-0.946144	0.670199
Csa2G000800	181	64	54	18	12	4	181	64	54	18	12	4	-2.82446	0.000217227	35	31	40	4	13	0	35	31	40	4	13	0	-2.38609	0.0511658	48	53	61	4	36	4	48	53	61	4	36	4	-1.81834	0.0737371
Csa2G258720	72	69	75	0	18	8	72	69	75	0	18	8	-2.81607	0.00607779	78	39	62	56	73	45	78	39	62	56	73	45	0.178623	0.83479	51	77	67	53	45	75	51	77	67	53	45	75	0.0590089	0.950974
NewGene_176	28	25	20	3	0	6	28	25	20	3	0	6	-2.7977	0.0284605	1	16	11	17	2	6	1	16	11	17	2	6	0.11984	0.961478	10	12	14	7	5	3	10	12	14	7	5	3	-1.04744	0.453363
Csa5G178700	49	66	28	6	2	10	49	66	28	6	2	10	-2.77992	0.0018808	29	12	23	3	9	8	29	12	23	3	9	8	-1.48678	0.198437	18	19	35	7	20	11	18	19	35	7	20	11	-0.762327	0.477992
Csa1G033310	1352	1196	1934	177	306	99	1352	1196	1934	177	306	99	-2.71054	4.81179e-11	855	961	5702	192	162	786	855	961	5702	192	162	786	-2.6095	0.056826	389	563	501	416	101	72	389	563	501	416	101	72	-1.02488	0.424263
Csa6G046310	51	16	49	7	8	0	51	16	49	7	8	0	-2.67051	0.0305156	24	13	26	6	11	0	24	13	26	6	11	0	-1.64452	0.28602	25	17	11	9	12	0	25	17	11	9	12	0	-1.16913	0.490851
Csa7G051340	90	90	33	8	8	15	90	90	33	8	8	15	-2.54294	0.000432288	0	4	11	15	13	0	0	4	11	15	13	0	1.15492	0.679232	17	14	10	11	4	18	17	14	10	11	4	18	-0.0265378	0.990582
Csa3G076010	45	6	60	5	5	6	45	6	60	5	5	6	-2.53544	0.0301859	11	20	75	15	18	14	11	20	75	15	18	14	-0.981238	0.422764	12	28	23	44	22	5	12	28	23	44	22	5	0.390196	0.807338
Csa7G074970	349	64	187	28	40	16	349	64	187	28	40	16	-2.52083	0.000122142	106	64	406	16	69	80	106	64	406	16	69	80	-1.66002	0.0595496	15	33	216	172	11	7	15	33	216	172	11	7	-0.155698	0.964124
Csa1G064840	41	32	20	8	2	4	41	32	20	8	2	4	-2.48242	0.0130153	42	38	24	2	0	16	42	38	24	2	0	16	-2.37156	0.0771689	42	16	28	0	8	8	42	16	28	0	8	8	-2.23534	0.0711674
Csa3G348940	87	37	24	2	13	7	87	37	24	2	13	7	-2.44516	0.013838	39	33	20	20	2	12	39	33	20	20	2	12	-1.19547	0.314099	57	23	34	28	9	12	57	23	34	28	9	12	-0.925132	0.372735
Csa6G504450	52	88	25	6	7	15	52	88	25	6	7	15	-2.35705	0.00725017	76	23	24	19	14	4	76	23	24	19	14	4	-1.48828	0.173623	41	13	19	22	16	14	41	13	19	22	16	14	-0.229832	0.864602
Csa2G357240	117	155	84	13	38	9	117	155	84	13	38	9	-2.33455	0.000886203	77	55	47	41	34	15	77	55	47	41	34	15	-0.74059	0.353174	152	94	135	10	25	104	152	94	135	10	25	104	-1.17978	0.242633
Csa4G641590	697	1194	235	100	120	145	697	1194	235	100	120	145	-2.33407	1.64093e-05	221	334	136	143	76	105	221	334	136	143	76	105	-0.831264	0.0840062	438	206	245	332	304	422	438	206	245	332	304	422	0.510034	0.264266
Csa6G008760	46	46	37	11	2	9	46	46	37	11	2	9	-2.32905	0.00676194	38	27	45	14	0	9	38	27	45	14	0	9	-2.04793	0.0898148	38	7	21	14	6	10	38	7	21	14	6	10	-0.83976	0.537629
Csa6G121970	151	374	39	15	54	30	151	374	39	15	54	30	-2.31223	0.0104089	0	23	35	14	10	15	0	23	35	14	10	15	-0.355057	0.870249	4	9	12	67	6	18	4	9	12	67	6	18	2.16691	0.0941919
Csa7G043040	33	17	26	3	2	8	33	17	26	3	2	8	-2.30146	0.0361122	7	14	8	3	3	3	7	14	8	3	3	3	-1.43856	0.370807	11	7	0	7	4	0	11	7	0	7	4	0	-0.468055	0.899369
Csa7G452040	53	66	35	4	13	10	53	66	35	4	13	10	-2.2852	0.00386413	21	16	8	2	9	6	21	16	8	2	9	6	-1.17627	0.414354	33	34	23	0	21	22	33	34	23	0	21	22	-0.903384	0.579445
Csa7G081680	15	50	32	7	6	5	15	50	32	7	6	5	-2.25542	0.0273038	27	28	43	5	8	30	27	28	43	5	8	30	-1.02871	0.362297	39	28	20	8	14	4	39	28	20	8	14	4	-1.56568	0.0848114
Csa3G731820	52	35	23	2	14	3	52	35	23	2	14	3	-2.25414	0.0436485	22	11	20	15	4	16	22	11	20	15	4	16	-0.404953	0.78316	23	19	33	15	9	23	23	19	33	15	9	23	-0.412616	0.732508
Csa6G302120	48	17	64	6	11	6	48	17	64	6	11	6	-2.23417	0.0157709	55	25	37	9	23	25	55	25	37	9	23	25	-0.846611	0.365207	7	30	42	14	11	11	7	30	42	14	11	11	-0.929489	0.46007
Csa2G348950	127	217	53	31	24	20	127	217	53	31	24	20	-2.19207	0.00107033	64	85	27	28	33	10	64	85	27	28	33	10	-1.02443	0.249814	56	57	66	21	37	31	56	57	66	21	37	31	-0.814315	0.140614
Csa2G047790	291	399	181	48	51	66	291	399	181	48	51	66	-2.18419	1.4592e-07	204	153	206	83	93	136	204	153	206	83	93	136	-0.651477	0.104712	172	159	183	157	96	112	172	159	183	157	96	112	-0.246599	0.660803
Csa3G683670	63	51	56	8	5	19	63	51	56	8	5	19	-2.18385	0.0030918	19	46	12	17	9	0	19	46	12	17	9	0	-1.23555	0.461374	78	30	28	21	25	6	78	30	28	21	25	6	-1.17803	0.220643
Csa4G312840	285	263	181	31	55	53	285	263	181	31	55	53	-2.15117	1.00398e-08	68	74	85	43	38	35	68	74	85	43	38	35	-0.740015	0.160504	99	74	108	56	83	32	99	74	108	56	83	32	-0.534922	0.357401
Csa1G066490	160	127	174	49	31	8	160	127	174	49	31	8	-2.14725	0.00109784	103	128	371	67	44	138	103	128	371	67	44	138	-1.11403	0.125258	66	85	51	53	21	31	66	85	51	53	21	31	-0.685777	0.39689
Csa4G312230	70	86	45	29	2	8	70	86	45	29	2	8	-2.14592	0.0373747	29	22	57	6	15	25	29	22	57	6	15	25	-1.06643	0.304596	42	19	27	13	6	7	42	19	27	13	6	7	-1.49151	0.112782
NewGene_146	88	49	36	20	3	10	88	49	36	20	3	10	-2.12212	0.0168913	30	33	53	4	4	22	30	33	53	4	4	22	-1.79377	0.0795105	25	29	11	12	0	0	25	29	11	12	0	0	-2.10809	0.316963
Csa5G114640	297	176	146	38	49	36	297	176	146	38	49	36	-2.06175	9.28415e-08	101	71	50	11	60	57	101	71	50	11	60	57	-0.588918	0.534903	207	65	87	37	58	48	207	65	87	37	58	48	-1.09775	0.0695233
Csa3G854200	70	63	66	25	6	10	70	63	66	25	6	10	-2.04971	0.00524618	24	59	7	23	12	46	24	59	7	23	12	46	0.100814	0.949922	34	42	47	14	13	18	34	42	47	14	13	18	-1.22803	0.0774669
Csa3G748200	184	553	250	86	68	58	184	553	250	86	68	58	-2.04229	0.000154508	128	282	33	99	70	57	128	282	33	99	70	57	-0.667444	0.462696	583	87	72	59	103	172	583	87	72	59	103	172	-0.864485	0.59355
Csa1G064800	79	60	23	8	13	12	79	60	23	8	13	12	-2.03139	0.0104545	14	6	31	3	5	5	14	6	31	3	5	5	-1.79797	0.192086	44	10	41	0	19	19	44	10	41	0	19	19	-1.13499	0.503759
Csa7G211080	157	361	66	29	52	44	157	361	66	29	52	44	-2.02927	0.00477048	128	100	56	43	33	39	128	100	56	43	33	39	-1.06845	0.0518347	183	64	86	40	81	58	183	64	86	40	81	58	-0.684629	0.291336
Csa3G707170	36	34	26	4	10	6	36	34	26	4	10	6	-2.02229	0.0229932	13	16	51	6	7	7	13	16	51	6	7	7	-1.81011	0.105889	19	13	10	25	9	8	19	13	10	25	9	8	0.273899	0.866501
Csa6G354370	138	338	67	28	33	58	138	338	67	28	33	58	-2.00893	0.00610784	54	43	42	68	35	41	54	43	42	68	35	41	0.28674	0.724182	191	52	43	46	78	42	191	52	43	46	78	42	-0.565994	0.539455
Csa5G150420	1743	2456	901	589	253	247	1743	2456	901	589	253	247	-2.008	1.75584e-05	732	988	598	1017	726	314	732	988	598	1017	726	314	0.105886	0.882079	865	471	740	306	409	602	865	471	740	306	409	602	-0.414219	0.367895
Csa3G736890	264	360	130	48	56	57	264	360	130	48	56	57	-2.00576	2.19396e-05	191	126	102	117	144	53	191	126	102	117	144	53	-0.165403	0.843099	136	134	148	63	60	134	136	134	148	63	60	134	-0.452055	0.495776
Csa1G039880	3105	6400	1569	870	924	665	3105	6400	1569	870	924	665	-1.96979	0.0133276	1498	1160	847	591	516	1288	1498	1160	847	591	516	1288	-0.352887	0.456325	2621	700	893	769	1211	820	2621	700	893	769	1211	820	-0.361649	0.563444
Csa6G008860	151	256	166	49	36	43	151	256	166	49	36	43	-1.9618	7.4224e-06	109	94	51	37	83	65	109	94	51	37	83	65	-0.225875	0.778449	409	145	197	50	183	28	409	145	197	50	183	28	-1.40048	0.0528434
Csa3G902380	148	331	84	60	41	27	148	331	84	60	41	27	-1.94001	0.00438281	107	85	63	44	80	71	107	85	63	44	80	71	-0.163996	0.820752	99	96	43	76	42	94	99	96	43	76	42	94	0.100586	0.926942
Csa6G522690	57683	32995	82413	15725	16501	6626	57683	32995	82413	15725	16501	6626	-1.91119	4.37743e-06	39150	44911	149539	23907	20069	56485	39150	44911	149539	23907	20069	56485	-1.06719	0.388472	17154	18102	22403	27364	7112	7759	17154	18102	22403	27364	7112	7759	-0.1632	0.905023
Csa2G381820	337	284	369	99	56	71	337	284	369	99	56	71	-1.90239	3.60379e-09	333	412	346	283	170	207	333	412	346	283	170	207	-0.484997	0.16034	195	267	242	140	133	232	195	267	242	140	133	232	-0.245588	0.681057
Csa4G290200	150	231	99	51	37	24	150	231	99	51	37	24	-1.88325	0.000720163	80	83	43	38	23	35	80	83	43	38	23	35	-0.861442	0.167159	102	82	59	13	63	34	102	82	59	13	63	34	-0.994372	0.165971
Csa2G258600	97	54	248	41	30	24	97	54	248	41	30	24	-1.85385	0.0117574	33	59	60	25	8	24	33	59	60	25	8	24	-1.19119	0.134345	44	74	39	37	46	30	44	74	39	37	46	30	-0.289161	0.726901
Csa3G141830	69	41	93	26	10	12	69	41	93	26	10	12	-1.84598	0.0117216	108	78	169	71	43	69	108	78	169	71	43	69	-0.757236	0.204399	28	44	14	71	32	47	28	44	14	71	32	47	1.05419	0.225699
Csa2G264050	44	30	24	7	8	8	44	30	24	7	8	8	-1.83496	0.0262513	21	18	24	2	5	12	21	18	24	2	5	12	-1.55267	0.188021	10	13	21	6	9	2	10	13	21	6	9	2	-1.21038	0.37206
Csa2G287090	191	208	157	38	64	31	191	208	157	38	64	31	-1.82933	3.03916e-05	74	48	87	36	19	39	74	48	87	36	19	39	-0.954339	0.150261	97	72	32	46	45	58	97	72	32	46	45	58	-0.190233	0.84357
Csa3G842740	488	814	136	133	54	165	488	814	136	133	54	165	-1.82883	0.00844489	296	1048	149	42	86	175	296	1048	149	42	86	175	-2.04591	0.0661074	929	204	451	9	547	73	929	204	451	9	547	73	-1.2746	0.55428
Csa1G071270	433	1144	365	163	163	158	433	1144	365	163	163	158	-1.82196	0.00031821	244	222	178	254	170	129	244	222	178	254	170	129	0.0299294	0.964444	284	130	172	95	121	185	284	130	172	95	121	185	-0.29644	0.648095
Csa7G041940	60	102	36	15	13	21	60	102	36	15	13	21	-1.81094	0.0138742	50	66	16	30	19	24	50	66	16	30	19	24	-0.590327	0.545122	124	64	57	20	64	24	124	64	57	20	64	24	-1.02302	0.141491
Csa1G475990	46	50	40	4	19	10	46	50	40	4	19	10	-1.80941	0.0380242	18	37	21	2	0	22	18	37	21	2	0	22	-1.49894	0.388879	41	24	14	4	1	9	41	24	14	4	1	9	-2.19692	0.0709094
Csa6G487550	191	276	251	31	99	48	191	276	251	31	99	48	-1.7966	0.000925207	40	185	74	49	28	14	40	185	74	49	28	14	-1.40905	0.0904135	157	64	71	137	27	56	157	64	71	137	27	56	-0.0827322	0.952647
Csa4G645920	135	64	60	16	13	33	135	64	60	16	13	33	-1.7933	0.00555443	94	66	41	52	34	42	94	66	41	52	34	42	-0.416468	0.577156	159	101	103	36	120	47	159	101	103	36	120	47	-0.689309	0.262949
Csa6G504490	152	191	126	37	39	42	152	191	126	37	39	42	-1.77135	1.02701e-05	89	62	43	38	49	24	89	62	43	38	49	24	-0.560193	0.465783	85	78	83	54	77	29	85	78	83	54	77	29	-0.441316	0.473549
Csa4G050180	83	35	86	27	5	19	83	35	86	27	5	19	-1.75429	0.0400996	17	66	57	18	11	26	17	66	57	18	11	26	-1.12221	0.218453	70	78	33	25	30	18	70	78	33	25	30	18	-1.11373	0.0982916
Csa4G051500	238	156	284	66	70	36	238	156	284	66	70	36	-1.73562	7.55453e-05	225	190	324	169	73	121	225	190	324	169	73	121	-0.811257	0.105939	144	118	263	156	118	246	144	118	263	156	118	246	0.243747	0.757093
Csa4G652120	138	111	135	46	22	31	138	111	135	46	22	31	-1.72266	0.000132001	66	141	77	44	21	61	66	141	77	44	21	61	-0.937835	0.145396	71	91	82	13	51	34	71	91	82	13	51	34	-1.1626	0.0630868
Csa5G621910	73	44	47	14	14	14	73	44	47	14	14	14	-1.7079	0.00489862	48	44	94	11	17	48	48	44	94	11	17	48	-1.13402	0.195066	27	51	23	23	11	2	27	51	23	23	11	2	-1.26918	0.312604
Csa6G044010	54	32	39	12	15	5	54	32	39	12	15	5	-1.70171	0.0378241	19	27	11	6	1	12	19	27	11	6	1	12	-1.36831	0.327276	49	24	30	12	6	13	49	24	30	12	6	13	-1.45871	0.0939389
Csa1G068570	138	344	62	33	56	58	138	344	62	33	56	58	-1.70043	0.0251128	80	65	47	33	33	137	80	65	47	33	33	137	0.25593	0.806373	65	60	69	39	44	44	65	60	69	39	44	44	-0.395028	0.485599
Csa2G404840	163	153	111	16	59	36	163	153	111	16	59	36	-1.69982	0.00382156	97	102	98	56	34	80	97	102	98	56	34	80	-0.59478	0.277119	148	109	65	43	88	68	148	109	65	43	88	68	-0.498842	0.419345
Csa6G500440	195	169	46	30	33	43	195	169	46	30	33	43	-1.69636	0.00966205	46	47	29	42	45	50	46	47	29	42	45	50	0.400204	0.554949	35	4	20	37	53	65	35	4	20	37	53	65	1.64909	0.0625359
Csa4G037610	177	135	96	42	16	49	177	135	96	42	16	49	-1.68881	0.00214723	72	86	71	90	36	121	72	86	71	90	36	121	0.32215	0.669769	100	65	75	49	90	51	100	65	75	49	90	51	-0.148442	0.825636
Csa3G119420	534	499	166	77	96	142	534	499	166	77	96	142	-1.68333	0.000760225	288	256	117	90	78	154	288	256	117	90	78	154	-0.817541	0.10308	400	197	224	92	215	117	400	197	224	92	215	117	-0.769654	0.0813054
Csa4G296230	326	533	213	95	129	64	326	533	213	95	129	64	-1.6793	0.00073189	207	210	145	167	125	99	207	210	145	167	125	99	-0.273054	0.594821	313	196	157	201	193	213	313	196	157	201	193	213	0.10797	0.85604
Csa3G126810	77	56	74	29	7	19	77	56	74	29	7	19	-1.67897	0.0186361	52	55	93	40	21	37	52	55	93	40	21	37	-0.820553	0.234207	31	85	62	31	39	38	31	85	62	31	39	38	-0.533626	0.515443
Csa1G039970	953	850	754	254	285	151	953	850	754	254	285	151	-1.64649	2.19874e-08	263	251	521	200	238	308	263	251	521	200	238	308	-0.281707	0.611179	188	177	289	231	139	104	188	177	289	231	139	104	-0.224649	0.749369
Csa5G551250	653	951	199	125	124	249	653	951	199	125	124	249	-1.64401	0.00608421	200	228	143	78	137	173	200	228	143	78	137	173	-0.336982	0.504702	646	234	217	187	141	192	646	234	217	187	141	192	-0.800321	0.160433
Csa3G159450	343	172	705	101	123	110	343	172	705	101	123	110	-1.64399	0.00256321	222	270	268	169	260	207	222	270	268	169	260	207	-0.0288699	0.954644	124	245	176	169	48	93	124	245	176	169	48	93	-0.546837	0.510911
Csa2G404780	245	389	151	75	75	68	245	389	151	75	75	68	-1.63601	0.000479066	233	207	139	134	82	64	233	207	139	134	82	64	-0.79424	0.110969	222	114	118	41	80	90	222	114	118	41	80	90	-0.882407	0.0948998
Csa6G124130	44	46	106	11	21	23	44	46	106	11	21	23	-1.62994	0.0369875	31	37	70	21	5	41	31	37	70	21	5	41	-0.873052	0.432888	20	21	47	42	89	16	20	21	47	42	89	16	0.868506	0.384987
Csa7G071700	551	926	435	96	249	191	551	926	435	96	249	191	-1.62581	0.000708107	221	252	178	99	155	82	221	252	178	99	155	82	-0.705631	0.0960705	314	289	234	183	284	295	314	289	234	183	284	295	0.0738889	0.886862
NewGene_1516	259	668	86	74	118	99	259	668	86	74	118	99	-1.61075	0.035384	279	153	93	77	93	147	279	153	93	77	93	147	-0.522186	0.418652	164	110	162	124	131	129	164	110	162	124	131	129	0.0435479	0.941136
Csa2G356690	78	27	58	16	20	8	78	27	58	16	20	8	-1.60839	0.0447961	31	51	27	0	14	9	31	51	27	0	14	9	-2.01045	0.0941246	58	26	22	10	8	18	58	26	22	10	8	18	-1.28547	0.176547
Csa5G635440	80	100	46	23	14	27	80	100	46	23	14	27	-1.60075	0.0131458	56	30	95	36	44	29	56	30	95	36	44	29	-0.529497	0.551825	39	21	79	59	44	54	39	21	79	59	44	54	0.422503	0.65878
Csa3G073920	1081	1908	567	239	362	417	1081	1908	567	239	362	417	-1.60075	0.000801371	413	426	346	386	305	408	413	426	346	386	305	408	0.119173	0.718249	706	282	451	483	719	735	706	282	451	483	719	735	0.66094	0.0937187
Csa3G852530	440	756	283	114	142	169	440	756	283	114	142	169	-1.59536	0.000391719	268	256	221	183	231	297	268	256	221	183	231	297	0.14847	0.709133	498	302	287	242	251	181	498	302	287	242	251	181	-0.463992	0.206
Csa7G047350	4676	3353	6355	1477	1435	1180	4676	3353	6355	1477	1435	1180	-1.5816	4.07869e-09	4032	3589	8060	1587	1310	3868	4032	3589	8060	1587	1310	3868	-1.05233	0.23245	2417	2687	2317	1912	1122	1062	2417	2687	2317	1912	1122	1062	-0.613321	0.0986372
Csa1G526840	219	197	267	30	96	70	219	197	267	30	96	70	-1.57121	0.00211969	100	156	126	36	32	91	100	156	126	36	32	91	-1.06214	0.0546125	66	92	140	47	51	18	66	92	140	47	51	18	-1.17906	0.0670249
Csa1G023060	242	372	135	68	48	104	242	372	135	68	48	104	-1.56276	0.0040256	188	299	78	76	49	94	188	299	78	76	49	94	-1.11346	0.0513062	293	110	137	53	145	55	293	110	137	53	145	55	-0.924224	0.127592
Csa4G015850	83	82	44	17	18	26	83	82	44	17	18	26	-1.54133	0.0115053	45	29	43	19	24	10	45	29	43	19	24	10	-0.911331	0.295569	34	51	85	21	37	53	34	51	85	21	37	53	-0.408133	0.670523
Csa7G283910	54	89	64	27	16	19	54	89	64	27	16	19	-1.53692	0.0154942	26	32	31	38	44	13	26	32	31	38	44	13	0.353015	0.743867	9	45	38	19	39	25	9	45	38	19	39	25	-0.00402261	0.997849
Csa1G042490	217	225	88	33	71	51	217	225	88	33	71	51	-1.52893	0.00701625	89	92	113	50	48	31	89	92	113	50	48	31	-0.954033	0.061304	118	46	78	48	54	48	118	46	78	48	54	48	-0.454645	0.493248
Csa2G356610	277	265	306	59	143	50	277	265	306	59	143	50	-1.51214	0.00295372	353	189	117	130	97	75	353	189	117	130	97	75	-0.883591	0.125854	225	139	185	52	66	120	225	139	185	52	66	120	-0.958354	0.0604949
Csa2G223740	82	71	75	20	30	18	82	71	75	20	30	18	-1.50604	0.00472243	53	46	37	21	25	28	53	46	37	21	25	28	-0.654991	0.344028	47	45	44	38	26	59	47	45	44	38	26	59	0.112369	0.916317
Csa1G064830	93	71	62	25	25	17	93	71	62	25	25	17	-1.50386	0.00429178	36	28	38	27	14	31	36	28	38	27	14	31	-0.296918	0.76477	42	24	50	24	27	19	42	24	50	24	27	19	-0.513211	0.531619
Csa4G036610	92	27	91	26	19	17	92	27	91	26	19	17	-1.49425	0.0469902	43	66	74	18	14	46	43	66	74	18	14	46	-1.03967	0.170927	44	23	56	11	18	13	44	23	56	11	18	13	-1.34665	0.0718918
Csa6G516700	186	118	173	56	48	40	186	118	173	56	48	40	-1.48082	9.77178e-05	124	82	71	47	29	46	124	82	71	47	29	46	-0.962689	0.0771609	144	119	143	56	114	87	144	119	143	56	114	87	-0.470169	0.273787
Csa1G574950	596	1004	257	193	172	212	596	1004	257	193	172	212	-1.47866	0.0040404	382	316	350	226	148	229	382	316	350	226	148	229	-0.580691	0.0746215	419	138	259	264	472	393	419	138	259	264	472	393	0.688274	0.147046
Csa4G056730	99	128	80	38	26	31	99	128	80	38	26	31	-1.4743	0.00324583	55	63	60	51	23	24	55	63	60	51	23	24	-0.614495	0.415813	59	63	40	51	86	65	59	63	40	51	86	65	0.508633	0.36368
Csa5G352650	81	55	28	15	19	15	81	55	28	15	19	15	-1.47399	0.0435352	11	42	32	13	12	5	11	42	32	13	12	5	-1.23072	0.271951	21	37	31	6	14	3	21	37	31	6	14	3	-1.81921	0.0549674
Csa4G046600	109	105	48	16	24	41	109	105	48	16	24	41	-1.45704	0.0307077	54	41	60	40	47	22	54	41	60	40	47	22	-0.275162	0.759548	40	20	20	34	48	25	40	20	20	34	48	25	0.624122	0.437268
Csa3G209460	129	80	63	24	21	38	129	80	63	24	21	38	-1.45474	0.00781959	65	104	45	13	24	38	65	104	45	13	24	38	-1.28423	0.0545086	162	58	52	23	53	52	162	58	52	23	53	52	-0.862812	0.268262
Csa3G822510	179	117	152	36	73	28	179	117	152	36	73	28	-1.45115	0.00625779	151	70	105	39	38	74	151	70	105	39	38	74	-0.92478	0.120562	74	82	82	43	68	27	74	82	82	43	68	27	-0.615242	0.282243
Csa3G640640	223	81	116	47	29	52	223	81	116	47	29	52	-1.43479	0.00649359	73	91	189	38	37	69	73	91	189	38	37	69	-1.11018	0.0754678	83	74	82	45	51	19	83	74	82	45	51	19	-0.862582	0.136834
Csa2G058690	2099	2479	2077	786	678	652	2099	2479	2077	786	678	652	-1.43375	1.12542e-11	1452	1951	1178	976	1085	1182	1452	1951	1178	976	1085	1182	-0.259015	0.285808	1796	1581	1368	1082	974	913	1796	1581	1368	1082	974	913	-0.447071	0.0603378
Csa7G235760	106	90	94	26	41	24	106	90	94	26	41	24	-1.43078	0.00326617	119	57	48	19	63	41	119	57	48	19	63	41	-0.650586	0.454524	91	55	123	44	49	37	91	55	123	44	49	37	-0.832612	0.132482
Csa5G622730	149	117	117	43	48	30	149	117	117	43	48	30	-1.41602	0.000576289	86	155	139	52	38	85	86	155	139	52	38	85	-0.903727	0.0773873	138	81	94	46	105	37	138	81	94	46	105	37	-0.571275	0.353381
Csa5G178710	148	109	218	38	65	49	148	109	218	38	65	49	-1.41375	0.00417046	99	88	229	25	38	91	99	88	229	25	38	91	-1.27868	0.0706424	87	153	145	142	70	67	87	153	145	142	70	67	-0.225878	0.792399
NewGene_102	63	33	64	22	12	17	63	33	64	22	12	17	-1.40377	0.0450289	60	33	28	18	26	21	60	33	28	18	26	21	-0.67467	0.432106	60	42	37	34	23	17	60	42	37	34	23	17	-0.670017	0.387099
Csa7G343300	1937	2715	973	495	706	628	1937	2715	973	495	706	628	-1.39952	0.00044985	1703	1311	668	915	693	543	1703	1311	668	915	693	543	-0.52221	0.249836	1184	735	849	767	856	1319	1184	735	849	767	856	1319	0.336322	0.425033
Csa2G222040	67	45	50	21	14	17	67	45	50	21	14	17	-1.39172	0.0224486	41	59	32	25	34	33	41	59	32	25	34	33	-0.279353	0.732557	35	61	43	32	24	23	35	61	43	32	24	23	-0.599356	0.445601
Csa2G386140	94	78	68	35	14	29	94	78	68	35	14	29	-1.38566	0.017489	39	51	39	31	17	42	39	51	39	31	17	42	-0.299304	0.733269	45	37	20	16	4	19	45	37	20	16	4	19	-1.09256	0.328395
Csa4G361810	99	84	47	28	31	15	99	84	47	28	31	15	-1.38019	0.0328012	72	92	49	23	36	37	72	92	49	23	36	37	-0.91347	0.111412	71	83	92	47	37	36	71	83	92	47	37	36	-0.812482	0.113034
Csa6G517180	1161	1566	573	359	335	406	1161	1566	573	359	335	406	-1.36517	0.00048693	499	607	244	354	243	281	499	607	244	354	243	281	-0.363814	0.445751	939	371	368	283	499	303	939	371	368	283	499	303	-0.421084	0.425985
NewGene_694	145	96	85	19	61	26	145	96	85	19	61	26	-1.3528	0.0399829	104	62	55	21	61	32	104	62	55	21	61	32	-0.73015	0.348468	37	114	102	23	72	13	37	114	102	23	72	13	-1.14355	0.211418
Csa3G731720	190	259	99	74	41	70	190	259	99	74	41	70	-1.3505	0.0138477	141	178	110	117	129	89	141	178	110	117	129	89	-0.104984	0.859207	193	92	131	116	82	106	193	92	131	116	82	106	-0.190591	0.782427
Csa2G360770	204	109	141	54	39	56	204	109	141	54	39	56	-1.35021	0.000648359	97	173	106	58	56	70	97	173	106	58	56	70	-0.790099	0.0662033	51	61	88	18	66	86	51	61	88	18	66	86	-0.0426112	0.97339
Csa3G121600	3079	2672	2607	940	939	904	3079	2672	2607	940	939	904	-1.35013	2.85159e-24	2005	1833	1749	1477	1254	1800	2005	1833	1749	1477	1254	1800	-0.0850764	0.762418	1466	1373	1301	1271	1086	1455	1466	1373	1301	1271	1086	1455	0.121597	0.754815
Csa4G420180	851	815	572	242	268	238	851	815	572	242	268	238	-1.34328	1.35435e-08	384	452	410	335	304	309	384	452	410	335	304	309	-0.161439	0.585377	511	619	366	278	315	292	511	619	366	278	315	292	-0.548286	0.0951882
Csa7G066220	299	273	388	98	97	130	299	273	388	98	97	130	-1.34238	2.37037e-05	199	247	306	120	115	175	199	247	306	120	115	175	-0.666598	0.0662176	124	191	249	223	122	164	124	191	249	223	122	164	0.096395	0.909895
Csa7G448120	123	159	152	46	59	44	123	159	152	46	59	44	-1.32672	0.00185497	84	113	63	50	37	75	84	113	63	50	37	75	-0.45477	0.455366	113	70	85	30	93	46	113	70	85	30	93	46	-0.502102	0.44369
Csa2G421000	141	74	58	22	34	34	141	74	58	22	34	34	-1.32487	0.0219648	64	66	63	45	37	30	64	66	63	45	37	30	-0.546999	0.373346	79	63	74	32	57	36	79	63	74	32	57	36	-0.599593	0.239995
Csa4G001910	503	713	164	186	105	184	503	713	164	186	105	184	-1.32176	0.0263019	176	165	273	92	127	160	176	165	273	92	127	160	-0.49966	0.295384	390	185	370	141	302	153	390	185	370	141	302	153	-0.48532	0.315774
Csa7G428810	180	98	63	37	28	48	180	98	63	37	28	48	-1.32052	0.0208411	78	86	86	38	49	34	78	86	86	38	49	34	-0.813613	0.103885	76	66	86	47	63	22	76	66	86	47	63	22	-0.606811	0.342411
Csa4G410810	86	73	78	37	24	20	86	73	78	37	24	20	-1.31188	0.0146979	40	55	40	11	2	25	40	55	40	11	2	25	-1.63247	0.0956201	90	43	36	20	26	26	90	43	36	20	26	26	-0.997756	0.154096
Csa3G119280	98	56	132	45	25	28	98	56	132	45	25	28	-1.30949	0.0338974	61	66	91	51	64	71	61	66	91	51	64	71	-0.0182007	0.981659	69	68	59	57	75	83	69	68	59	57	75	83	0.348131	0.52462
Csa5G169020	85	78	64	23	22	33	85	78	64	23	22	33	-1.30882	0.0115075	55	51	46	15	24	33	55	51	46	15	24	33	-0.868528	0.195066	63	58	44	30	21	27	63	58	44	30	21	27	-0.84084	0.187721
Csa1G045870	73	116	89	27	26	45	73	116	89	27	26	45	-1.30589	0.0231538	88	82	85	27	42	71	88	82	85	27	42	71	-0.667308	0.265168	84	83	104	47	41	48	84	83	104	47	41	48	-0.767108	0.107702
Csa6G512880	90	82	50	15	30	31	90	82	50	15	30	31	-1.30451	0.0385268	19	47	45	25	21	30	19	47	45	25	21	30	-0.318005	0.745746	21	18	28	39	20	14	21	18	28	39	20	14	0.370126	0.752934
Csa1G588560	184	111	190	40	69	57	184	111	190	40	69	57	-1.30064	0.00312378	130	78	92	32	84	40	130	78	92	32	84	40	-0.720298	0.295211	113	124	118	198	43	24	113	124	118	198	43	24	-0.133776	0.927718
Csa2G239390	271	386	275	127	87	115	271	386	275	127	87	115	-1.29423	0.000310891	349	315	172	79	196	86	349	315	172	79	196	86	-0.962096	0.0693442	214	469	245	149	193	158	214	469	245	149	193	158	-0.710119	0.134202
Csa1G173710	123	85	82	25	34	41	123	85	82	25	34	41	-1.28704	0.00613291	47	81	85	30	22	37	47	81	85	30	22	37	-1.03863	0.0779278	105	96	75	45	68	39	105	96	75	45	68	39	-0.670417	0.147869
Csa4G286390	142	170	188	42	63	72	142	170	188	42	63	72	-1.28608	0.00276397	92	126	107	61	40	73	92	126	107	61	40	73	-0.677138	0.151181	198	179	176	119	155	91	198	179	176	119	155	91	-0.402968	0.246227
Csa6G121950	147	246	129	71	54	61	147	246	129	71	54	61	-1.28446	0.00750561	52	79	120	64	76	94	52	79	120	64	76	94	0.105131	0.894436	232	133	175	56	154	88	232	133	175	56	154	88	-0.683013	0.153528
Csa5G627080	249	288	230	119	95	57	249	288	230	119	95	57	-1.2744	0.00205357	163	174	120	147	124	153	163	174	120	147	124	153	0.12522	0.788389	196	182	187	89	149	95	196	182	187	89	149	95	-0.574831	0.0619873
NewGene_1868	178	148	139	60	64	40	178	148	139	60	64	40	-1.25928	0.00116452	103	110	84	48	53	57	103	110	84	48	53	57	-0.680807	0.11206	119	193	88	28	89	45	119	193	88	28	89	45	-1.16866	0.0506069
Csa5G630770	110	81	73	26	30	37	110	81	73	26	30	37	-1.25896	0.00767285	41	42	72	13	18	44	41	42	72	13	18	44	-0.874623	0.309252	60	34	97	26	38	63	60	34	97	26	38	63	-0.352184	0.71971
NewGene_452	257	284	224	57	124	93	257	284	224	57	124	93	-1.2528	0.0027687	237	342	357	172	164	356	237	342	357	172	164	356	-0.235655	0.655402	202	346	259	232	153	170	202	346	259	232	153	170	-0.311643	0.582111
NewGene_322	121	89	72	29	24	47	121	89	72	29	24	47	-1.25147	0.0172597	75	80	34	38	22	39	75	80	34	38	22	39	-0.692468	0.341085	92	92	87	45	72	38	92	92	87	45	72	38	-0.62354	0.176972
Csa7G323100	109	136	137	44	56	38	109	136	137	44	56	38	-1.25117	0.00595009	110	92	69	45	46	22	110	92	69	45	46	22	-1.01127	0.0884256	110	105	74	47	66	11	110	105	74	47	66	11	-1.05786	0.160189
Csa1G590250	94	55	96	34	25	28	94	55	96	34	25	28	-1.24964	0.0193991	67	51	72	27	55	39	67	51	72	27	55	39	-0.437648	0.546462	82	36	65	24	31	22	82	36	65	24	31	22	-1.03027	0.0912848
NewGene_266	2467	3728	1959	788	1282	895	2467	3728	1959	788	1282	895	-1.2443	0.00041995	1176	1512	1051	1063	1071	1228	1176	1512	1051	1063	1071	1228	0.0816668	0.744378	2469	2146	2940	1574	2180	2041	2469	2146	2940	1574	2180	2041	-0.173436	0.521492
Csa1G575000	179	137	186	56	77	47	179	137	186	56	77	47	-1.2387	0.00199015	130	133	88	59	61	57	130	133	88	59	61	57	-0.749685	0.0763374	64	157	143	65	52	37	64	157	143	65	52	37	-1.04019	0.0927951
Csa2G427340	555	289	506	219	131	131	555	289	506	219	131	131	-1.23537	0.000750058	288	293	466	152	164	314	288	293	466	152	164	314	-0.547005	0.237361	298	253	260	241	125	59	298	253	260	241	125	59	-0.685123	0.304014
Csa6G008710	1081	1602	632	406	457	362	1081	1602	632	406	457	362	-1.2183	0.00210181	802	875	517	502	359	345	802	875	517	502	359	345	-0.611862	0.0570418	1216	658	704	473	827	836	1216	658	704	473	827	836	-0.0513896	0.930367
Csa5G610410	130	267	137	41	80	80	130	267	137	41	80	80	-1.21607	0.0388967	150	77	60	54	74	74	150	77	60	54	74	74	-0.290827	0.698852	91	61	52	62	47	113	91	61	52	62	47	113	0.392329	0.628595
Csa1G022530	1763	2167	1278	732	518	676	1763	2167	1278	732	518	676	-1.21592	1.60389e-05	849	1378	1210	925	954	1407	849	1378	1210	925	954	1407	0.155716	0.652174	941	620	1110	966	1003	1008	941	620	1110	966	1003	1008	0.386603	0.223734
Csa5G588750	623	486	826	275	333	99	623	486	826	275	333	99	-1.2123	0.0193094	575	431	2159	372	243	786	575	431	2159	372	243	786	-1.0349	0.420133	108	248	323	411	80	56	108	248	323	411	80	56	-0.0332009	0.989542
Csa6G011620	343	649	355	108	265	131	343	649	355	108	265	131	-1.21173	0.0248296	419	354	187	285	401	299	419	354	187	285	401	299	0.278807	0.571693	316	231	190	373	215	130	316	231	190	373	215	130	0.212337	0.776244
Csa1G527940	233	192	209	102	66	65	233	192	209	102	66	65	-1.20711	0.00048696	106	143	130	122	102	138	106	143	130	122	102	138	0.16026	0.736379	264	156	234	124	175	60	264	156	234	124	175	60	-0.679025	0.171054
Csa6G181560	215	315	133	79	108	60	215	315	133	79	108	60	-1.20202	0.0228523	111	164	121	64	79	135	111	164	121	64	79	135	-0.294458	0.592953	184	138	179	189	184	124	184	138	179	189	184	124	0.206423	0.650673
Csa4G313890	1009	2000	863	479	568	426	1009	2000	863	479	568	426	-1.19474	0.00452135	820	786	851	588	638	529	820	786	851	588	638	529	-0.256702	0.345987	726	599	819	618	446	671	726	599	819	618	446	671	-0.0530097	0.926416
Csa1G046820	83	58	83	23	30	30	83	58	83	23	30	30	-1.19244	0.0226765	28	36	67	0	5	37	28	36	67	0	5	37	-1.52296	0.326349	5	4	12	6	10	6	5	4	12	6	10	6	0.252137	0.901085
Csa5G139820	312	553	151	93	163	130	312	553	151	93	163	130	-1.18647	0.0487663	204	226	113	154	121	134	204	226	113	154	121	134	-0.161742	0.77048	177	168	144	151	169	223	177	168	144	151	169	223	0.379571	0.368981
Csa1G015720	107	80	99	37	36	34	107	80	99	37	36	34	-1.17818	0.00653107	83	71	69	27	22	56	83	71	69	27	22	56	-0.889264	0.150038	81	50	98	30	80	18	81	50	98	30	80	18	-0.702738	0.388237
Csa5G172810	129	90	52	34	31	35	129	90	52	34	31	35	-1.17734	0.0350628	80	60	58	29	21	32	80	60	58	29	21	32	-1.05429	0.0609025	73	68	61	37	36	48	73	68	61	37	36	48	-0.509	0.387124
Csa6G516580	435	491	289	195	74	193	435	491	289	195	74	193	-1.17619	0.0135427	312	298	226	217	171	147	312	298	226	217	171	147	-0.400451	0.303366	449	139	207	153	183	170	449	139	207	153	183	170	-0.406379	0.506217
Csa6G146940	180	91	73	58	30	38	180	91	73	58	30	38	-1.17213	0.0421967	58	94	32	29	16	22	58	94	32	29	16	22	-1.19354	0.0949885	61	48	41	34	42	36	61	48	41	34	42	36	-0.207598	0.7794
Csa6G095320	220	263	144	68	91	79	220	263	144	68	91	79	-1.16991	0.00466682	199	197	134	113	152	121	199	197	134	113	152	121	-0.22006	0.638117	198	178	176	49	149	142	198	178	176	49	149	142	-0.513639	0.370662
Csa2G246540	602	984	570	320	295	217	602	984	570	320	295	217	-1.16553	0.00184259	409	381	375	248	289	250	409	381	375	248	289	250	-0.338065	0.230366	415	325	365	377	220	270	415	325	365	377	220	270	-0.0924725	0.880858
Csa6G518190	234	372	235	139	129	56	234	372	235	139	129	56	-1.16234	0.028721	227	196	284	126	160	284	227	196	284	126	160	284	-0.12346	0.840441	150	194	197	135	140	221	150	194	197	135	140	221	0.103768	0.880336
Csa2G361520	587	1313	469	355	308	266	587	1313	469	355	308	266	-1.15825	0.0195475	547	441	344	258	224	333	547	441	344	258	224	333	-0.490083	0.12244	652	342	551	369	514	480	652	342	551	369	514	480	0.0413332	0.937964
Csa6G520250	70	53	59	19	27	23	70	53	59	19	27	23	-1.15612	0.0424538	44	38	36	15	9	16	44	38	36	15	9	16	-1.34134	0.0641135	29	52	36	18	33	26	29	52	36	18	33	26	-0.427558	0.619269
Csa3G843820	776	513	595	186	292	233	776	513	595	186	292	233	-1.15305	1.15441e-05	285	227	454	138	222	291	285	227	454	138	222	291	-0.385272	0.478893	219	237	319	287	204	98	219	237	319	287	204	98	-0.175824	0.816552
Csa6G520340	553	888	245	181	246	227	553	888	245	181	246	227	-1.15221	0.0301859	316	268	277	206	183	96	316	268	277	206	183	96	-0.581915	0.216428	360	137	165	140	188	158	360	137	165	140	188	158	-0.213826	0.738123
Csa3G000040	92	70	58	24	24	36	92	70	58	24	24	36	-1.14501	0.0348596	43	55	47	35	17	26	43	55	47	35	17	26	-0.657693	0.370998	66	59	49	35	45	44	66	59	49	35	45	44	-0.275524	0.672813
Csa5G604390	388	327	336	118	191	94	388	327	336	118	191	94	-1.13783	0.00231013	284	185	292	145	118	184	284	185	292	145	118	184	-0.568211	0.169703	185	342	255	226	153	146	185	342	255	226	153	146	-0.352864	0.541293
Csa6G495740	86	97	71	40	25	34	86	97	71	40	25	34	-1.13637	0.0300352	44	79	43	56	32	53	44	79	43	56	32	53	0.0113562	0.989791	83	76	111	33	49	56	83	76	111	33	49	56	-0.756315	0.142623
Csa5G000020	276	214	204	86	83	99	276	214	204	86	83	99	-1.13062	4.4166e-05	184	241	181	59	81	167	184	241	181	59	81	167	-0.777139	0.103331	260	190	244	116	182	81	260	190	244	116	182	81	-0.689405	0.0578289
Csa3G866470	457	425	305	147	160	154	457	425	305	147	160	154	-1.12599	2.12191e-05	336	365	330	172	63	249	336	365	330	172	63	249	-0.886172	0.0780132	358	245	308	139	268	142	358	245	308	139	268	142	-0.549828	0.0985241
Csa3G186690	227	173	127	97	50	56	227	173	127	97	50	56	-1.12575	0.0142055	149	155	87	70	67	79	149	155	87	70	67	79	-0.619871	0.163022	204	139	198	79	141	83	204	139	198	79	141	83	-0.647632	0.0732618
Csa2G004720	245	336	143	88	79	119	245	336	143	88	79	119	-1.12504	0.0188564	149	171	50	100	121	165	149	171	50	100	121	165	0.300679	0.675749	179	90	90	107	183	131	179	90	90	107	183	131	0.437289	0.390576
NewGene_1549	343	421	205	131	104	146	343	421	205	131	104	146	-1.12498	0.00494807	261	283	93	116	88	50	261	283	93	116	88	50	-1.04979	0.0794765	273	147	240	128	195	112	273	147	240	128	195	112	-0.402053	0.345668
Csa7G047370	159	126	175	48	55	77	159	126	175	48	55	77	-1.12455	0.00533997	236	120	106	54	84	90	236	120	106	54	84	90	-0.810357	0.136151	115	124	134	53	90	24	115	124	134	53	90	24	-1.00379	0.0691677
Csa1G690270	390	284	459	176	136	130	390	284	459	176	136	130	-1.12371	0.000413012	208	222	189	133	135	139	208	222	189	133	135	139	-0.374714	0.233516	303	218	275	138	220	128	303	218	275	138	220	128	-0.519861	0.0843521
Csa2G377880	112	83	101	45	39	31	112	83	101	45	39	31	-1.12117	0.0131851	60	95	56	35	56	34	60	95	56	35	56	34	-0.502341	0.448491	119	68	63	32	43	49	119	68	63	32	43	49	-0.781028	0.16689
Csa1G045990	1130	909	731	410	298	369	1130	909	731	410	298	369	-1.11943	5.03848e-07	582	554	339	419	500	399	582	554	339	419	500	399	0.0797838	0.86187	388	300	312	246	282	600	388	300	312	246	282	600	0.427459	0.456105
Csa3G791510	179	166	192	78	74	60	179	166	192	78	74	60	-1.11061	0.00135629	177	116	215	82	92	131	177	116	215	82	92	131	-0.544707	0.28058	117	122	143	142	63	101	117	122	143	142	63	101	-0.0563241	0.950848
Csa2G372880	79	93	72	39	26	32	79	93	72	39	26	32	-1.11043	0.0352433	57	71	26	17	28	33	57	71	26	17	28	33	-0.743601	0.351058	46	52	37	14	60	30	46	52	37	14	60	30	-0.238512	0.822301
Csa3G134830	243	207	161	56	112	71	243	207	161	56	112	71	-1.10607	0.0104118	114	139	57	63	72	73	114	139	57	63	72	73	-0.328514	0.59784	183	87	150	99	88	80	183	87	150	99	88	80	-0.412752	0.442183
Csa5G199280	2884	1161	1800	950	729	560	2884	1161	1800	950	729	560	-1.10437	0.00107401	920	1286	5076	260	816	1844	920	1286	5076	260	816	1844	-1.18986	0.434621	504	327	735	619	167	175	504	327	735	619	167	175	-0.410865	0.766118
Csa6G432800	261	219	129	106	69	64	261	219	129	106	69	64	-1.09948	0.0138235	194	117	144	82	66	114	194	117	144	82	66	114	-0.594757	0.218677	157	113	111	50	138	83	157	113	111	50	138	83	-0.319476	0.587727
Csa2G368820	629	381	535	256	205	146	629	381	535	256	205	146	-1.09396	0.000618996	446	470	348	296	207	261	446	470	348	296	207	261	-0.490555	0.0909014	345	399	365	230	261	345	345	399	365	230	261	345	-0.185009	0.676517
Csa7G375730	109	97	66	42	28	38	109	97	66	42	28	38	-1.09329	0.0311328	78	105	83	8	47	39	78	105	83	8	47	39	-1.2826	0.0810542	51	53	94	80	35	19	51	53	94	80	35	19	-0.313687	0.783454
Csa6G067420	118	83	74	42	28	39	118	83	74	42	28	39	-1.08624	0.0240302	87	83	133	119	103	98	87	83	133	119	103	98	0.297519	0.601792	34	70	95	60	52	65	34	70	95	60	52	65	0.048899	0.963308
Csa3G005590	146	98	123	42	51	53	146	98	123	42	51	53	-1.0842	0.0059128	82	92	129	69	98	82	82	92	129	69	98	82	-0.0659094	0.924588	158	116	139	81	105	82	158	116	139	81	105	82	-0.414117	0.262209
Csa2G307340	201	105	145	55	79	43	201	105	145	55	79	43	-1.08218	0.0214588	119	118	93	148	80	126	119	118	93	148	80	126	0.333595	0.52334	104	166	173	118	91	150	104	166	173	118	91	150	-0.0687407	0.934627
Csa4G099770	129	81	79	31	33	51	129	81	79	31	33	51	-1.0769	0.0311328	77	130	59	41	72	56	77	130	59	41	72	56	-0.402141	0.542759	147	53	88	32	58	32	147	53	88	32	58	32	-1.03622	0.0778402
Csa4G430880	265	336	215	103	132	97	265	336	215	103	132	97	-1.07407	0.00412641	134	140	181	163	174	199	134	140	181	163	174	199	0.450855	0.216995	332	151	231	150	249	143	332	151	231	150	249	143	-0.197192	0.716135
Csa6G520990	192	258	144	74	91	78	192	258	144	74	91	78	-1.06952	0.0121147	135	120	90	91	65	51	135	120	90	91	65	51	-0.490025	0.3843	141	130	116	69	62	86	141	130	116	69	62	86	-0.59908	0.179529
Csa3G736960	1042	914	923	353	511	299	1042	914	923	353	511	299	-1.06668	0.000124621	433	626	794	234	360	479	433	626	794	234	360	479	-0.586094	0.135284	541	560	543	393	352	199	541	560	543	393	352	199	-0.589405	0.0949878
Csa3G734050	441	605	174	169	142	190	441	605	174	169	142	190	-1.0639	0.0468196	395	403	153	256	126	126	395	403	153	256	126	126	-0.636848	0.281459	428	161	262	188	303	276	428	161	262	188	303	276	0.0755627	0.915304
Csa3G835840	176	189	81	55	67	59	176	189	81	55	67	59	-1.06281	0.0411097	61	71	59	27	20	33	61	71	59	27	20	33	-1.03172	0.0584073	129	83	91	21	97	52	129	83	91	21	97	52	-0.680861	0.338249
Csa1G025010	95	75	62	23	34	37	95	75	62	23	34	37	-1.05852	0.0485324	84	33	26	54	86	39	84	33	26	54	86	39	0.557857	0.545245	107	60	45	14	53	43	107	60	45	14	53	43	-0.757954	0.355213
Csa6G516730	2066	2036	1619	640	885	817	2066	2036	1619	640	885	817	-1.05566	1.25358e-06	1358	1560	1484	1113	881	874	1358	1560	1484	1113	881	874	-0.38212	0.102949	1382	1142	1217	928	938	1043	1382	1142	1217	928	938	1043	-0.132254	0.651178
Csa6G520420	260	439	307	163	136	124	260	439	307	163	136	124	-1.04765	0.00877636	120	218	244	80	48	143	120	218	244	80	48	143	-0.902693	0.102276	208	71	121	223	168	145	208	71	121	223	168	145	0.681709	0.227715
Csa5G602750	2022	1420	2062	934	906	404	2022	1420	2062	934	906	404	-1.04641	0.00592425	1064	1003	3655	502	835	1457	1064	1003	3655	502	835	1457	-0.882208	0.434436	480	412	843	1401	481	325	480	412	843	1401	481	325	0.619899	0.616268
Csa3G183380	554	522	325	156	188	232	554	522	325	156	188	232	-1.0452	0.00107365	288	208	398	237	115	210	288	208	398	237	115	210	-0.466697	0.388988	318	162	306	184	197	214	318	162	306	184	197	214	-0.164634	0.759814
Csa6G407100	96	78	111	33	48	37	96	78	111	33	48	37	-1.03837	0.0368481	86	109	86	25	41	58	86	109	86	25	41	58	-0.965187	0.0567599	103	148	76	53	74	71	103	148	76	53	74	71	-0.526719	0.353505
Csa4G279810	221	119	211	64	79	84	221	119	211	64	79	84	-1.03005	0.0100308	193	149	91	86	67	45	193	149	91	86	67	45	-0.877316	0.107738	122	109	134	54	74	12	122	109	134	54	74	12	-1.21823	0.0766483
Csa7G404810	505	539	450	170	248	207	505	539	450	170	248	207	-1.02913	0.000228058	589	735	471	170	473	220	589	735	471	170	473	220	-0.807395	0.077186	485	622	383	246	162	387	485	622	383	246	162	387	-0.649601	0.230111
Csa1G072480	181	279	164	88	97	81	181	279	164	88	97	81	-1.01897	0.01956	178	184	161	127	178	109	178	184	161	127	178	109	-0.0977899	0.861782	164	199	123	119	167	105	164	199	123	119	167	105	-0.126843	0.823026
Csa7G425940	1550	2112	946	618	575	777	1550	2112	946	618	575	777	-1.01075	0.0049297	1110	1260	785	690	684	809	1110	1260	785	690	684	809	-0.296269	0.229812	1638	994	1239	588	1111	709	1638	994	1239	588	1111	709	-0.493773	0.0687519
Csa2G277620	110	70	76	28	42	37	110	70	76	28	42	37	-1.00377	0.0466235	43	80	84	34	49	55	43	80	84	34	49	55	-0.364934	0.606478	55	56	84	45	74	61	55	56	84	45	74	61	0.0784094	0.922497
Csa3G006600	535	701	362	195	275	213	535	701	362	195	275	213	-1.00281	0.00814339	318	337	203	195	250	230	318	337	203	195	250	230	-0.108484	0.809501	363	368	409	212	327	256	363	368	409	212	327	256	-0.325176	0.220295
Csa5G154780	477	360	574	229	179	193	477	360	574	229	179	193	-1.0001	0.00069096	316	357	519	214	222	288	316	357	519	214	222	288	-0.513006	0.152001	182	292	235	192	158	111	182	292	235	192	158	111	-0.412349	0.41742
Csa3G818250	4043	6354	2670	1433	2207	2015	4043	6354	2670	1433	2207	2015	-0.996872	0.0118298	2185	2662	1174	1621	2403	2422	2185	2662	1174	1621	2403	2422	0.340134	0.360196	5200	2759	3880	1952	5161	2383	5200	2759	3880	1952	5161	2383	-0.154517	0.764398
Csa1G164660	3895	5497	1633	1509	1311	1941	3895	5497	1633	1509	1311	1941	-0.995565	0.0314302	1450	1953	1395	1158	1191	1147	1450	1953	1395	1158	1191	1147	-0.215691	0.322643	2346	1762	2417	1374	1405	1446	2346	1762	2417	1374	1405	1446	-0.397515	0.078452
Csa2G239400	361	326	228	158	106	125	361	326	228	158	106	125	-0.994988	0.0025522	198	320	290	166	160	158	198	320	290	166	160	158	-0.503211	0.140026	269	283	281	163	205	237	269	283	281	163	205	237	-0.245336	0.522655
Csa7G056470	5312	8099	2179	1737	2377	2641	5312	8099	2179	1737	2377	2641	-0.991744	0.0456349	3251	2994	1901	2121	1906	1828	3251	2994	1901	2121	1906	1828	-0.23504	0.455366	4514	2129	2217	1728	3017	3247	4514	2129	2217	1728	3017	3247	0.0794131	0.897651
Csa4G209330	145	140	154	56	82	50	145	140	154	56	82	50	-0.991281	0.0215819	164	123	98	82	52	66	164	123	98	82	52	66	-0.714045	0.141292	89	109	176	63	41	55	89	109	176	63	41	55	-0.99535	0.0736531
Csa2G354950	207	312	188	107	78	125	207	312	188	107	78	125	-0.984837	0.024654	128	153	93	109	84	117	128	153	93	109	84	117	-0.034725	0.954705	200	155	101	138	141	181	200	155	101	138	141	181	0.250759	0.660401
Csa3G740170	160	130	123	58	58	61	160	130	123	58	58	61	-0.981871	0.0051046	92	178	93	43	66	65	92	178	93	43	66	65	-0.815143	0.0990608	148	146	149	58	117	56	148	146	149	58	117	56	-0.771265	0.0508752
Csa7G394630	289	161	235	104	72	116	289	161	235	104	72	116	-0.980798	0.00751504	239	154	174	100	81	107	239	154	174	100	81	107	-0.763381	0.050964	235	191	166	92	109	133	235	191	166	92	109	133	-0.59858	0.111526
Csa1G705610	157	169	116	72	63	56	157	169	116	72	63	56	-0.979759	0.0164235	115	151	78	39	24	129	115	151	78	39	24	129	-0.646825	0.443194	145	121	168	104	73	79	145	121	168	104	73	79	-0.521197	0.273505
Csa7G237890	1706	3414	1188	842	898	1085	1706	3414	1188	842	898	1085	-0.964676	0.037827	1216	1213	1022	937	860	956	1216	1213	1022	937	860	956	-0.0964766	0.69189	1579	1312	1550	985	1274	1119	1579	1312	1550	985	1274	1119	-0.18351	0.335436
Csa4G133700	2712	3755	1748	1181	1293	1150	2712	3755	1748	1181	1293	1150	-0.961668	0.00436831	1711	1708	2177	1431	1381	1870	1711	1708	2177	1431	1381	1870	-0.0484987	0.890458	2380	1994	2418	1493	2057	1414	2380	1994	2418	1493	2057	1414	-0.253238	0.138075
Csa4G652040	709	693	502	254	275	308	709	693	502	254	275	308	-0.952656	8.02947e-05	515	451	408	300	290	372	515	451	408	300	290	372	-0.294678	0.280685	586	342	408	200	428	382	586	342	408	200	428	382	-0.199861	0.687174
Csa3G182040	233	143	210	98	83	74	233	143	210	98	83	74	-0.951699	0.00760492	148	177	176	42	117	116	148	177	176	42	117	116	-0.654833	0.226991	138	216	161	108	76	27	138	216	161	108	76	27	-1.08098	0.0919313
Csa4G618500	1121	1364	508	462	438	420	1121	1364	508	462	438	420	-0.951134	0.0212433	487	578	538	293	343	665	487	578	538	293	343	665	-0.100439	0.842545	1452	450	1269	367	1064	483	1452	450	1269	367	1064	483	-0.560577	0.338978
Csa1G433100	155	84	124	57	59	41	155	84	124	57	59	41	-0.950106	0.0410543	87	52	52	30	56	22	87	52	52	30	56	22	-0.586699	0.471846	39	60	81	37	51	57	39	60	81	37	51	57	-0.109204	0.909585
Csa2G404760	8523	14388	4407	4268	3156	4863	8523	14388	4407	4268	3156	4863	-0.949701	0.0428656	4683	5321	3637	3345	3288	3212	4683	5321	3637	3345	3288	3212	-0.230049	0.275355	8142	4015	5345	2847	4176	3743	8142	4015	5345	2847	4176	3743	-0.478337	0.105279
Csa2G264060	293	224	289	101	113	141	293	224	289	101	113	141	-0.948342	0.00143125	214	146	184	72	129	150	214	146	184	72	129	150	-0.432808	0.395019	222	164	123	101	170	109	222	164	123	101	170	109	-0.227481	0.650371
Csa4G572340	332	280	273	127	113	150	332	280	273	127	113	150	-0.947186	0.000240977	189	229	246	197	206	224	189	229	246	197	206	224	0.140409	0.718039	290	173	151	145	190	150	290	173	151	145	190	150	-0.121999	0.82464
Csa7G341200	347	299	227	141	106	140	347	299	227	141	106	140	-0.934423	0.00192512	250	285	187	145	180	168	250	285	187	145	180	168	-0.313625	0.379778	455	247	317	164	269	193	455	247	317	164	269	193	-0.497047	0.145867
Csa3G827390	671	913	578	290	360	324	671	913	578	290	360	324	-0.93416	0.00291329	640	393	571	354	299	381	640	393	571	354	299	381	-0.426237	0.232124	605	461	431	247	286	382	605	461	431	247	286	382	-0.475398	0.171129
Csa2G000340	582	901	402	272	326	257	582	901	402	272	326	257	-0.926539	0.0266941	398	448	289	279	229	294	398	448	289	279	229	294	-0.265609	0.41546	684	294	308	251	288	191	684	294	308	251	288	191	-0.587766	0.1913
Csa6G008670	344	423	315	173	149	168	344	423	315	173	149	168	-0.924806	0.00214314	258	233	170	103	157	150	258	233	170	103	157	150	-0.46307	0.234017	340	260	295	73	187	212	340	260	295	73	187	212	-0.719661	0.135803
Csa6G519730	175	82	146	61	49	68	175	82	146	61	49	68	-0.923376	0.0489699	148	96	169	110	77	189	148	96	169	110	77	189	0.0468273	0.95385	126	155	93	92	106	60	126	155	93	92	106	60	-0.342602	0.539795
Csa1G574870	13116	17587	5856	5872	5232	5445	13116	17587	5856	5872	5232	5445	-0.920434	0.0260013	6471	6850	4152	4585	3307	5078	6471	6850	4152	4585	3307	5078	-0.197115	0.535884	12797	6557	7139	3448	11949	5177	12797	6557	7139	3448	11949	5177	-0.212756	0.720078
Csa3G840400	302	264	208	131	92	125	302	264	208	131	92	125	-0.915963	0.00371154	158	157	139	179	90	149	158	157	139	179	90	149	0.110612	0.854764	272	205	264	140	210	135	272	205	264	140	210	135	-0.414828	0.16657
Csa4G365050	1693	2086	1381	839	758	751	1693	2086	1381	839	758	751	-0.915489	0.000283628	1060	2103	884	716	1501	844	1060	2103	884	716	1501	844	-0.134991	0.822307	2832	1448	1441	754	1762	1030	2832	1448	1441	754	1762	1030	-0.50545	0.206036
Csa3G107010	394	301	403	114	235	146	394	301	403	114	235	146	-0.906875	0.0238984	257	261	373	163	181	223	257	261	373	163	181	223	-0.445204	0.228162	236	280	262	191	183	185	236	280	262	191	183	185	-0.258554	0.492606
Csa6G421790	975	1173	460	425	338	434	975	1173	460	425	338	434	-0.896958	0.0300898	711	748	379	426	563	375	711	748	379	426	563	375	-0.177867	0.712573	766	475	541	392	518	408	766	475	541	392	518	408	-0.219947	0.46583
Csa1G050560	1934	2772	1149	971	848	891	1934	2772	1149	971	848	891	-0.895361	0.0182516	1257	1236	1137	773	650	1097	1257	1236	1137	773	650	1097	-0.313673	0.228426	1531	844	969	559	1006	762	1531	844	969	559	1006	762	-0.318783	0.356227
NewGene_879	1194	1963	865	515	751	605	1194	1963	865	515	751	605	-0.894144	0.0320322	697	652	396	601	700	661	697	652	396	601	700	661	0.40574	0.182406	1772	690	956	693	931	901	1772	690	956	693	931	901	-0.200285	0.693819
Csa3G133290	205	163	197	77	104	77	205	163	197	77	104	77	-0.891092	0.0113024	106	137	155	91	38	93	106	137	155	91	38	93	-0.625786	0.275461	186	104	177	97	82	63	186	104	177	97	82	63	-0.714208	0.118587
Csa6G518020	286	352	243	132	150	126	286	352	243	132	150	126	-0.888008	0.00914115	221	237	173	204	189	223	221	237	173	204	189	223	0.196776	0.574166	335	248	315	138	267	194	335	248	315	138	267	194	-0.393116	0.239501
Csa6G003390	1892	2539	1421	748	941	1035	1892	2539	1421	748	941	1035	-0.887418	0.00494691	1705	1537	1144	1302	1042	784	1705	1537	1144	1302	1042	784	-0.239311	0.536332	2038	1382	2155	1296	1262	1168	2038	1382	2155	1296	1262	1168	-0.350848	0.199944
Csa6G151790	118	137	156	59	75	57	118	137	156	59	75	57	-0.887046	0.0475007	101	81	71	80	39	64	101	81	71	80	39	64	-0.239116	0.734918	114	141	102	63	54	75	114	141	102	63	54	75	-0.665227	0.175447
Csa4G026830	480	496	509	247	223	219	480	496	509	247	223	219	-0.883708	0.000218109	310	407	448	305	246	224	310	407	448	305	246	224	-0.352969	0.342889	459	241	316	191	248	231	459	241	316	191	248	231	-0.374621	0.316947
Csa3G143510	1532	2332	1030	818	832	647	1532	2332	1030	818	832	647	-0.876231	0.0250652	1157	1361	1141	992	701	767	1157	1361	1141	992	701	767	-0.333338	0.203541	1059	956	991	559	706	930	1059	956	991	559	706	930	-0.227087	0.532712
Csa5G440120	472	421	349	166	279	125	472	421	349	166	279	125	-0.875969	0.0376272	290	313	196	145	201	176	290	313	196	145	201	176	-0.377	0.307902	383	226	309	160	274	150	383	226	309	160	274	150	-0.461636	0.1976
NewGene_1637	172	203	126	72	93	68	172	203	126	72	93	68	-0.875828	0.0466238	97	123	233	169	129	177	97	123	233	169	129	177	0.272713	0.674531	178	145	198	113	132	123	178	145	198	113	132	123	-0.285436	0.458261
Csa3G001760	437	507	276	178	183	208	437	507	276	178	183	208	-0.874135	0.0128499	323	333	325	165	315	194	323	333	325	165	315	194	-0.310202	0.482968	433	360	335	203	259	260	433	360	335	203	259	260	-0.426686	0.112181
NewGene_1255	251	314	236	119	125	132	251	314	236	119	125	132	-0.873323	0.00841896	162	194	78	92	117	84	162	194	78	92	117	84	-0.309813	0.614549	277	178	229	156	131	104	277	178	229	156	131	104	-0.573197	0.134051
Csa1G574920	448	308	410	214	168	156	448	308	410	214	168	156	-0.871876	0.00177837	269	291	198	150	107	160	269	291	198	150	107	160	-0.630622	0.0557348	343	268	264	176	227	207	343	268	264	176	227	207	-0.305941	0.296256
NewGene_1679	329	241	180	133	104	107	329	241	180	133	104	107	-0.871065	0.0113511	192	346	193	190	100	189	192	346	193	190	100	189	-0.364766	0.472922	402	541	361	104	142	333	402	541	361	104	142	333	-0.933668	0.1049
Csa6G454350	803	1330	1012	478	609	407	803	1330	1012	478	609	407	-0.868499	0.0181507	457	972	434	377	341	516	457	972	434	377	341	516	-0.346178	0.422158	966	557	484	549	475	323	966	557	484	549	475	323	-0.33848	0.466741
Csa7G432410	219	175	185	102	78	89	219	175	185	102	78	89	-0.867645	0.00542252	140	194	126	122	93	142	140	194	126	122	93	142	-0.131844	0.796593	191	161	138	86	74	112	191	161	138	86	74	112	-0.605613	0.178272
Csa3G015890	4069	5120	2496	1788	1716	2006	4069	5120	2496	1788	1716	2006	-0.863203	0.00622282	3255	3895	3055	3181	2616	2041	3255	3895	3055	3181	2616	2041	-0.130862	0.712336	4113	3799	4985	2354	2535	3226	4113	3799	4985	2354	2535	3226	-0.438615	0.11107
Csa2G350230	6732	4045	8453	3257	3399	2286	6732	4045	8453	3257	3399	2286	-0.862221	0.010111	6444	5863	11134	4475	3615	5948	6444	5863	11134	4475	3615	5948	-0.547568	0.12743	3609	4709	4344	4880	2600	2956	3609	4709	4344	4880	2600	2956	-0.0310027	0.9614
Csa6G446460	1193	1024	819	424	485	507	1193	1024	819	424	485	507	-0.859637	2.31206e-05	816	783	650	541	746	602	816	783	650	541	746	602	-0.019979	0.958965	916	815	937	623	872	637	916	815	937	623	872	637	-0.124147	0.565221
Csa7G183650	263	157	218	86	97	113	263	157	218	86	97	113	-0.858757	0.0105337	237	191	181	67	134	109	237	191	181	67	134	109	-0.755121	0.0691105	232	201	147	106	171	118	232	201	147	106	171	118	-0.360089	0.367382
Csa6G476630	1188	861	698	477	365	434	1188	861	698	477	365	434	-0.855118	0.000271811	441	432	532	535	707	388	441	432	532	535	707	388	0.448939	0.245271	461	428	620	410	482	678	461	428	620	410	482	678	0.28673	0.511928
Csa3G733300	482	473	445	200	294	164	482	473	445	200	294	164	-0.853485	0.0128742	326	445	368	277	262	235	326	445	368	277	262	235	-0.316768	0.296045	409	350	342	318	270	266	409	350	342	318	270	266	-0.13422	0.73436
Csa4G026260	176	166	181	95	63	91	176	166	181	95	63	91	-0.845699	0.022376	132	131	86	51	75	78	132	131	86	51	75	78	-0.546943	0.248751	194	123	176	80	141	79	194	123	176	80	141	79	-0.527501	0.191546
Csa5G606730	4166	5477	3958	2123	2197	2210	4166	5477	3958	2123	2197	2210	-0.844153	0.000415692	4647	5868	2432	2637	2339	1927	4647	5868	2432	2637	2339	1927	-0.643864	0.0564182	4804	3474	2802	2127	2727	2300	4804	3474	2802	2127	2727	2300	-0.41446	0.0899191
Csa1G039060	3856	4902	2200	1626	1777	1837	3856	4902	2200	1626	1777	1837	-0.84102	0.0139745	1376	2013	1308	1193	1261	1408	1376	2013	1308	1193	1261	1408	-0.0434482	0.887817	2665	1384	2090	1481	1959	1476	2665	1384	2090	1481	1959	1476	-0.103107	0.787789
NewGene_907	554	533	345	219	236	224	554	533	345	219	236	224	-0.838206	0.00353699	481	436	309	310	252	284	481	436	309	310	252	284	-0.300604	0.380234	499	453	304	180	366	284	499	453	304	180	366	284	-0.410079	0.30153
Csa1G045610	345	276	312	148	135	161	345	276	312	148	135	161	-0.835328	0.000616621	290	255	254	97	161	204	290	255	254	97	161	204	-0.584137	0.125844	298	276	201	116	136	170	298	276	201	116	136	170	-0.651297	0.0789225
Csa4G010980	363	258	378	157	141	178	363	258	378	157	141	178	-0.833864	0.00377186	315	251	290	178	204	202	315	251	290	178	204	202	-0.333684	0.320748	285	335	318	250	245	181	285	335	318	250	245	181	-0.263541	0.472868
Csa4G290230	1258	1780	789	568	575	712	1258	1780	789	568	575	712	-0.830877	0.0295423	1077	1222	584	747	758	508	1077	1222	584	747	758	508	-0.25718	0.563325	1356	1073	1149	629	998	1100	1356	1073	1149	629	998	1100	-0.176767	0.625338
Csa3G122490	6561	7491	2880	2649	2342	3129	6561	7491	2880	2649	2342	3129	-0.830459	0.0329448	1787	2130	2009	1843	1825	2377	1787	2130	2009	1843	1825	2377	0.249434	0.176217	3709	2153	3340	3042	3171	2566	3709	2153	3340	3042	3171	2566	0.160051	0.62865
Csa6G450350	1508	1109	1555	571	958	450	1508	1109	1555	571	958	450	-0.828949	0.0257624	600	859	906	969	712	955	600	859	906	969	712	955	0.382585	0.194412	427	472	504	1151	392	465	427	472	504	1151	392	465	0.790343	0.161644
Csa6G454330	222	195	142	102	89	75	222	195	142	102	89	75	-0.828021	0.0274812	175	199	154	89	87	118	175	199	154	89	87	118	-0.619475	0.058469	235	157	143	69	160	107	235	157	143	69	160	107	-0.485437	0.302918
Csa3G881780	295	348	254	147	156	130	295	348	254	147	156	130	-0.826329	0.0115311	350	221	231	200	132	122	350	221	231	200	132	122	-0.588333	0.196878	258	169	285	154	321	374	258	169	285	154	321	374	0.466036	0.366696
Csa5G643930	517	469	430	255	216	208	517	469	430	255	216	208	-0.825248	0.000323099	389	376	343	217	283	236	389	376	343	217	283	236	-0.361023	0.214764	439	465	423	302	372	299	439	465	423	302	372	299	-0.243621	0.328994
CsaUNG006230	1013	1195	600	460	422	476	1013	1195	600	460	422	476	-0.821904	0.0138689	607	822	427	701	626	595	607	822	427	701	626	595	0.303877	0.368243	1148	810	1104	639	860	747	1148	810	1104	639	860	747	-0.233968	0.336428
Csa3G094500	9961	9434	9696	5025	4594	4439	9961	9434	9696	5025	4594	4439	-0.82003	7.75208e-08	9747	8842	7479	5883	6795	7352	9747	8842	7479	5883	6795	7352	-0.156682	0.465783	6620	9597	8257	5590	4301	4212	6620	9597	8257	5590	4301	4212	-0.571136	0.0640058
Csa3G238120	4651	3967	5465	2264	2525	2018	4651	3967	5465	2264	2525	2018	-0.817955	0.000208737	4165	5385	10106	3182	2318	4378	4165	5385	10106	3182	2318	4378	-0.801603	0.244402	3228	3668	3593	2632	2319	2030	3228	3668	3593	2632	2319	2030	-0.366499	0.15169
NewGene_1898	283	249	150	100	115	112	283	249	150	100	115	112	-0.814955	0.0336144	145	236	221	73	123	139	145	236	221	73	123	139	-0.626493	0.146264	241	146	150	110	209	114	241	146	150	110	209	114	-0.123546	0.83136
Csa3G239880	3753	1907	2956	1365	1729	977	3753	1907	2956	1365	1729	977	-0.814613	0.0118914	1786	1919	3990	846	1301	2191	1786	1919	3990	846	1301	2191	-0.654235	0.412338	1333	1139	2105	1768	1058	925	1333	1139	2105	1768	1058	925	-0.0405778	0.954752
Csa3G036540	356	219	272	121	108	177	356	219	272	121	108	177	-0.814067	0.0167129	169	242	331	66	167	129	169	242	331	66	167	129	-0.823589	0.10878	143	132	258	141	155	145	143	132	258	141	155	145	-0.058036	0.936211
NewGene_1073	343	394	255	114	183	186	343	394	255	114	183	186	-0.812888	0.0377324	285	332	210	225	207	215	285	332	210	225	207	215	-0.113181	0.781454	353	253	317	219	183	303	353	253	317	219	183	303	-0.135458	0.81334
NewGene_2010	494	813	606	328	296	324	494	813	606	328	296	324	-0.812588	0.0200465	338	433	235	540	103	592	338	433	235	540	103	592	0.524621	0.471376	491	404	467	355	721	382	491	404	467	355	721	382	0.269874	0.426499
Csa1G004060	312	531	359	185	198	213	312	531	359	185	198	213	-0.811917	0.0393398	267	411	349	279	341	311	267	411	349	279	341	311	0.0937478	0.813762	454	337	428	268	396	292	454	337	428	268	396	292	-0.148521	0.618898
NewGene_794	817	722	691	376	380	329	817	722	691	376	380	329	-0.802399	3.91314e-05	629	666	513	384	407	320	629	666	513	384	407	320	-0.461396	0.0769749	672	807	636	439	419	410	672	807	636	439	419	410	-0.519928	0.0513195
Csa3G611330	2517	2678	1548	1016	1113	1165	2517	2678	1548	1016	1113	1165	-0.801636	0.00305932	1311	1339	1414	955	1124	1048	1311	1339	1414	955	1124	1048	-0.15384	0.523196	1809	1128	1377	869	1426	990	1809	1128	1377	869	1426	990	-0.19298	0.506154
Csa3G134920	2183	1657	1934	1096	806	915	2183	1657	1934	1096	806	915	-0.796377	1.89796e-05	1307	1446	1172	734	472	1172	1307	1446	1172	734	472	1172	-0.513867	0.138494	1633	1077	1170	575	1343	680	1633	1077	1170	575	1343	680	-0.40936	0.241852
Csa4G049100	913	851	471	375	301	415	913	851	471	375	301	415	-0.795649	0.0164118	447	404	427	388	423	300	447	404	427	388	423	300	0.031731	0.946201	541	377	539	599	487	392	541	377	539	599	487	392	0.255265	0.518281
Csa1G701980	254	243	181	93	145	93	254	243	181	93	145	93	-0.793678	0.0485319	96	123	110	31	120	122	96	123	110	31	120	122	-0.060146	0.949619	216	166	129	95	164	118	216	166	129	95	164	118	-0.242455	0.606618
Csa3G122430	2584	3306	2110	1255	1389	1346	2584	3306	2110	1255	1389	1346	-0.784898	0.00305283	1193	2167	1136	1050	1056	1067	1193	2167	1136	1050	1056	1067	-0.248782	0.452174	2655	1800	1814	1241	1642	1307	2655	1800	1814	1241	1642	1307	-0.367441	0.0806524
Csa7G368110	667	523	549	260	266	330	667	523	549	260	266	330	-0.784166	0.000128296	364	397	461	198	221	316	364	397	461	198	221	316	-0.525584	0.0801086	472	366	420	201	325	271	472	366	420	201	325	271	-0.455889	0.0673042
Csa3G848170	5691	7434	4451	2451	3015	3349	5691	7434	4451	2451	3015	3349	-0.779291	0.00748712	4951	4565	4303	4983	4587	3088	4951	4565	4303	4983	4587	3088	0.116538	0.765261	4097	4082	5294	3543	3017	3858	4097	4082	5294	3543	3017	3858	-0.133941	0.730905
Csa7G074980	1223	754	1542	640	625	478	1223	754	1542	640	625	478	-0.773665	0.0253425	766	798	1000	490	565	669	766	798	1000	490	565	669	-0.36159	0.176832	328	605	731	783	309	294	328	605	731	783	309	294	-0.0123594	0.99139
NewGene_1770	512	296	395	218	192	180	512	296	395	218	192	180	-0.772437	0.00501114	417	421	472	256	231	407	417	421	472	256	231	407	-0.346525	0.314458	276	405	472	305	178	177	276	405	472	305	178	177	-0.568417	0.264609
Csa2G404770	2251	1824	1434	864	921	940	2251	1824	1434	864	921	940	-0.769997	5.22916e-05	1639	1977	1215	1479	1164	1011	1639	1977	1215	1479	1164	1011	-0.14892	0.692905	2339	1817	2363	1293	1788	1935	2339	1817	2363	1293	1788	1935	-0.159305	0.612309
Csa5G589390	75337	60560	90809	36649	45687	30934	75337	60560	90809	36649	45687	30934	-0.766582	0.00379758	69582	65547	127718	47223	37369	60327	69582	65547	127718	47223	37369	60327	-0.666173	0.0561245	40218	51871	53990	46247	24075	25566	40218	51871	53990	46247	24075	25566	-0.359104	0.447163
Csa6G502070	2635	2460	1812	1018	1282	1148	2635	2460	1812	1018	1282	1148	-0.763678	0.000491317	1611	1753	1356	1089	946	1197	1611	1753	1356	1089	946	1197	-0.316752	0.0857241	2593	1555	1942	1018	1801	1185	2593	1555	1942	1018	1801	1185	-0.409488	0.117209
Csa6G504570	523	395	519	331	199	189	523	395	519	331	199	189	-0.760915	0.0302688	281	325	243	201	165	303	281	325	243	201	165	303	-0.12524	0.780202	378	333	321	267	282	201	378	333	321	267	282	201	-0.248244	0.423421
Csa3G732550	279	213	236	108	161	93	279	213	236	108	161	93	-0.760216	0.0484545	261	191	187	89	229	196	261	191	187	89	229	196	-0.103117	0.881892	213	145	149	163	134	126	213	145	149	163	134	126	-0.0229526	0.971405
Csa2G351650	734	837	750	309	375	496	734	837	750	309	375	496	-0.759742	0.00919177	615	785	416	440	409	355	615	785	416	440	409	355	-0.339059	0.331893	699	700	554	391	643	381	699	700	554	391	643	381	-0.283115	0.327279
Csa5G052540	163	137	165	72	79	83	163	137	165	72	79	83	-0.757939	0.0323298	164	107	78	72	238	166	164	107	78	72	238	166	0.666994	0.306974	173	127	87	91	166	140	173	127	87	91	166	140	0.23909	0.680039
Csa1G002800	411	349	327	139	226	180	411	349	327	139	226	180	-0.754748	0.0168318	248	316	251	203	212	255	248	316	251	203	212	255	-0.0541434	0.887817	462	425	428	189	383	261	462	425	428	189	383	261	-0.477625	0.0910268
Csa3G889150	380	300	296	177	194	117	380	300	296	177	194	117	-0.752433	0.0269146	328	317	223	114	249	139	328	317	223	114	249	139	-0.550251	0.24184	489	302	310	187	355	182	489	302	310	187	355	182	-0.421153	0.275832
Csa6G424520	13255	15014	14381	6871	7749	7155	13255	15014	14381	6871	7749	7155	-0.75022	0.000150949	11357	13572	8840	8517	6147	7695	11357	13572	8840	8517	6147	7695	-0.353336	0.131734	15869	11180	12718	7824	8466	9153	15869	11180	12718	7824	8466	9153	-0.4118	0.0505369
Csa3G839830	2175	2049	2268	1012	1229	1062	2175	2049	2268	1012	1229	1062	-0.74559	0.000127969	1830	1838	1591	1785	1501	1528	1830	1838	1591	1785	1501	1528	0.106954	0.689938	1737	1740	2171	1529	1266	1667	1737	1740	2171	1529	1266	1667	-0.10131	0.814761
NewGene_542	312	265	245	187	109	120	312	265	245	187	109	120	-0.744606	0.0405668	271	242	567	191	144	211	271	242	567	191	144	211	-0.790661	0.102309	300	287	528	227	128	166	300	287	528	227	128	166	-0.845363	0.0784347
Csa3G017250	489	422	444	207	223	259	489	422	444	207	223	259	-0.742721	0.000882109	411	482	449	230	327	309	411	482	449	230	327	309	-0.406812	0.127176	459	391	360	259	266	236	459	391	360	259	266	236	-0.448343	0.0731876
Csa6G445120	8987	4405	7335	4144	3860	2312	8987	4405	7335	4144	3860	2312	-0.740721	0.0316608	4644	6831	12933	2221	2469	6053	4644	6831	12933	2221	2469	6053	-1.01584	0.269137	2479	2272	2889	3510	2587	1366	2479	2272	2889	3510	2587	1366	0.190997	0.724788
Csa6G514290	427	217	332	165	183	141	427	217	332	165	183	141	-0.734796	0.0341373	328	324	362	133	191	252	328	324	362	133	191	252	-0.610226	0.0627503	257	250	289	161	225	141	257	250	289	161	225	141	-0.402408	0.168485
Csa5G148550	2065	2158	1409	851	1096	935	2065	2158	1409	851	1096	935	-0.732838	0.00542643	1841	1840	1120	899	1436	730	1841	1840	1120	899	1436	730	-0.394854	0.33805	2343	1863	2061	1223	1348	1617	2343	1863	2061	1223	1348	1617	-0.350092	0.163621
Csa5G139540	273	188	150	103	99	106	273	188	150	103	99	106	-0.73283	0.038203	191	209	111	120	93	88	191	209	111	120	93	88	-0.51259	0.274641	291	208	193	120	207	87	291	208	193	120	207	87	-0.562829	0.178272
Csa7G432300	1354	1745	846	592	772	669	1354	1745	846	592	772	669	-0.732582	0.0457622	1125	1127	736	991	997	860	1125	1127	736	991	997	860	0.173787	0.592961	1008	1058	1129	923	791	1140	1008	1058	1129	923	791	1140	0.0762993	0.873323
Csa7G446830	337	355	235	149	165	162	337	355	235	149	165	162	-0.730086	0.0243026	321	336	281	238	251	177	321	336	281	238	251	177	-0.251917	0.510023	271	214	388	198	188	146	271	214	388	198	188	146	-0.494233	0.229826
Csa5G451650	2611	2482	1935	1048	1212	1352	2611	2482	1935	1048	1212	1352	-0.727077	0.000348283	1820	2066	1811	1320	1304	1280	1820	2066	1811	1320	1304	1280	-0.312255	0.0594211	2255	1506	1859	1227	1800	1415	2255	1506	1859	1227	1800	1415	-0.13141	0.610342
Csa3G603050	266	189	203	119	80	138	266	189	203	119	80	138	-0.72422	0.0460063	236	174	201	95	77	189	236	174	201	95	77	189	-0.569033	0.255889	146	197	157	88	114	114	146	197	157	88	114	114	-0.458906	0.265249
Csa4G192170	602	432	480	287	203	286	602	432	480	287	203	286	-0.722488	0.00363916	481	496	403	306	287	347	481	496	403	306	287	347	-0.326596	0.165418	504	242	412	297	390	235	504	242	412	297	390	235	-0.117819	0.823026
Csa1G561400	536	386	697	277	317	241	536	386	697	277	317	241	-0.72089	0.0406277	506	474	544	344	218	398	506	474	544	344	218	398	-0.455424	0.173572	345	432	466	334	230	237	345	432	466	334	230	237	-0.400974	0.34811
Csa2G374640	1031	848	1171	612	545	419	1031	848	1171	612	545	419	-0.719042	0.0095712	1089	892	1294	639	833	761	1089	892	1294	639	833	761	-0.341022	0.273738	688	1076	1097	737	457	486	688	1076	1097	737	457	486	-0.533967	0.225708
Csa5G118180	459	383	440	252	235	174	459	383	440	252	235	174	-0.717795	0.0120674	380	310	284	248	234	239	380	310	284	248	234	239	-0.206947	0.555015	363	268	397	186	284	263	363	268	397	186	284	263	-0.279131	0.433955
Csa3G129640	530	338	442	234	280	154	530	338	442	234	280	154	-0.71586	0.0498412	460	358	590	193	336	517	460	358	590	193	336	517	-0.24788	0.659984	274	381	290	289	207	121	274	381	290	289	207	121	-0.39838	0.476728
Csa3G002420	392	442	344	195	215	204	392	442	344	195	215	204	-0.715369	0.0115311	256	369	217	182	172	180	256	369	217	182	172	180	-0.4115	0.21775	356	285	281	163	278	177	356	285	281	163	278	177	-0.386957	0.182475
Csa3G300600	1321	1438	1540	622	901	722	1321	1438	1540	622	901	722	-0.715296	0.00826442	1283	1684	1655	1225	1438	1028	1283	1684	1655	1225	1438	1028	-0.0858439	0.816792	1132	1829	1516	1036	979	1048	1132	1829	1516	1036	979	1048	-0.333454	0.361306
Csa5G604400	866	814	748	392	405	465	866	814	748	392	405	465	-0.713502	0.000212968	617	569	571	419	351	527	617	569	571	419	351	527	-0.222895	0.44372	676	551	539	283	514	451	676	551	539	283	514	451	-0.301433	0.336367
Csa4G627150	582	455	520	318	226	263	582	455	520	318	226	263	-0.710657	0.00339685	469	556	388	365	241	285	469	556	388	365	241	285	-0.42211	0.185453	537	388	449	274	390	250	537	388	449	274	390	250	-0.387907	0.11279
Csa4G188920	993	1020	712	480	482	457	993	1020	712	480	482	457	-0.708963	0.00356105	660	731	680	551	631	547	660	731	680	551	631	547	-0.0284839	0.931044	739	697	763	541	595	572	739	697	763	541	595	572	-0.14701	0.564561
Csa7G387680	5740	6330	4063	2604	2703	3134	5740	6330	4063	2604	2703	3134	-0.708385	0.00352887	3819	5252	3346	3071	2327	3184	3819	5252	3346	3071	2327	3184	-0.293401	0.226128	6702	3598	5729	2193	4583	3241	6702	3598	5729	2193	4583	3241	-0.485346	0.127863
Csa3G910700	616	557	561	293	335	276	616	557	561	293	335	276	-0.70478	0.0015913	423	450	277	240	215	292	423	450	277	240	215	292	-0.391101	0.219768	659	468	490	301	513	273	659	468	490	301	513	273	-0.387286	0.198307
Csa6G091910	2171	2506	1530	1022	1166	1077	2171	2506	1530	1022	1166	1077	-0.699828	0.0104229	1508	1540	1256	1393	1207	1395	1508	1540	1256	1393	1207	1395	0.123295	0.592961	1848	1534	1766	1172	1320	1193	1848	1534	1766	1172	1320	1193	-0.264031	0.131814
Csa6G424020	518	530	545	292	286	264	518	530	545	292	286	264	-0.694423	0.00382648	482	546	299	327	268	356	482	546	299	327	268	356	-0.242317	0.518306	568	478	476	360	381	421	568	478	476	360	381	421	-0.162083	0.612341
Csa5G623730	453	599	419	255	209	323	453	599	419	255	209	323	-0.692261	0.0499597	436	393	266	249	329	217	436	393	266	249	329	217	-0.218999	0.626662	514	425	411	247	468	296	514	425	411	247	468	296	-0.233528	0.466386
Csa2G382780	2409	2773	2051	1415	1172	1253	2409	2773	2051	1415	1172	1253	-0.691435	0.00282961	1240	1563	1478	1101	1136	1049	1240	1563	1478	1101	1136	1049	-0.148314	0.548849	1806	1168	1397	1161	1275	1013	1806	1168	1397	1161	1275	1013	-0.118924	0.690973
Csa6G057170	83843	60468	99929	41288	53017	34099	83843	60468	99929	41288	53017	34099	-0.688353	0.0205463	82515	79000	145571	56819	48437	82689	82515	79000	145571	56819	48437	82689	-0.51824	0.15048	44627	58489	61492	62568	32683	29711	44627	58489	61492	62568	32683	29711	-0.152596	0.800278
Csa7G397560	2894	2215	2273	1451	1107	1318	2894	2215	2273	1451	1107	1318	-0.688123	3.8067e-05	1813	2184	1619	1246	799	1569	1813	2184	1619	1246	799	1569	-0.412882	0.155584	2480	1566	2015	855	1821	1154	2480	1566	2015	855	1821	1154	-0.478422	0.094361
Csa4G638340	23139	15152	32703	13001	13743	10876	23139	15152	32703	13001	13743	10876	-0.682258	0.0453965	20125	24237	49070	13928	9494	21370	20125	24237	49070	13928	9494	21370	-0.878182	0.249243	14686	14760	17442	12519	10015	8570	14686	14760	17442	12519	10015	8570	-0.363629	0.208935
Csa5G154760	1455	856	958	557	564	584	1455	856	958	557	564	584	-0.680213	0.00104193	809	962	795	656	581	639	809	962	795	656	581	639	-0.218238	0.311124	1104	856	1053	641	869	810	1104	856	1053	641	869	810	-0.163719	0.514792
Csa2G009290	502	284	370	213	211	179	502	284	370	213	211	179	-0.680156	0.0192461	321	357	225	218	325	168	321	357	225	218	325	168	-0.0914235	0.878369	409	428	363	271	192	289	409	428	363	271	192	289	-0.427905	0.299479
Csa6G149410	1358	961	1227	740	541	591	1358	961	1227	740	541	591	-0.679912	0.00207627	835	1096	1014	661	578	717	835	1096	1014	661	578	717	-0.362733	0.0855298	961	981	1157	684	803	663	961	981	1157	684	803	663	-0.319983	0.12935
Csa1G073850	311	279	312	127	160	194	311	279	312	127	160	194	-0.678738	0.0311456	314	289	328	172	126	272	314	289	328	172	126	272	-0.506974	0.200105	467	242	271	235	374	194	467	242	271	235	374	194	-0.0901302	0.878525
Csa6G147540	317	320	328	156	176	184	317	320	328	156	176	184	-0.677985	0.014362	221	215	246	164	168	182	221	215	246	164	168	182	-0.188184	0.613859	240	161	176	198	173	193	240	161	176	198	173	193	0.207985	0.643064
Csa1G043010	786	695	454	329	360	332	786	695	454	329	360	332	-0.6779	0.0170943	641	1071	353	531	483	356	641	1071	353	531	483	356	-0.314532	0.55197	679	423	388	446	597	490	679	423	388	446	597	490	0.258489	0.454536
Csa7G047210	733	418	685	289	352	327	733	418	685	289	352	327	-0.673265	0.0209339	351	412	571	285	293	210	351	412	571	285	293	210	-0.530455	0.169399	538	343	471	296	303	215	538	343	471	296	303	215	-0.510333	0.0871776
Csa5G623480	293	296	273	136	139	188	293	296	273	136	139	188	-0.672464	0.0300352	212	194	283	190	188	184	212	194	283	190	188	184	-0.0773074	0.881791	329	293	239	150	275	152	329	293	239	150	275	152	-0.398673	0.257581
Csa5G646690	880	718	624	372	390	417	880	718	624	372	390	417	-0.672252	0.000576391	615	727	579	402	391	559	615	727	579	402	391	559	-0.284102	0.241524	751	561	634	470	491	323	751	561	634	470	491	323	-0.384678	0.159986
Csa5G179230	2253	1816	1780	1040	1022	1046	2253	1816	1780	1040	1022	1046	-0.671621	6.5033e-07	1580	1576	1246	1028	914	1170	1580	1576	1246	1028	914	1170	-0.273639	0.179922	2095	1741	1938	1033	1818	1479	2095	1741	1938	1033	1818	1479	-0.219493	0.380086
Csa7G221350	312	222	316	159	129	165	312	222	316	159	129	165	-0.671552	0.0299113	270	224	330	140	201	169	270	224	330	140	201	169	-0.479486	0.223254	285	318	270	188	243	169	285	318	270	188	243	169	-0.344859	0.242785
Csa1G045930	954	861	985	489	484	532	954	861	985	489	484	532	-0.66708	0.000458377	815	820	1034	565	487	675	815	820	1034	565	487	675	-0.416456	0.112701	385	645	445	461	457	395	385	645	445	461	457	395	0.0360921	0.951096
Csa6G417890	760	894	632	368	393	475	760	894	632	368	393	475	-0.667065	0.0179725	504	615	417	366	358	378	504	615	417	366	358	378	-0.240869	0.366	860	591	759	525	663	529	860	591	759	525	663	529	-0.150443	0.569713
Csa4G294390	1279	945	1166	557	617	638	1279	945	1166	557	617	638	-0.663493	0.000218444	762	989	825	566	597	559	762	989	825	566	597	559	-0.344944	0.095817	1185	1023	1130	643	715	825	1185	1023	1130	643	715	825	-0.386101	0.107275
Csa7G011870	1426	1052	1111	640	461	823	1426	1052	1111	640	461	823	-0.661408	0.01369	1092	1395	931	632	1112	557	1092	1395	931	632	1112	557	-0.317588	0.451683	1173	1157	1259	543	609	898	1173	1157	1259	543	609	898	-0.575756	0.0709969
Csa2G030000	338	258	285	127	183	162	338	258	285	127	183	162	-0.657541	0.0306969	188	224	177	133	151	179	188	224	177	133	151	179	-0.120724	0.764876	300	209	255	181	260	262	300	209	255	181	260	262	0.0968913	0.830098
Csa7G006290	5060	4200	5212	2526	3242	2036	5060	4200	5212	2526	3242	2036	-0.652358	0.0131809	4602	4019	5826	2708	3268	3843	4602	4019	5826	2708	3268	3843	-0.3535	0.199764	2985	4887	4154	3183	2095	2345	2985	4887	4154	3183	2095	2345	-0.426114	0.302277
Csa1G000010	2081	1358	1969	1238	824	847	2081	1358	1969	1238	824	847	-0.650408	0.0184177	1371	1116	846	713	587	1075	1371	1116	846	713	587	1075	-0.277136	0.448636	1497	1071	1101	713	1281	865	1497	1071	1101	713	1281	865	-0.168107	0.573766
Csa1G553520	2181	1237	2155	1038	859	1101	2181	1237	2155	1038	859	1101	-0.649653	0.0165274	1591	1495	1828	1114	928	1211	1591	1495	1828	1114	928	1211	-0.38023	0.102765	1405	1611	1604	1254	1280	1070	1405	1611	1604	1254	1280	1070	-0.146512	0.604356
Csa7G394650	904	635	1156	491	446	531	904	635	1156	491	446	531	-0.646309	0.038241	727	778	832	449	363	716	727	778	832	449	363	716	-0.40872	0.206049	859	574	808	547	681	727	859	574	808	547	681	727	0.0287306	0.948798
Csa6G185290	671	614	386	340	256	309	671	614	386	340	256	309	-0.645012	0.0427528	393	517	290	234	218	379	393	517	290	234	218	379	-0.303379	0.445618	734	329	436	213	424	298	734	329	436	213	424	298	-0.478488	0.261292
Csa5G602730	9812	7945	10430	5631	5050	4706	9812	7945	10430	5631	5050	4706	-0.639664	0.000744223	7243	7726	9687	5514	5224	5662	7243	7726	9687	5514	5224	5662	-0.369271	0.0952367	6615	8975	8690	5065	3885	5185	6615	8975	8690	5065	3885	5185	-0.545792	0.0861436
Csa3G146380	2427	1505	1812	1042	1140	908	2427	1505	1812	1042	1140	908	-0.637975	0.00253496	1253	1415	1629	778	867	1149	1253	1415	1629	778	867	1149	-0.410498	0.0870089	1354	1216	1498	865	1209	769	1354	1216	1498	865	1209	769	-0.323206	0.111629
Csa3G843790	3060	2507	3673	1599	1929	1534	3060	2507	3673	1599	1929	1534	-0.636278	0.0114241	2868	2709	3797	2242	1984	2642	2868	2709	3797	2242	1984	2642	-0.240563	0.415552	1940	3100	2707	2233	1416	1551	1940	3100	2707	2233	1416	1551	-0.341698	0.447885
Csa4G096100	451	296	263	182	180	183	451	296	263	182	180	183	-0.633104	0.0284584	328	252	199	165	163	154	328	252	199	165	163	154	-0.461689	0.215453	310	340	257	263	214	234	310	340	257	263	214	234	-0.120603	0.805751
Csa3G200700	808	510	522	395	260	340	808	510	522	395	260	340	-0.632999	0.0246404	493	636	531	363	294	404	493	636	531	363	294	404	-0.417177	0.077241	433	411	563	349	420	320	433	411	563	349	420	320	-0.164465	0.619366
Csa5G593330	1441	1545	947	670	698	801	1441	1545	947	670	698	801	-0.62935	0.0246989	979	774	905	788	1035	909	979	774	905	788	1035	909	0.258097	0.377683	1248	814	741	770	915	712	1248	814	741	770	915	712	-0.00598397	0.990687
Csa2G099490	415	392	296	207	210	188	415	392	296	207	210	188	-0.62909	0.025817	205	350	303	164	177	227	205	350	303	164	177	227	-0.368613	0.317601	276	146	214	282	297	171	276	146	214	282	297	171	0.457409	0.287065
Csa3G822190	658	518	508	336	342	242	658	518	508	336	342	242	-0.625868	0.0207375	399	293	508	221	300	314	399	293	508	221	300	314	-0.322931	0.454912	362	354	357	342	266	202	362	354	357	342	266	202	-0.178974	0.698502
Csa4G646140	901	855	652	459	502	361	901	855	652	459	502	361	-0.625783	0.0235518	837	778	729	800	709	886	837	778	729	800	709	886	0.253502	0.246446	791	638	607	567	714	493	791	638	607	567	714	493	0.00705064	0.985523
Csa4G062410	743	523	733	430	350	316	743	523	733	430	350	316	-0.62564	0.0204538	469	530	367	411	330	392	469	530	367	411	330	392	-0.032665	0.933211	663	462	465	331	489	340	663	462	465	331	489	340	-0.25193	0.372215
Csa4G627200	692	365	402	234	260	293	692	365	402	234	260	293	-0.624713	0.0402168	370	444	349	293	205	269	370	444	349	293	205	269	-0.365882	0.219897	529	363	501	240	412	307	529	363	501	240	412	307	-0.340587	0.251566
Csa4G026870	315	247	316	157	156	171	315	247	316	157	156	171	-0.624294	0.0232523	246	268	312	156	160	198	246	268	312	156	160	198	-0.468785	0.128818	244	271	215	111	208	127	244	271	215	111	208	127	-0.534992	0.113862
Csa5G218760	687	628	490	378	299	320	687	628	490	378	299	320	-0.619481	0.0135381	396	556	586	317	399	460	396	556	586	317	399	460	-0.168729	0.644816	519	629	569	382	470	303	519	629	569	382	470	303	-0.37884	0.164095
Csa7G234660	977	1066	804	527	483	577	977	1066	804	527	483	577	-0.618995	0.00967239	791	773	601	527	422	506	791	773	601	527	422	506	-0.341477	0.170875	959	851	796	391	699	573	959	851	796	391	699	573	-0.453506	0.0595095
Csa3G132000	1116	1145	1166	638	664	609	1116	1145	1166	638	664	609	-0.617403	0.00302923	1071	916	1245	650	741	932	1071	916	1245	650	741	932	-0.271856	0.369019	875	1045	1020	844	497	618	875	1045	1020	844	497	618	-0.338953	0.438562
Csa5G608400	4002	4221	4019	2255	2439	2142	4002	4221	4019	2255	2439	2142	-0.615504	0.00146411	4154	3940	4183	2556	2821	3224	4154	3940	4183	2556	2821	3224	-0.296441	0.0897975	2993	4657	3557	2749	2029	2305	2993	4657	3557	2749	2029	2305	-0.434083	0.23871
Csa2G338880	1872	1388	1720	908	899	946	1872	1388	1720	908	899	946	-0.615453	0.000125546	1205	1458	1421	998	842	894	1205	1458	1421	998	842	894	-0.347195	0.1072	1452	1553	1357	934	964	1006	1452	1553	1357	934	964	1006	-0.366375	0.107714
Csa4G044460	357	252	308	144	199	162	357	252	308	144	199	162	-0.614407	0.0462736	225	283	224	179	231	316	225	283	224	179	231	316	0.206969	0.593316	327	213	256	179	290	200	327	213	256	179	290	200	-0.0510076	0.9145
NewGene_113	8315	5713	3672	2834	3422	3382	8315	5713	3672	2834	3422	3382	-0.613817	0.041313	5786	4258	6446	3655	3561	4934	5786	4258	6446	3655	3561	4934	-0.240987	0.452543	4520	170514	5879	3003	6730	3270	4520	170514	5879	3003	6730	3270	-3.71592
Csa4G006410	560	461	527	283	265	315	560	461	527	283	265	315	-0.609189	0.00426656	391	583	486	310	257	344	391	583	486	310	257	344	-0.449614	0.0914654	541	405	544	282	406	313	541	405	544	282	406	313	-0.369611	0.119666
Csa4G651830	1053	847	627	469	507	419	1053	847	627	469	507	419	-0.607231	0.0202107	801	762	769	583	635	631	801	762	769	583	635	631	-0.110569	0.675198	1128	911	768	541	807	572	1128	911	768	541	807	572	-0.348565	0.138369
Csa2G403730	785	619	682	424	370	366	785	619	682	424	370	366	-0.607093	0.00184902	635	796	696	503	568	679	635	796	696	503	568	679	-0.0574204	0.846004	848	739	720	540	648	503	848	739	720	540	648	503	-0.238824	0.225271
Csa7G047450	925	614	659	413	379	422	925	614	659	413	379	422	-0.606063	0.00212355	579	738	690	426	457	382	579	738	690	426	457	382	-0.429888	0.0803763	855	816	687	443	730	474	855	816	687	443	730	474	-0.331167	0.165689
Csa3G099570	3733	2792	2986	1626	1927	1723	3733	2792	2986	1626	1927	1723	-0.604902	0.000140687	3137	2872	2182	2785	2972	3155	3137	2872	2182	2785	2972	3155	0.350647	0.0809502	3132	2743	2621	2867	3416	2418	3132	2743	2621	2867	3416	2418	0.241258	0.175744
Csa2G299940	350	319	311	169	211	168	350	319	311	169	211	168	-0.602947	0.0351079	251	239	145	156	164	134	251	239	145	156	164	134	-0.240513	0.609714	352	284	409	177	301	222	352	284	409	177	301	222	-0.384586	0.219981
Csa4G443140	4806	5929	3502	2613	2495	2948	4806	5929	3502	2613	2495	2948	-0.601825	0.0351129	3641	4486	2700	2793	3021	3106	3641	4486	2700	2793	3021	3106	-0.0385945	0.901492	6135	4571	5266	3096	4712	3684	6135	4571	5266	3096	4712	3684	-0.271776	0.122729
Csa2G228420	1297	1032	1611	702	626	898	1297	1032	1611	702	626	898	-0.599324	0.0396856	1423	1028	1621	1106	1079	1154	1423	1028	1621	1106	1079	1154	-0.0772996	0.852896	570	809	1078	1177	654	637	570	809	1078	1177	654	637	0.24711	0.682332
Csa4G608120	378	304	333	205	181	182	378	304	333	205	181	182	-0.599267	0.0146962	232	254	247	167	109	223	232	254	247	167	109	223	-0.341976	0.420094	321	242	307	212	248	139	321	242	307	212	248	139	-0.334547	0.355563
Csa3G207890	14139	10978	13239	6400	8425	6633	14139	10978	13239	6400	8425	6633	-0.596771	0.00298152	8874	11197	13409	10396	8786	9582	8874	11197	13409	10396	8786	9582	0.00571316	0.987826	7042	8268	11577	9684	9236	11406	7042	8268	11577	9684	9236	11406	0.400717	0.238273
Csa6G109750	927	995	902	618	572	408	927	995	902	618	572	408	-0.593999	0.0440345	882	1022	1703	667	844	1027	882	1022	1703	667	844	1027	-0.30824	0.462308	605	599	1025	687	594	636	605	599	1025	687	594	636	0.0121846	0.985234
Csa3G889730	267	254	249	145	152	138	267	254	249	145	152	138	-0.592322	0.0413012	222	258	205	106	123	162	222	258	205	106	123	162	-0.586783	0.0534022	267	182	258	164	127	129	267	182	258	164	127	129	-0.510253	0.193368
Csa2G011530	6904	5904	8145	4052	4361	3448	6904	5904	8145	4052	4361	3448	-0.590127	0.0125546	5990	6056	8294	3894	3551	6084	5990	6056	8294	3894	3551	6084	-0.390365	0.196149	4699	5236	5592	5536	3357	4115	4699	5236	5592	5536	3357	4115	-0.00755144	0.990687
Csa5G490820	65508	45805	76289	34456	42760	28304	65508	45805	76289	34456	42760	28304	-0.589512	0.0498609	65467	63033	123619	45273	36472	58579	65467	63033	123619	45273	36472	58579	-0.652952	0.0655173	35328	50241	45343	48034	24807	24552	35328	50241	45343	48034	24807	24552	-0.181952	0.751811
Csa6G087740	585	355	497	274	259	271	585	355	497	274	259	271	-0.588385	0.021268	360	477	410	156	332	265	360	477	410	156	332	265	-0.500098	0.193102	355	500	425	340	280	264	355	500	425	340	280	264	-0.31455	0.439057
Csa3G866520	479	374	371	231	218	240	479	374	371	231	218	240	-0.587524	0.00723344	306	376	259	214	232	212	306	376	259	214	232	212	-0.275849	0.381308	357	296	287	170	309	253	357	296	287	170	309	253	-0.164603	0.667934
Csa7G048640	4230	3784	4133	2229	2240	2432	4230	3784	4133	2229	2240	2432	-0.585671	7.43699e-05	3716	4775	4989	2852	3388	2688	3716	4775	4989	2852	3388	2688	-0.361675	0.13598	2795	3243	4084	3038	3390	2687	2795	3243	4084	3038	3390	2687	0.0540311	0.891015
Csa3G099580	4799	4364	3341	1949	2555	2562	4799	4364	3341	1949	2555	2562	-0.585306	0.00945642	3620	3191	2244	3358	3735	3071	3620	3191	2244	3358	3735	3071	0.405355	0.120161	3750	3484	3974	3570	3493	3183	3750	3484	3974	3570	3493	3183	0.0929512	0.727777
Csa4G644120	3975	4282	4164	2137	2555	2406	3975	4282	4164	2137	2555	2406	-0.5849	0.00462008	3476	3689	4267	2727	2538	2897	3476	3689	4267	2727	2538	2897	-0.266143	0.208055	2419	3691	3613	2627	1635	2525	2419	3691	3613	2627	1635	2525	-0.274833	0.57099
Csa5G607980	2674	2280	3338	1352	1787	1582	2674	2280	3338	1352	1787	1582	-0.584585	0.0287528	2231	2337	2626	1732	1369	1623	2231	2337	2626	1732	1369	1623	-0.383228	0.0796419	2276	2532	2505	1797	1641	1450	2276	2532	2505	1797	1641	1450	-0.361397	0.136204
Csa7G378480	668	543	526	350	322	310	668	543	526	350	322	310	-0.58183	0.00416814	379	452	355	259	307	333	379	452	355	259	307	333	-0.170872	0.547827	583	429	540	313	565	322	583	429	540	313	565	322	-0.18767	0.577638
Csa1G011500	456	336	298	183	193	239	456	336	298	183	193	239	-0.579038	0.0391272	310	410	253	269	264	167	310	410	253	269	264	167	-0.216051	0.651093	434	336	397	201	346	215	434	336	397	201	346	215	-0.426138	0.107582
Csa5G171750	5361	4797	4083	2659	2782	2651	5361	4797	4083	2659	2782	2651	-0.577859	0.000268976	3407	3662	3135	2522	2139	2755	3407	3662	3135	2522	2139	2755	-0.233785	0.180354	4538	3190	4315	2623	3844	2904	4538	3190	4315	2623	3844	2904	-0.157651	0.493886
Csa5G606340	1042	868	747	550	390	571	1042	868	747	550	390	571	-0.5769	0.0201519	675	917	718	448	482	642	675	917	718	448	482	642	-0.33	0.158297	833	755	704	414	539	553	833	755	704	414	539	553	-0.39083	0.0919309
Csa7G405870	574	452	464	318	290	236	574	452	464	318	290	236	-0.576498	0.0231474	481	498	347	329	274	314	481	498	347	329	274	314	-0.296162	0.32137	473	495	455	276	389	310	473	495	455	276	389	310	-0.346867	0.122102
Csa3G150050	1128	1243	807	638	568	618	1128	1243	807	638	568	618	-0.57376	0.0361122	686	829	562	638	650	541	686	829	562	638	650	541	0.062408	0.865257	945	714	803	695	739	516	945	714	803	695	739	516	-0.120616	0.700493
Csa1G533460	1130	1068	827	540	607	582	1130	1068	827	540	607	582	-0.571095	0.00953447	793	814	770	497	592	449	793	814	770	497	592	449	-0.393944	0.115759	845	687	955	578	745	606	845	687	955	578	745	606	-0.158151	0.551263
Csa6G476050	7673	5536	4212	3206	3758	2855	7673	5536	4212	3206	3758	2855	-0.568291	0.0272443	2153	2376	3335	2481	2965	3955	2153	2376	3335	2481	2965	3955	0.459093	0.11536	3912	1633	3634	3117	3923	2528	3912	1633	3634	3117	3923	2528	0.277054	0.524523
Csa6G407080	645	547	448	318	284	338	645	547	448	318	284	338	-0.563366	0.0158484	402	552	334	358	493	520	402	552	334	358	493	520	0.325767	0.293415	582	462	568	378	590	452	582	462	568	378	590	452	0.0164578	0.96351
Csa5G149330	4174	2614	3034	2029	1891	1657	4174	2614	3034	2029	1891	1657	-0.560732	0.00446178	2454	2473	2503	1718	1399	2192	2454	2473	2503	1718	1399	2192	-0.270672	0.244771	3561	1991	2379	1750	3853	2754	3561	1991	2379	1750	3853	2754	0.267868	0.484667
Csa2G004170	1016	1061	815	579	503	594	1016	1061	815	579	503	594	-0.56014	0.0162209	653	744	651	588	511	518	653	744	651	588	511	518	-0.10606	0.71361	742	779	853	655	668	730	742	779	853	655	668	730	0.0129723	0.976007
Csa1G163110	605	557	579	375	323	308	605	557	579	375	323	308	-0.559874	0.0154942	568	659	508	334	500	474	568	659	508	334	500	474	-0.178565	0.568857	560	630	582	384	463	374	560	630	582	384	463	374	-0.33391	0.140053
NewGene_112	6904	4628	3524	2648	3033	2839	6904	4628	3524	2648	3033	2839	-0.559706	0.0257621	5091	4078	5073	2864	3171	4399	5091	4078	5073	2864	3171	4399	-0.246317	0.377847	4013	149418	5382	2126	6045	2880	4013	149418	5382	2126	6045	2880	-3.77433
NewGene_1775	545	412	396	259	266	249	545	412	396	259	266	249	-0.559583	0.0128506	361	452	271	310	252	217	361	452	271	310	252	217	-0.223264	0.592083	378	422	407	264	401	359	378	422	407	264	401	359	-0.0391454	0.927142
Csa2G120410	1286	933	1113	697	565	651	1286	933	1113	697	565	651	-0.559323	0.0028311	827	836	869	489	368	709	827	836	869	489	368	709	-0.485675	0.095817	909	725	806	501	967	611	909	725	806	501	967	611	-0.0486612	0.900614
Csa4G651860	941	831	772	448	473	547	941	831	772	448	473	547	-0.558982	0.00393782	655	799	662	495	564	443	655	799	662	495	564	443	-0.254637	0.34966	853	654	715	541	618	411	853	654	715	541	618	411	-0.290802	0.242414
Csa4G099230	1629	1671	1261	934	795	915	1629	1671	1261	934	795	915	-0.558018	0.0116967	1336	1382	1092	902	1069	1039	1336	1382	1092	902	1069	1039	-0.109377	0.655822	1436	1404	1406	982	1259	1186	1436	1404	1406	982	1259	1186	-0.0989834	0.682202
Csa4G563690	2620	2302	3218	1483	1780	1461	2620	2302	3218	1483	1780	1461	-0.55664	0.0289736	2745	2955	4983	1505	1382	2822	2745	2955	4983	1505	1382	2822	-0.720092	0.0531882	1991	2448	2090	1749	1256	1328	1991	2448	2090	1749	1256	1328	-0.357833	0.299584
Csa5G588740	1682	1043	1692	941	841	756	1682	1043	1692	941	841	756	-0.5539	0.0399395	1324	1320	2497	861	873	1480	1324	1320	2497	861	873	1480	-0.49224	0.235453	1345	1115	1128	837	839	665	1345	1115	1128	837	839	665	-0.39594	0.0587442
Csa2G007410	593	571	529	364	273	349	593	571	529	364	273	349	-0.552051	0.0253624	503	543	307	352	332	314	503	543	307	352	332	314	-0.193509	0.619965	601	606	527	448	352	278	601	606	527	448	352	278	-0.458962	0.176056
Csa1G424340	440	330	373	211	208	241	440	330	373	211	208	241	-0.55203	0.0184992	376	451	381	255	258	331	376	451	381	255	258	331	-0.292724	0.245132	396	358	376	239	317	219	396	358	376	239	317	219	-0.34392	0.133731
Csa3G728100	1676	1595	1317	810	942	911	1676	1595	1317	810	942	911	-0.550882	0.00584574	1528	1512	1244	1195	1132	955	1528	1512	1244	1195	1132	955	-0.145133	0.620457	1125	1247	1201	1145	1390	1431	1125	1247	1201	1145	1390	1431	0.363029	0.1049
Csa6G128560	810	774	678	370	460	487	810	774	678	370	460	487	-0.549014	0.0207232	597	657	613	531	427	452	597	657	613	531	427	452	-0.171981	0.550562	586	590	663	478	639	466	586	590	663	478	639	466	-0.0181351	0.957062
Csa1G015660	914	767	573	366	468	468	914	767	573	366	468	468	-0.547421	0.0438775	655	714	573	443	447	543	655	714	573	443	447	543	-0.211946	0.343415	813	561	703	462	588	456	813	561	703	462	588	456	-0.251397	0.287501
Csa6G181600	922	972	696	510	436	571	922	972	696	510	436	571	-0.545453	0.0411675	698	874	727	525	468	544	698	874	727	525	468	544	-0.348924	0.0784744	935	721	763	548	535	467	935	721	763	548	535	467	-0.416326	0.0655291
Csa6G507190	366	294	272	177	180	183	366	294	272	177	180	183	-0.545238	0.0328864	217	229	151	154	196	209	217	229	151	154	196	209	0.135393	0.757828	295	217	247	192	302	238	295	217	247	192	302	238	0.150514	0.668035
Csa3G165700	862	505	708	345	407	445	862	505	708	345	407	445	-0.542327	0.0413841	726	845	553	532	551	427	726	845	553	532	551	427	-0.244025	0.451721	795	881	809	448	603	562	795	881	809	448	603	562	-0.419139	0.0547488
Csa6G505310	4717	3083	3753	2529	1927	2225	4717	3083	3753	2529	1927	2225	-0.542101	0.00463724	2743	3317	2478	1837	1075	2362	2743	3317	2478	1837	1075	2362	-0.474127	0.126689	3863	2414	3064	1611	2989	2223	3863	2414	3064	1611	2989	2223	-0.255842	0.384616
Csa6G014530	378	360	339	214	203	214	378	360	339	214	203	214	-0.540656	0.0299553	265	315	308	167	204	233	265	315	308	167	204	233	-0.33547	0.266023	364	376	303	262	276	176	364	376	303	262	276	176	-0.341354	0.324283
Csa1G010930	876	895	781	523	461	516	876	895	781	523	461	516	-0.54006	0.0115727	632	755	749	537	500	581	632	755	749	537	500	581	-0.175324	0.481322	786	689	733	428	696	493	786	689	733	428	696	493	-0.256798	0.234638
Csa7G420860	783	766	567	423	384	432	783	766	567	423	384	432	-0.5395	0.0277208	526	572	408	538	380	467	526	572	408	538	380	467	0.117295	0.751002	638	461	423	267	530	505	638	461	423	267	530	505	-0.0210397	0.971706
Csa4G292450	1305	1387	1222	919	727	660	1305	1387	1222	919	727	660	-0.537306	0.0382211	1009	921	829	760	596	915	1009	921	829	760	596	915	-0.0625331	0.85776	974	768	904	678	831	830	974	768	904	678	831	830	0.0417563	0.900226
Csa4G101280	1119	1195	1230	556	742	799	1119	1195	1230	556	742	799	-0.536929	0.0485136	1153	1114	840	654	483	769	1153	1114	840	654	483	769	-0.481198	0.0594957	1186	1103	999	818	628	541	1186	1103	999	818	628	541	-0.493698	0.0983054
Csa5G505200	2613	2037	2166	1530	1187	1267	2613	2037	2166	1530	1187	1267	-0.534305	0.00287966	1522	1745	1367	1016	729	1554	1522	1745	1367	1016	729	1554	-0.276407	0.420515	2000	1460	1701	844	1748	1213	2000	1460	1701	844	1748	1213	-0.254332	0.400312
Csa4G296120	818	571	617	365	387	418	818	571	617	365	387	418	-0.530844	0.00775199	693	633	496	464	416	472	693	633	496	464	416	472	-0.20062	0.486822	610	732	591	364	542	432	610	732	591	364	542	432	-0.338484	0.195794
Csa5G096460	1770	1803	1526	1076	1088	848	1770	1803	1526	1076	1088	848	-0.528106	0.0267441	1129	1370	1039	1051	1035	1176	1129	1370	1039	1051	1035	1176	0.115402	0.583379	1610	1127	1291	942	1417	997	1610	1127	1291	942	1417	997	-0.0618224	0.834328
Csa4G083630	1751	1233	1492	958	892	770	1751	1233	1492	958	892	770	-0.526388	0.00921748	883	1219	891	764	539	762	883	1219	891	764	539	762	-0.299352	0.268118	1935	1073	1638	684	1442	984	1935	1073	1638	684	1442	984	-0.388647	0.260439
Csa3G088430	647	528	623	398	341	321	647	528	623	398	341	321	-0.526223	0.0253068	414	598	452	392	391	409	414	598	452	392	391	409	-0.0589293	0.863718	552	474	422	340	396	360	552	474	422	340	396	360	-0.185358	0.506196
Csa4G004810	1411	1101	1041	701	728	654	1411	1101	1041	701	728	654	-0.525155	0.00346829	834	885	609	644	489	483	834	885	609	644	489	483	-0.281933	0.37964	1357	904	1127	641	1096	793	1357	904	1127	641	1096	793	-0.223299	0.418515
Csa3G150080	2225	1677	1857	1036	1239	1108	2225	1677	1857	1036	1239	1108	-0.523801	0.00259312	1316	1375	1528	1088	1192	1281	1316	1375	1528	1088	1192	1281	-0.0251419	0.933036	1474	1282	1556	1340	1394	1080	1474	1282	1556	1340	1394	1080	0.038653	0.90768
NewGene_415	2304	1595	1675	1054	1097	1114	2304	1595	1675	1054	1097	1114	-0.522235	0.00100693	1452	1695	1000	1154	1029	1090	1452	1695	1000	1154	1029	1090	-0.0975723	0.770688	2705	1660	2648	1131	2369	1463	2705	1660	2648	1131	2369	1463	-0.316403	0.352412
Csa6G522680	243706	211310	266954	133111	168979	125599	243706	211310	266954	133111	168979	125599	-0.522187	0.0259293	223366	210665	337370	183908	152319	213243	223366	210665	337370	183908	152319	213243	-0.285805	0.38867	141485	187625	184231	180345	123800	124328	141485	187625	184231	180345	123800	124328	-0.0278468	0.958885
Csa3G588530	2338	2115	1801	1242	1311	1145	2338	2115	1801	1242	1311	1145	-0.520071	0.00562852	1338	1459	1588	1337	886	1299	1338	1459	1588	1337	886	1299	-0.0945216	0.790201	1372	1117	1356	1409	1454	1325	1372	1117	1356	1409	1454	1325	0.346359	0.074686
Csa4G094530	20259	19328	19898	10816	13863	10660	20259	19328	19898	10816	13863	10660	-0.519639	0.0148378	19436	19997	27327	23737	16102	19718	19436	19997	27327	23737	16102	19718	0.0556485	0.89366	12834	14429	15786	16557	11842	12694	12834	14429	15786	16557	11842	12694	0.169797	0.659721
Csa2G382770	560	495	465	350	266	285	560	495	465	350	266	285	-0.519358	0.0376199	451	451	416	208	188	367	451	451	416	208	188	367	-0.582766	0.0727346	457	387	403	208	462	238	457	387	403	208	462	238	-0.290969	0.441773
Csa1G418790	1476	1743	1373	948	798	1012	1476	1743	1373	948	798	1012	-0.518267	0.0415253	1244	1000	879	1030	946	1168	1244	1000	879	1030	946	1168	0.231061	0.388999	1583	1448	1440	1011	1479	948	1583	1448	1440	1011	1479	948	-0.186957	0.350183
NewGene_669	689	608	591	448	342	331	689	608	591	448	342	331	-0.516609	0.0415039	718	626	554	423	327	428	718	626	554	423	327	428	-0.463428	0.0674929	632	501	461	351	476	343	632	501	461	351	476	343	-0.241592	0.343503
Csa3G810520	766	609	706	379	414	445	766	609	706	379	414	445	-0.512608	0.0110885	674	768	663	476	430	506	674	768	663	476	430	506	-0.347137	0.0719848	666	749	573	520	498	445	666	749	573	520	498	445	-0.22496	0.48682
Csa6G188120	1472	1498	1034	749	786	859	1472	1498	1034	749	786	859	-0.510634	0.040976	918	820	886	608	816	742	918	820	886	608	816	742	-0.0564987	0.871267	1023	806	862	653	726	814	1023	806	862	653	726	814	-0.0668447	0.851432
Csa7G375840	433	338	317	235	194	217	433	338	317	235	194	217	-0.509308	0.0457622	233	327	170	111	142	143	233	327	170	111	142	143	-0.639279	0.0746215	472	287	430	154	360	184	472	287	430	154	360	184	-0.596689	0.117814
Csa5G640000	688	490	533	301	385	329	688	490	533	301	385	329	-0.505015	0.0383389	357	373	409	233	276	278	357	373	409	233	276	278	-0.312474	0.268401	315	366	358	384	326	371	315	366	358	384	326	371	0.285752	0.434355
Csa4G009900	607	637	618	380	382	364	607	637	618	380	382	364	-0.500924	0.03805	542	477	495	490	381	398	542	477	495	490	381	398	-0.0257671	0.951137	414	549	461	435	424	405	414	549	461	435	424	405	0.0420699	0.929965
Csa5G218180	461	386	450	252	242	287	461	386	450	252	242	287	-0.499518	0.03841	268	276	256	221	241	186	268	276	256	221	241	186	-0.0683581	0.877694	441	388	380	318	401	313	441	388	380	318	401	313	-0.0213864	0.950974
Csa2G351770	3278	2896	2843	1945	1943	1525	3278	2896	2843	1945	1943	1525	-0.49871	0.0142755	1617	1576	2498	1288	1691	2207	1617	1576	2498	1288	1691	2207	0.0615124	0.897251	1218	1738	1825	2017	1249	1155	1218	1738	1825	2017	1249	1155	0.121086	0.835865
Csa5G633280	692	576	573	439	318	349	692	576	573	439	318	349	-0.497706	0.0435352	597	649	757	361	343	527	597	649	757	361	343	527	-0.494087	0.0691105	612	657	509	435	514	390	612	657	509	435	514	390	-0.205173	0.474892
Csa7G451330	1843	1416	1463	924	1070	830	1843	1416	1463	924	1070	830	-0.495674	0.01582	1369	1387	1425	936	1128	1118	1369	1387	1425	936	1128	1118	-0.171683	0.442288	1426	1123	1091	958	1055	822	1426	1123	1091	958	1055	822	-0.143727	0.567206
Csa7G449450	677	718	671	387	399	472	677	718	671	387	399	472	-0.493655	0.0450688	574	594	473	416	451	373	574	594	473	416	451	373	-0.166437	0.588523	796	718	741	469	673	479	796	718	741	469	673	479	-0.278629	0.127452
Csa2G338890	2224	1697	1910	1327	929	1258	2224	1697	1910	1327	929	1258	-0.493049	0.0206967	1697	1735	1399	1004	715	1307	1697	1735	1399	1004	715	1307	-0.456723	0.0801086	1823	1246	1502	852	1417	1003	1823	1246	1502	852	1417	1003	-0.284671	0.226459
Csa3G000060	3894	3323	2560	1629	2040	2222	3894	3323	2560	1629	2040	2222	-0.489503	0.0383428	1854	2372	2336	1171	1380	1745	1854	2372	2336	1171	1380	1745	-0.394015	0.0648225	2195	1842	2844	2348	2002	1619	2195	1842	2844	2348	2002	1619	0.0223408	0.963705
Csa5G139310	2520	2015	1990	1170	1446	1319	2520	2015	1990	1170	1446	1319	-0.487198	0.00650389	1642	2074	1788	1454	1174	1360	1642	2074	1788	1454	1174	1360	-0.23084	0.287247	1993	1868	2294	1264	2011	1420	1993	1868	2294	1264	2011	1420	-0.200553	0.370942
Csa1G042360	7517	5386	6735	4786	3216	3871	7517	5386	6735	4786	3216	3871	-0.485557	0.0320621	5183	5646	4423	3038	2236	4517	5183	5646	4423	3038	2236	4517	-0.425062	0.122924	6485	4694	4547	2554	5038	3430	6485	4694	4547	2554	5038	3430	-0.325265	0.230846
Csa5G598710	3395	2543	2917	1882	1759	1720	3395	2543	2917	1882	1759	1720	-0.481906	0.00119973	2260	2546	1792	1649	905	1693	2260	2546	1792	1649	905	1693	-0.405257	0.201301	2848	1913	2420	1256	2594	1558	2848	1913	2420	1256	2594	1558	-0.228377	0.474533
Csa2G368880	1862	995	1234	829	804	812	1862	995	1234	829	804	812	-0.479396	0.0485198	899	933	1233	644	498	905	899	933	1233	644	498	905	-0.380366	0.259199	1187	677	918	819	1590	971	1187	677	918	819	1590	971	0.469742	0.115378
Csa6G115620	1623	1089	1407	901	890	702	1623	1089	1407	901	890	702	-0.475644	0.04664	998	1050	1456	957	817	1033	998	1050	1456	957	817	1033	-0.107292	0.777327	1096	976	1082	837	901	1046	1096	976	1082	837	901	1046	0.0473286	0.900124
Csa5G590200	2883	3391	2662	1829	1878	1812	2883	3391	2662	1829	1878	1812	-0.474473	0.0436902	2355	2560	2473	1653	1631	1901	2355	2560	2473	1653	1631	1901	-0.287439	0.0582416	2612	2191	2496	1604	1832	1720	2612	2191	2496	1604	1832	1720	-0.282451	0.0952566
Csa3G777030	2049	1846	2039	1201	1280	1159	2049	1846	2039	1201	1280	1159	-0.473367	0.00956017	1951	1939	1800	1546	1631	1304	1951	1939	1800	1546	1631	1304	-0.109122	0.70769	2337	1981	1838	1369	1780	1247	2337	1981	1838	1369	1780	1247	-0.282473	0.109164
Csa3G223330	1897	1573	1352	987	1002	947	1897	1573	1352	987	1002	947	-0.473002	0.00929577	1132	1307	1096	980	827	1268	1132	1307	1096	980	827	1268	0.0203359	0.95041	1663	1230	1432	1000	1349	1133	1663	1230	1432	1000	1349	1133	-0.101496	0.662616
Csa3G599460	1075	923	1060	597	536	752	1075	923	1060	597	536	752	-0.469541	0.0433618	1024	1082	760	669	537	572	1024	1082	760	669	537	572	-0.448793	0.0648295	1179	811	1156	671	751	612	1179	811	1156	671	751	612	-0.409702	0.0710647
Csa1G045540	9559	8005	9470	5582	5958	5072	9559	8005	9470	5582	5958	5072	-0.46712	0.00956017	9134	9232	12603	6717	7069	9271	9134	9232	12603	6717	7069	9271	-0.220164	0.448577	6016	7990	7076	6873	5097	4069	6016	7990	7076	6873	5097	4069	-0.171087	0.696482
NewGene_838	1239	1083	1012	736	599	718	1239	1083	1012	736	599	718	-0.465002	0.014667	949	968	610	619	656	587	949	968	610	619	656	587	-0.199064	0.535884	954	867	1020	489	863	582	954	867	1020	489	863	582	-0.369556	0.0997532
Csa2G279240	1191	789	1107	606	664	617	1191	789	1107	606	664	617	-0.464994	0.042613	765	809	593	584	407	488	765	809	593	584	407	488	-0.312728	0.290599	944	906	1081	620	980	610	944	906	1081	620	980	610	-0.22197	0.375798
Csa5G601580	1269	1274	1030	670	768	770	1269	1274	1030	670	768	770	-0.46403	0.038082	1031	1141	864	714	706	753	1031	1141	864	714	706	753	-0.249047	0.209564	1474	1060	1398	661	1108	899	1474	1060	1398	661	1108	899	-0.358413	0.134051
Csa3G135020	964	619	768	480	440	517	964	619	768	480	440	517	-0.462266	0.0317858	581	688	443	429	296	505	581	688	443	429	296	505	-0.246758	0.485847	748	555	737	460	754	574	748	555	737	460	754	574	0.00823756	0.984523
Csa3G854230	1325	979	1068	674	773	619	1325	979	1068	674	773	619	-0.460027	0.0290397	884	1063	1028	512	682	826	884	1063	1028	512	682	826	-0.342359	0.17063	806	765	704	481	803	540	806	765	704	481	803	540	-0.131427	0.631485
Csa6G056490	3166	2834	2761	1850	1898	1662	3166	2834	2761	1850	1898	1662	-0.459939	0.00707106	3100	2844	3372	2252	2064	2031	3100	2844	3372	2252	2064	2031	-0.329929	0.143903	1955	2161	2386	2142	2451	2061	1955	2161	2386	2142	2451	2061	0.240857	0.26879
Csa7G181630	889	579	647	470	374	450	889	579	647	470	374	450	-0.45899	0.0473077	569	653	553	405	338	469	569	653	553	405	338	469	-0.324881	0.158526	743	589	650	371	616	484	743	589	650	371	616	484	-0.231676	0.363151
Csa3G836490	2280	1699	2240	1249	1298	1293	2280	1699	2240	1249	1298	1293	-0.457307	0.0144748	2147	2331	2640	1411	1312	1976	2147	2331	2640	1411	1312	1976	-0.389357	0.0926034	1879	1849	1892	1313	1361	1433	1879	1849	1892	1313	1361	1433	-0.229587	0.322554
Csa3G209450	2037	1468	1463	1141	883	1029	2037	1468	1463	1141	883	1029	-0.455918	0.0196205	1499	1561	1354	1027	983	1187	1499	1561	1354	1027	983	1187	-0.240073	0.159826	1770	1682	1634	1038	1645	1056	1770	1682	1634	1038	1645	1056	-0.25674	0.184885
Csa2G169780	1044	808	812	522	557	563	1044	808	812	522	557	563	-0.45538	0.0099067	835	931	598	476	445	573	835	931	598	476	445	573	-0.429865	0.0717201	973	691	712	481	614	552	973	691	712	481	614	552	-0.310832	0.187266
Csa7G387750	1472	1036	1209	884	700	713	1472	1036	1209	884	700	713	-0.449006	0.0345591	759	974	736	625	522	690	759	974	736	625	522	690	-0.194608	0.431427	1261	941	1388	790	1046	828	1261	941	1388	790	1046	828	-0.222012	0.377066
Csa5G139290	2152	1856	1804	1283	1215	1115	2152	1856	1804	1283	1215	1115	-0.448303	0.00873891	1486	1903	1504	1283	1229	1238	1486	1903	1504	1283	1229	1238	-0.146403	0.498508	1864	1603	1918	1114	1940	1242	1864	1603	1918	1114	1940	1242	-0.141441	0.585252
Csa3G748250	1129	918	778	558	570	630	1129	918	778	558	570	630	-0.441838	0.0321855	897	1169	1000	679	827	781	897	1169	1000	679	827	781	-0.19082	0.417689	919	912	815	564	775	557	919	912	815	564	775	557	-0.283525	0.142059
Csa6G519610	1266	1049	941	612	622	800	1266	1049	941	612	622	800	-0.440879	0.0432624	861	1112	891	704	746	694	861	1112	891	704	746	694	-0.180328	0.441922	1203	873	1100	663	1034	731	1203	873	1100	663	1034	731	-0.188881	0.43378
Csa4G651910	5760	4803	4869	3362	3268	3018	5760	4803	4869	3362	3268	3018	-0.438918	0.00282253	3876	4293	4455	2857	2910	3348	3876	4293	4455	2857	2910	3348	-0.248738	0.14867	4647	3464	4387	3017	3517	2825	4647	3464	4387	3017	3517	2825	-0.201404	0.291046
Csa6G385090	11178	8704	11556	6405	6998	6323	11178	8704	11556	6405	6998	6323	-0.436053	0.0243848	10314	11428	13878	7844	6477	9186	10314	11428	13878	7844	6477	9186	-0.386353	0.0968324	8543	9229	9293	7005	6387	6078	8543	9229	9293	7005	6387	6078	-0.251929	0.307385
Csa4G293030	1979	1759	1650	1172	1090	1128	1979	1759	1650	1172	1090	1128	-0.433519	0.00663768	1306	1533	1466	1068	830	1176	1306	1533	1466	1068	830	1176	-0.262631	0.252936	1622	1324	1324	911	1281	1031	1622	1324	1324	911	1281	1031	-0.20015	0.282375
Csa3G122380	2984	3050	2329	1837	1730	1717	2984	3050	2329	1837	1730	1717	-0.432089	0.044449	2090	2298	1953	1529	1612	1777	2090	2298	1953	1529	1612	1777	-0.138989	0.410004	3808	2378	3185	1516	2872	1734	3808	2378	3185	1516	2872	1734	-0.427464	0.10302
Csa5G601600	5641	4926	4573	2940	3291	3385	5641	4926	4573	2940	3291	3385	-0.418577	0.00766112	4153	5074	3791	3484	3228	2997	4153	5074	3791	3484	3228	2997	-0.180601	0.42559	5351	4693	5308	2989	4722	3377	5351	4693	5308	2989	4722	3377	-0.276477	0.0841449
Csa7G446890	5465	4857	5071	3606	2759	3462	5465	4857	5071	3606	2759	3462	-0.417555	0.0245898	4821	3996	2931	2646	1843	3645	4821	3996	2931	2646	1843	3645	-0.316258	0.370092	5010	3874	3531	2221	4230	2654	5010	3874	3531	2221	4230	2654	-0.263815	0.33346
Csa6G500520	7604	6458	6323	4816	3931	4214	7604	6458	6323	4816	3931	4214	-0.416831	0.00967076	6484	6672	6485	3314	4608	5845	6484	6672	6485	3314	4608	5845	-0.302012	0.215453	7760	4873	5870	3910	6016	3759	7760	4873	5870	3910	6016	3759	-0.236493	0.354438
Csa1G615210	917	759	836	479	567	554	917	759	836	479	567	554	-0.414285	0.0459539	665	874	588	542	437	548	665	874	588	542	437	548	-0.23972	0.377707	937	893	965	533	1023	667	937	893	965	533	1023	667	-0.151525	0.619888
Csa6G112490	3436	3282	3113	2017	1950	2345	3436	3282	3113	2017	1950	2345	-0.411493	0.0200576	3374	3760	2591	2160	2090	2536	3374	3760	2591	2160	2090	2536	-0.287208	0.12941	2998	2992	2760	2043	2380	2037	2998	2992	2760	2043	2380	2037	-0.22723	0.180293
Csa1G615180	856	801	780	560	481	523	856	801	780	560	481	523	-0.409507	0.0496293	658	763	720	517	533	588	658	763	720	517	533	588	-0.160374	0.480688	912	760	850	604	728	527	912	760	850	604	728	527	-0.232348	0.247606
Csa5G215110	1006	855	966	630	554	628	1006	855	966	630	554	628	-0.409224	0.0353571	704	904	754	578	574	628	704	904	754	578	574	628	-0.176309	0.42777	1228	979	1017	587	990	705	1228	979	1017	587	990	705	-0.304833	0.154114
Csa3G814330	1019	906	915	607	584	630	1019	906	915	607	584	630	-0.408289	0.0231584	809	825	678	531	581	549	809	825	678	531	581	549	-0.245022	0.275652	915	814	953	666	702	633	915	814	953	666	702	633	-0.203797	0.379305
Csa2G406730	1019	763	785	496	554	585	1019	763	785	496	554	585	-0.406944	0.037449	611	673	611	539	376	475	611	673	611	539	376	475	-0.215872	0.470592	909	639	922	488	815	657	909	639	922	488	815	657	-0.132577	0.699058
Csa5G156190	1216	872	1056	649	692	670	1216	872	1056	649	692	670	-0.401173	0.0353571	975	993	1300	725	583	849	975	993	1300	725	583	849	-0.389115	0.170964	927	842	977	681	790	709	927	842	977	681	790	709	-0.119068	0.617576
Csa7G074890	1725	1312	1576	1049	918	996	1725	1312	1576	1049	918	996	-0.400103	0.0242356	1302	1298	1167	1021	1009	938	1302	1298	1167	1021	1009	938	-0.111429	0.660799	1414	1232	1300	865	1076	980	1414	1232	1300	865	1076	980	-0.220785	0.219981
Csa1G005630	1127	868	996	630	636	657	1127	868	996	630	636	657	-0.397791	0.0236258	810	988	666	461	612	637	810	988	666	461	612	637	-0.294619	0.248264	983	833	751	480	840	558	983	833	751	480	840	558	-0.26289	0.311246
Csa5G608410	1074	802	983	624	603	623	1074	802	983	624	603	623	-0.388235	0.0435715	772	976	857	579	599	668	772	976	857	579	599	668	-0.268313	0.170964	967	1002	1079	637	852	680	967	1002	1079	637	852	680	-0.290375	0.125681
Csa2G013240	2773	2562	2222	1586	1748	1571	2773	2562	2222	1586	1748	1571	-0.38779	0.0420962	1830	2420	1830	1528	1179	1367	1830	2420	1830	1528	1179	1367	-0.337905	0.118895	2775	2013	2751	1479	2022	1723	2775	2013	2751	1479	2022	1723	-0.318098	0.109618
Csa5G155600	1577	1377	1431	852	1013	991	1577	1377	1431	852	1013	991	-0.384257	0.046105	1384	1357	1230	1027	992	1028	1384	1357	1230	1027	992	1028	-0.153402	0.471446	1702	1544	1394	1072	1457	1153	1702	1544	1394	1072	1457	1153	-0.129921	0.523001
Csa7G009740	60015	49635	59160	37050	38734	34161	60015	49635	59160	37050	38734	34161	-0.383017	0.0290493	47559	51788	58382	37270	37524	41222	47559	51788	58382	37270	37524	41222	-0.222749	0.258579	46253	43644	45526	38294	37307	32801	46253	43644	45526	38294	37307	32801	-0.0994837	0.686939
Csa1G605610	1452	1097	1148	854	781	759	1452	1097	1148	854	781	759	-0.383013	0.0313815	1067	1135	922	755	598	823	1067	1135	922	755	598	823	-0.294529	0.183623	1201	1078	1116	600	1121	821	1201	1078	1116	600	1121	821	-0.230581	0.378985
Csa3G848180	1659	1262	1327	948	946	860	1659	1262	1327	948	946	860	-0.381112	0.0300352	1291	1422	1355	1031	1115	1051	1291	1422	1355	1031	1115	1051	-0.118009	0.601375	1251	1176	1415	1149	1214	1093	1251	1176	1415	1149	1214	1093	0.0647498	0.829031
Csa6G408220	2239	1574	1865	1203	1177	1322	2239	1574	1865	1203	1177	1322	-0.373347	0.0262062	1991	1838	2119	1201	1463	1255	1991	1838	2119	1201	1463	1255	-0.379089	0.0922262	1742	1623	1753	1171	1273	1186	1742	1623	1753	1171	1273	1186	-0.277777	0.127025
Csa3G119340	3050	2639	2901	1711	1959	2026	3050	2639	2901	1711	1959	2026	-0.359998	0.0461933	3056	2736	2868	2499	1994	2591	3056	2736	2868	2499	1994	2591	-0.069842	0.807159	2534	2865	3067	2710	2254	2162	2534	2865	3067	2710	2254	2162	-0.0222597	0.95945
NewGene_93	3806	2945	2690	2049	2115	2044	3806	2945	2690	2049	2115	2044	-0.358854	0.0316608	2283	2714	1892	1972	1703	1951	2283	2714	1892	1972	1703	1951	-0.0543698	0.843844	3189	2171	2898	1810	3109	2219	3189	2171	2898	1810	3109	2219	-0.0144646	0.969391
Csa1G411740	5841	5444	5416	3424	3890	3800	5841	5444	5416	3424	3890	3800	-0.356675	0.0401257	5111	5281	4906	3831	3782	3608	5111	5281	4906	3831	3782	3608	-0.215784	0.230179	5090	5097	5063	3765	3728	3472	5090	5097	5063	3765	3728	3472	-0.255123	0.21018
Csa2G058620	7682	6660	6525	4632	4667	4556	7682	6660	6525	4632	4667	4556	-0.354634	0.0111204	7491	8640	6631	6337	7095	6370	7491	8640	6631	6337	7095	6370	0.036599	0.885793	7765	8912	8189	6514	5624	5356	7765	8912	8189	6514	5624	5356	-0.283034	0.295934
Csa5G148770	20246	17905	16899	12276	11713	12723	20246	17905	16899	12276	11713	12723	-0.350181	0.0101558	18677	19917	15564	16581	14669	13508	18677	19917	15564	16581	14669	13508	-0.0342333	0.909475	13607	17283	18799	11916	12134	12798	13607	17283	18799	11916	12134	12798	-0.214252	0.484667
Csa7G221360	6172	5399	5891	3607	4073	4035	6172	5399	5891	3607	4073	4035	-0.343184	0.0426683	6513	6034	5830	4618	4805	5839	6513	6034	5830	4618	4805	5839	-0.0497435	0.833341	4404	6261	5591	4425	3197	3433	4404	6261	5591	4425	3197	3433	-0.326238	0.381225
Csa7G378440	34970	31571	34708	23082	23310	22105	34970	31571	34708	23082	23310	22105	-0.332906	0.0462736	33362	35953	52227	29073	22787	38166	33362	35953	52227	29073	22787	38166	-0.231357	0.516861	21090	26513	23718	23056	16054	15655	21090	26513	23718	23056	16054	15655	-0.148136	0.729567
Csa2G369100	1963	1546	1630	1188	1037	1240	1963	1546	1630	1188	1037	1240	-0.330157	0.0496293	1575	1850	1643	1007	1078	1484	1575	1850	1643	1007	1078	1484	-0.287623	0.159826	1854	1247	1618	1028	1396	1205	1854	1247	1618	1028	1396	1205	-0.164503	0.514315
Csa2G292190	5057	4046	4831	3226	2999	3190	5057	4046	4831	3226	2999	3190	-0.330112	0.0408809	4888	4909	5715	3397	3184	4019	4888	4909	5715	3397	3184	4019	-0.334331	0.088934	3216	4077	4101	3251	2857	2621	3216	4077	4101	3251	2857	2621	-0.165	0.630487
Csa3G839850	2495	2086	2134	1407	1509	1629	2495	2086	2134	1407	1509	1629	-0.326769	0.0436634	1633	2111	1600	1271	1178	1346	1633	2111	1600	1271	1178	1346	-0.258888	0.14962	2289	1902	2226	1342	2120	1454	2289	1902	2226	1342	2120	1454	-0.191431	0.328994
Csa3G852640	17598	15022	14882	9901	10659	11830	17598	15022	14882	9901	10659	11830	-0.317235	0.0390597	13954	14885	12324	12578	12046	12311	13954	14885	12324	12578	12046	12311	0.0769258	0.7019	14237	15170	17878	12860	12643	13407	14237	15170	17878	12860	12643	13407	-0.05781	0.870711
Csa3G005570	4584	3952	3920	2833	2701	2968	4584	3952	3920	2833	2701	2968	-0.316157	0.0261495	3910	4409	3452	2538	2810	3450	3910	4409	3452	2538	2810	3450	-0.19512	0.281434	4807	4074	4193	3054	3430	2923	4807	4074	4193	3054	3430	2923	-0.258201	0.0882731
Csa3G560240	7291	5183	5842	6370	6087	6406	7291	5183	5842	6370	6087	6406	0.28778	0.0463683	6802	7309	7168	5562	6426	6565	6802	7309	7168	5562	6426	6565	0.0261661	0.909537	6985	6413	6740	6093	6871	6199	6985	6413	6740	6093	6871	6199	0.144562	0.404617
Csa5G630800	4022	3165	3288	3725	3550	3618	4022	3165	3288	3725	3550	3618	0.297291	0.0301452	3841	4389	3784	3385	4173	4105	3841	4389	3784	3385	4173	4105	0.185665	0.294624	4628	4332	4097	3355	4074	3598	4628	4332	4097	3355	4074	3598	-0.0320556	0.89312
Csa1G025980	3261	2597	2595	3132	2751	2945	3261	2597	2595	3132	2751	2945	0.303056	0.0472665	2722	3215	2883	2315	2456	3103	2722	3215	2883	2315	2456	3103	0.0578955	0.799694	3482	2757	3187	2586	3604	2635	3482	2757	3187	2586	3604	2635	0.107579	0.55421
Csa3G134680	3839	3352	3279	3613	3521	3872	3839	3352	3279	3613	3521	3872	0.306306	0.0363726	3350	4017	2938	3152	3186	3433	3350	4017	2938	3152	3186	3433	0.158233	0.381258	3833	3363	3655	3021	4434	3360	3833	3363	3655	3021	4434	3360	0.194043	0.191344
Csa1G600260	23921	17847	17901	22384	19063	21238	23921	17847	17901	22384	19063	21238	0.31564	0.0378605	18028	20956	18728	15449	16492	19245	18028	20956	18728	15449	16492	19245	0.0512486	0.78316	21262	16658	17164	15680	22675	16993	21262	16658	17164	15680	22675	16993	0.209571	0.185663
Csa5G136890	3923	3105	3319	3545	3555	3853	3923	3105	3319	3545	3555	3853	0.321004	0.0177404	3277	3534	3360	3698	3771	3422	3277	3534	3360	3698	3771	3422	0.330992	0.0584073	3424	3505	3548	3645	3920	3554	3424	3505	3548	3645	3920	3554	0.301169	0.0859571
Csa7G234700	2562	1852	2041	2162	2241	2416	2562	1852	2041	2162	2241	2416	0.32345	0.0383099	2159	2357	2073	1989	2183	2196	2159	2357	2073	1989	2183	2196	0.179859	0.275393	2622	2454	2324	2451	2551	2213	2622	2454	2324	2451	2551	2213	0.18163	0.377961
Csa7G071330	1380	1199	1229	1361	1316	1381	1380	1199	1229	1361	1316	1381	0.326037	0.0454597	1266	1589	1329	1294	1475	1195	1266	1589	1329	1294	1475	1195	0.161391	0.532312	1468	1542	1297	1184	1720	1357	1468	1542	1297	1184	1720	1357	0.180923	0.417162
Csa5G407100	1995	1636	1560	1732	1834	1946	1995	1636	1560	1732	1834	1946	0.326176	0.0435356	1619	1630	1396	1605	1584	1584	1619	1630	1396	1605	1584	1584	0.270639	0.131031	1935	1678	2029	1683	2100	1644	1935	1678	2029	1683	2100	1644	0.151346	0.412266
Csa4G614210	1802	1437	1545	1785	1651	1645	1802	1437	1545	1785	1651	1645	0.326243	0.0419267	1753	2187	1812	1750	1992	1849	1753	2187	1812	1750	1992	1849	0.193744	0.320337	2026	2028	1920	1836	2486	1679	2026	2028	1920	1836	2486	1679	0.201449	0.27342
Csa4G285680	4475	3636	3509	3845	4077	4430	4475	3636	3509	3845	4077	4430	0.327759	0.0294861	3598	4043	3652	3481	3956	4122	3598	4043	3652	3481	3956	4122	0.260163	0.0690532	4126	3881	4416	3909	4655	4193	4126	3881	4416	3909	4655	4193	0.250895	0.123947
Csa1G045730	11234	8417	9219	10431	9782	10430	11234	8417	9219	10431	9782	10430	0.328277	0.0101337	10133	12698	8908	9134	9793	9347	10133	12698	8908	9134	9793	9347	0.0734312	0.755432	10158	11435	10751	8860	9364	8217	10158	11435	10751	8860	9364	8217	-0.07816	0.773134
NewGene_1290	3412	2455	2517	2911	2921	3050	3412	2455	2517	2911	2921	3050	0.330306	0.0280272	2388	3357	2353	2756	2855	2723	2388	3357	2353	2756	2855	2723	0.284156	0.156873	3431	2888	3277	2588	3850	3086	3431	2888	3277	2588	3850	3086	0.190676	0.266691
Csa7G253730	7019	5571	5250	6562	5588	6837	7019	5571	5250	6562	5588	6837	0.330366	0.0447961	5770	6959	6193	5231	5948	6723	5770	6959	6193	5231	5948	6723	0.14479	0.408276	6616	6012	6380	5266	6340	5032	6616	6012	6380	5266	6340	5032	0.0166623	0.93959
Csa2G361480	1512	1118	1285	1401	1298	1468	1512	1118	1285	1401	1298	1468	0.331039	0.0469931	1296	1361	1508	1324	1300	1314	1296	1361	1508	1324	1300	1314	0.143659	0.560949	1197	1526	1170	1224	1359	1199	1197	1526	1170	1224	1359	1199	0.165223	0.588058
Csa3G646680	3166	2368	2845	2790	3059	3090	3166	2368	2845	2790	3059	3090	0.333805	0.0473429	2948	3002	2679	2721	2644	2533	2948	3002	2679	2721	2644	2533	0.104786	0.636865	2796	2913	2606	2364	2437	2404	2796	2913	2606	2364	2437	2404	0.0131306	0.969277
Csa6G439410	5389	3961	4163	5130	4377	4898	5389	3961	4163	5130	4377	4898	0.336399	0.0278017	4367	4941	3480	3947	4025	4709	4367	4941	3480	3947	4025	4709	0.219588	0.228916	5514	4522	4781	4207	6344	4696	5514	4522	4781	4207	6344	4696	0.240021	0.113229
Csa7G062800	2473	2098	1996	2512	2225	2295	2473	2098	1996	2512	2225	2295	0.336491	0.0382937	2142	2454	2257	2133	2837	2507	2142	2454	2257	2133	2837	2507	0.354661	0.0634142	2507	2606	2443	2363	2899	2187	2507	2606	2443	2363	2899	2187	0.181935	0.317211
Csa5G649300	4419	3388	4228	4333	4144	4423	4419	3388	4228	4333	4144	4423	0.337193	0.0429816	4495	4751	4780	3731	4646	4809	4495	4751	4780	3731	4646	4809	0.131658	0.533962	5115	5282	4915	4927	4305	4677	5115	5282	4915	4927	4305	4677	0.092087	0.782427
Csa5G139430	5273	4024	4381	4755	4375	5539	5273	4024	4381	4755	4375	5539	0.339816	0.0383389	5514	5204	5210	3468	4622	4549	5514	5204	5210	3468	4622	4549	-0.113795	0.645113	4769	4516	6177	5037	5450	4812	4769	4516	6177	5037	5450	4812	0.200288	0.438733
Csa7G368740	5512	4085	4325	4658	4522	5741	5512	4085	4325	4658	4522	5741	0.341584	0.0499168	5121	5864	4360	3891	4658	3679	5121	5864	4360	3891	4658	3679	-0.0861542	0.762679	5937	5130	5492	4086	5410	3835	5937	5130	5492	4086	5410	3835	-0.111191	0.493355
Csa1G652290	3054	2311	2681	3012	2590	3053	3054	2311	2681	3012	2590	3053	0.344044	0.0353571	2258	2928	2463	2464	2597	2725	2258	2928	2463	2464	2597	2725	0.257676	0.109287	2924	2464	3047	2399	3531	2851	2924	2464	3047	2399	3531	2851	0.259878	0.140614
Csa5G616380	4382	3426	3920	4041	4009	4596	4382	3426	3920	4041	4009	4596	0.34589	0.0221336	3978	5005	4371	3659	3637	3880	3978	5005	4371	3659	3637	3880	-0.0254739	0.911052	3580	3883	3989	3660	4042	3799	3580	3883	3989	3660	4042	3799	0.219906	0.295024
Csa2G022840	2364	1848	2065	2343	2335	2074	2364	1848	2065	2343	2335	2074	0.346325	0.0484545	2557	2959	3615	2734	3296	2787	2557	2959	3615	2734	3296	2787	0.173593	0.568821	1641	2512	2145	2133	1834	1724	1641	2512	2145	2133	1834	1724	0.0698703	0.887881
Csa1G165210	2335	1716	1765	2266	1872	2110	2335	1716	1765	2266	1872	2110	0.347987	0.0449273	2174	2402	1949	1920	1837	2415	2174	2402	1949	1920	1837	2415	0.144304	0.460509	2397	1745	2241	1923	2466	1968	2397	1745	2241	1923	2466	1968	0.205782	0.285435
Csa3G150090	3348	2604	2504	3127	3080	2896	3348	2604	2504	3127	3080	2896	0.351006	0.0267441	2929	2776	3394	2715	3486	3403	2929	2776	3394	2715	3486	3403	0.293332	0.215269	2601	2787	2955	3133	3221	2535	2601	2787	2955	3133	3221	2535	0.302975	0.162736
Csa3G408540	3941	3388	3373	3902	3773	3927	3941	3388	3373	3902	3773	3927	0.352116	0.00949679	3470	3786	3269	3150	3400	3150	3470	3786	3269	3150	3400	3150	0.115301	0.561919	3953	4019	3872	3181	4041	3244	3953	4019	3872	3181	4041	3244	0.0252055	0.914919
Csa4G644640	897	677	735	847	813	837	897	677	735	847	813	837	0.35518	0.0415039	765	817	730	640	719	726	765	817	730	640	719	726	0.0785734	0.751696	889	823	796	665	963	756	889	823	796	665	963	756	0.126855	0.558923
Csa4G012400	4523	3225	3394	4372	3468	4207	4523	3225	3394	4372	3468	4207	0.358002	0.0454825	3659	4318	3512	3059	3354	3613	3659	4318	3512	3059	3354	3613	0.0333081	0.872807	4437	3511	3606	3379	4127	3421	4437	3511	3606	3379	4127	3421	0.133503	0.457892
Csa5G435050	1184	831	974	1016	1084	1140	1184	831	974	1016	1084	1140	0.361129	0.0487733	858	979	811	890	858	1112	858	979	811	890	858	1112	0.336009	0.0569186	1304	901	1216	1113	1633	1149	1304	901	1216	1113	1633	1149	0.38913	0.0534523
Csa2G373520	1482	1215	1163	1379	1251	1576	1482	1215	1163	1379	1251	1576	0.361279	0.0478221	1346	1477	1242	1163	1274	1102	1346	1477	1242	1163	1274	1102	0.0359055	0.900702	1730	1483	1584	1139	1649	1301	1730	1483	1584	1139	1649	1301	-0.0284369	0.909808
Csa3G914000	11069	8233	9387	10043	10117	11038	11069	8233	9387	10043	10117	11038	0.362303	0.00688574	11357	12597	8769	8815	11643	10414	11357	12597	8769	8815	11643	10414	0.152011	0.541083	13070	12165	13124	10959	12963	9801	13070	12165	13124	10959	12963	9801	0.021389	0.927296
Csa1G424870	2222	1795	1979	2095	1977	2480	2222	1795	1979	2095	1977	2480	0.362767	0.0375581	2143	2590	2205	1780	2106	2012	2143	2590	2205	1780	2106	2012	-0.00273588	0.99135	3027	2694	2435	2178	2983	2296	3027	2694	2435	2178	2983	2296	0.0735875	0.733271
Csa7G407730	1926	1799	1827	1922	2014	2158	1926	1799	1827	1922	2014	2158	0.363691	0.0375655	1754	2335	1685	1768	1653	1755	1754	2335	1685	1768	1653	1755	0.0816612	0.740945	1781	2087	1852	1826	2213	2162	1781	2087	1852	1826	2213	2162	0.325628	0.140185
Csa3G002730	1597	1226	1243	1477	1355	1595	1597	1226	1243	1477	1355	1595	0.364023	0.0238723	1341	1551	1171	1083	1275	1291	1341	1551	1171	1083	1275	1291	0.0771206	0.750517	1809	1508	1570	1375	1915	1458	1809	1508	1570	1375	1915	1458	0.161552	0.332081
Csa5G580660	6754	5343	5981	6403	6060	7290	6754	5343	5981	6403	6060	7290	0.36416	0.01478	7145	7705	7255	6365	6971	7590	7145	7705	7255	6365	6971	7590	0.144923	0.355748	6167	7334	6906	6100	5565	5941	6167	7334	6906	6100	5565	5941	0.0111743	0.978929
NewGene_51	1224	921	1033	1167	1082	1214	1224	921	1033	1167	1082	1214	0.364523	0.0264535	1172	1392	1069	1085	1281	1173	1172	1392	1069	1085	1281	1173	0.197879	0.355439	1206	1220	1270	1170	1369	1083	1206	1220	1270	1170	1369	1083	0.177708	0.371272
Csa2G237700	2288	1719	1635	2031	1826	2280	2288	1719	1635	2031	1826	2280	0.365054	0.0438775	2160	2803	1788	1646	1875	1921	2160	2803	1788	1646	1875	1921	-0.0718949	0.796853	2594	2085	2453	1685	2314	1832	2594	2085	2453	1685	2314	1832	-0.0847639	0.668035
Csa6G366520	5111	3218	4012	4486	4321	4573	5111	3218	4012	4486	4321	4573	0.367485	0.038241	4590	4983	5042	3473	3738	5024	4590	4983	5042	3473	3738	5024	-0.042507	0.879289	3965	4017	3766	3286	4335	3486	3965	4017	3766	3286	4335	3486	0.121216	0.493998
Csa2G174090	2933	2174	2321	2730	2418	2961	2933	2174	2321	2730	2418	2961	0.368476	0.0202469	2468	2813	2264	2312	2281	2160	2468	2813	2264	2312	2281	2160	0.0769545	0.741824	3028	2747	3083	2445	3177	2390	3028	2747	3083	2445	3177	2390	0.058286	0.764829
Csa5G580670	2762	2219	2125	2274	2568	2930	2762	2219	2125	2274	2568	2930	0.36914	0.0454469	2166	2713	2320	2352	2451	2440	2166	2713	2320	2352	2451	2440	0.242142	0.146718	2867	2542	2936	2046	3129	2629	2867	2542	2936	2046	3129	2629	0.104017	0.657697
Csa4G648020	3699	3556	3677	3835	4094	4137	3699	3556	3677	3835	4094	4137	0.369955	0.0364011	3420	4095	3806	3822	3986	3728	3420	4095	3806	3822	3986	3728	0.2598	0.144474	3703	3492	4103	3905	4002	3503	3703	3492	4103	3905	4002	3503	0.232645	0.264532
Csa7G407560	2320	1593	1698	2135	1844	2127	2320	1593	1698	2135	1844	2127	0.370035	0.0329163	2311	2619	1964	1323	1627	1948	2311	2619	1964	1323	1627	1948	-0.26848	0.195238	2564	2165	2201	1755	2222	1559	2564	2165	2201	1755	2222	1559	-0.119602	0.537989
Csa7G192190	1752	1641	1578	1883	1772	1820	1752	1641	1578	1883	1772	1820	0.370356	0.0290717	1757	2012	1707	1568	1743	1872	1757	2012	1707	1568	1743	1872	0.148645	0.390583	1922	1804	1863	1767	2088	1738	1922	1804	1863	1767	2088	1738	0.21135	0.173417
Csa3G850660	2222	1614	1474	2007	1805	1972	2222	1614	1474	2007	1805	1972	0.372218	0.0440345	1939	2134	1608	1743	1849	1926	1939	2134	1608	1743	1849	1926	0.190868	0.303158	2415	1954	2169	1888	2349	1760	2415	1954	2169	1888	2349	1760	0.0837727	0.668711
Csa4G049620	3371	2454	2611	2936	3095	3180	3371	2454	2611	2936	3095	3180	0.372234	0.0099686	2957	3681	3432	2939	3560	3318	2957	3681	3432	2939	3560	3318	0.192957	0.34966	3136	3005	3392	3063	2777	2900	3136	3005	3392	3063	2777	2900	0.104079	0.734872
Csa7G070800	2649	1889	2075	2344	2331	2547	2649	1889	2075	2344	2331	2547	0.372273	0.0120571	2202	2512	2005	2108	2373	2481	2202	2512	2005	2108	2373	2481	0.281586	0.0604158	2654	2149	2569	2049	2940	2434	2654	2149	2569	2049	2940	2434	0.215274	0.224335
Csa2G061550	1996	1387	1441	1675	1680	1908	1996	1387	1441	1675	1680	1908	0.37361	0.0302688	1651	1804	1526	1536	1842	1764	1651	1804	1526	1536	1842	1764	0.275845	0.109968	1991	1690	1790	1671	2239	1757	1991	1690	1790	1671	2239	1757	0.256177	0.0575127
Csa2G072460	3068	2105	2407	2689	2661	2936	3068	2105	2407	2689	2661	2936	0.375138	0.0161179	2717	3079	2477	2272	2877	2532	2717	3079	2477	2272	2877	2532	0.126707	0.579895	2640	2510	2609	2268	2896	2394	2640	2510	2609	2268	2896	2394	0.168372	0.266007
Csa4G337860	2271	2245	2066	2320	2493	2478	2271	2245	2066	2320	2493	2478	0.376302	0.0411675	2173	2373	1949	2187	2394	2026	2173	2373	1949	2187	2394	2026	0.262044	0.200081	2598	2517	2555	2440	2908	2565	2598	2517	2555	2440	2908	2565	0.256218	0.0919704
Csa2G346040	3077	2270	2881	2885	3003	3167	3077	2270	2881	2885	3003	3167	0.377472	0.0282485	2525	2700	2187	2467	2424	2700	2525	2700	2187	2467	2424	2700	0.264303	0.0771689	2828	2594	2744	2893	2939	2372	2828	2594	2744	2893	2939	2372	0.224037	0.27661
Csa4G099740	1448	1182	1198	1377	1382	1457	1448	1182	1198	1377	1382	1457	0.377852	0.011169	1418	1274	1296	1254	1553	1550	1418	1274	1296	1254	1553	1550	0.347856	0.0827989	1411	1363	1498	1240	1654	1281	1411	1363	1498	1240	1654	1281	0.168196	0.344729
Csa2G005320	1645	1118	1309	1608	1312	1542	1645	1118	1309	1608	1312	1542	0.377868	0.0493987	1291	1553	1142	1221	1366	1589	1291	1553	1142	1221	1366	1589	0.296573	0.10098	1677	1266	1428	1596	1865	1256	1677	1266	1428	1596	1865	1256	0.319894	0.119177
Csa6G106180	12182	8194	9917	11672	10550	10941	12182	8194	9917	11672	10550	10941	0.378032	0.0179326	10456	12389	10153	9058	9625	10555	10456	12389	10153	9058	9625	10555	0.0552282	0.75392	12413	11268	11430	9373	13535	9382	12413	11268	11430	9373	13535	9382	0.0743381	0.680206
Csa2G369770	930	773	731	906	808	969	930	773	731	906	808	969	0.378039	0.0421967	807	909	726	874	998	838	807	909	726	874	998	838	0.387844	0.0642218	1183	1018	1022	919	1237	1012	1183	1018	1022	919	1237	1012	0.181687	0.30633
Csa2G379160	1022	872	911	966	1094	1035	1022	872	911	966	1094	1035	0.378229	0.0412452	807	1050	764	1134	855	957	807	1050	764	1134	855	957	0.41097	0.0825771	1061	889	1059	789	1342	1126	1061	889	1059	789	1342	1126	0.312208	0.191576
Csa4G431900	1040	842	995	1106	1022	1051	1040	842	995	1106	1022	1051	0.3796	0.0398313	792	1020	1113	796	847	931	792	1020	1113	796	847	931	0.0375808	0.913852	1018	977	1136	918	1106	850	1018	977	1136	918	1106	850	0.0821128	0.746144
Csa2G416080	16002	12033	12422	14157	12747	17659	16002	12033	12422	14157	12747	17659	0.379626	0.0430092	15233	19851	12515	14211	13611	12938	15233	19851	12515	14211	13611	12938	0.0230714	0.942801	19463	15421	19446	12398	18517	16872	19463	15421	19446	12398	18517	16872	0.0229633	0.944828
Csa4G036590	2282	1742	1735	2154	1862	2328	2282	1742	1735	2154	1862	2328	0.381036	0.0243672	1818	2081	1945	1845	1784	2482	1818	2081	1945	1845	1784	2482	0.282907	0.133854	2306	1675	1783	1678	2503	2011	2306	1675	1783	1678	2503	2011	0.309655	0.108396
Csa6G290910	4643	2941	3410	4322	3684	4016	4643	2941	3410	4322	3684	4016	0.381281	0.0393634	3867	4110	3693	2845	3649	4792	3867	4110	3693	2845	3649	4792	0.165524	0.520775	4490	3576	3823	3500	4414	3606	4490	3576	3823	3500	4414	3606	0.166098	0.284614
Csa2G408380	1336	1055	1105	1306	1149	1411	1336	1055	1105	1306	1149	1411	0.383238	0.0246442	1334	1496	1050	927	1097	1049	1334	1496	1050	927	1097	1049	-0.100788	0.709589	1655	1272	1565	975	1423	931	1655	1272	1565	975	1423	931	-0.235212	0.25175
Csa5G623530	6601	5663	6509	6701	6925	7223	6601	5663	6509	6701	6925	7223	0.383307	0.014139	6565	6904	7161	7570	7000	7057	6565	6904	7161	7570	7000	7057	0.29612	0.101187	5977	6085	7592	6747	6752	7153	5977	6085	7592	6747	6752	7153	0.295155	0.24281
Csa7G046700	1318	928	1064	1276	1164	1204	1318	928	1064	1276	1164	1204	0.384163	0.025821	1014	1280	985	1147	1042	1069	1014	1280	985	1147	1042	1069	0.229279	0.28058	1187	1042	1242	918	1567	1170	1187	1042	1242	918	1567	1170	0.265917	0.237677
Csa6G000130	1370	922	1098	1306	1172	1260	1370	922	1098	1306	1172	1260	0.388022	0.032766	973	1367	888	963	1127	984	973	1367	888	963	1127	984	0.174424	0.533433	1239	1159	1332	903	1494	1067	1239	1159	1332	903	1494	1067	0.082577	0.765306
Csa1G001460	3171	2017	2576	2994	2549	3014	3171	2017	2576	2994	2549	3014	0.3883	0.0453164	3041	3731	3250	2068	2782	2953	3041	3731	3250	2068	2782	2953	-0.136859	0.560949	2591	2588	2777	2771	3114	2565	2591	2588	2777	2771	3114	2565	0.297451	0.0730676
Csa3G824750	1491	1202	1276	1403	1527	1481	1491	1202	1276	1403	1527	1481	0.391593	0.0135388	1205	1350	1319	1309	1371	1368	1205	1350	1319	1309	1371	1368	0.291231	0.0991789	1238	1317	1376	1455	1196	1247	1238	1317	1376	1455	1196	1247	0.218564	0.491725
Csa6G041180	1882	1535	1464	1745	1645	2043	1882	1535	1464	1745	1645	2043	0.392562	0.0225467	1653	1919	1465	1627	1579	1829	1653	1919	1465	1627	1579	1829	0.23088	0.167296	2188	1969	1891	1648	2326	1770	2188	1969	1891	1648	2326	1770	0.126176	0.478244
Csa2G095930	1184	937	985	1216	1047	1193	1184	937	985	1216	1047	1193	0.392879	0.0184295	1104	1118	1103	975	1101	1380	1104	1118	1103	975	1101	1380	0.271704	0.186452	970	862	869	789	1020	1061	970	862	869	789	1020	1061	0.304084	0.187266
Csa4G006380	2979	2100	2474	2839	2615	2926	2979	2100	2474	2839	2615	2926	0.393703	0.00995857	2903	3055	3073	2342	2430	2869	2903	3055	3073	2342	2430	2869	-0.0210824	0.931057	2872	2432	2744	2632	3055	2396	2872	2432	2744	2632	3055	2396	0.218157	0.167429
Csa5G645090	841	731	763	881	767	965	841	731	763	881	767	965	0.393991	0.0464712	758	884	811	820	773	774	758	884	811	820	773	774	0.180917	0.430488	914	1015	790	813	932	857	914	1015	790	813	932	857	0.147448	0.610342
Csa7G372340	1960	1441	1781	1827	2086	1844	1960	1441	1781	1827	2086	1844	0.394369	0.0405204	1815	2310	1597	1800	1923	1780	1815	2310	1597	1800	1923	1780	0.18546	0.412453	3063	2386	2439	2038	2776	1954	3063	2386	2439	2038	2776	1954	-0.0175195	0.949554
Csa7G378430	1583	1247	1509	1550	1564	1732	1583	1247	1509	1550	1564	1732	0.395115	0.022866	1733	1624	1912	2069	1644	1896	1733	1624	1912	2069	1644	1896	0.312238	0.195507	1322	1833	1526	1792	1274	1343	1322	1833	1526	1792	1274	1343	0.144427	0.755918
Csa6G072980	2655	2209	2092	2435	2471	2855	2655	2209	2092	2435	2471	2855	0.39566	0.0115727	2382	2826	2510	2436	2342	2327	2382	2826	2510	2436	2342	2327	0.114176	0.582253	2881	2528	2877	2542	2560	2490	2881	2528	2877	2542	2560	2490	0.0985482	0.699186
CsaUNG026830	2013	1350	1577	1706	1835	1933	2013	1350	1577	1706	1835	1933	0.396214	0.0230326	1728	1868	1537	1670	1841	1502	1728	1868	1537	1670	1841	1502	0.204133	0.39047	1630	1650	1978	1472	1738	1463	1630	1650	1978	1472	1738	1463	0.0380861	0.902579
Csa3G890030	1354	1012	1069	1204	1330	1283	1354	1012	1069	1204	1330	1283	0.3966	0.0177498	1177	1290	997	1176	1244	1205	1177	1290	997	1176	1244	1205	0.300319	0.101786	1705	1387	1532	1245	1823	1416	1705	1387	1532	1245	1823	1416	0.157844	0.393207
Csa1G186640	1934	1364	1417	1660	1530	2054	1934	1364	1417	1660	1530	2054	0.398259	0.0496816	2077	2478	2203	1520	1747	2003	2077	2478	2203	1520	1747	2003	-0.134871	0.494914	1928	1759	1946	1918	2208	1464	1928	1759	1946	1918	2208	1464	0.193691	0.396228
Csa3G271320	1637	1277	1294	1573	1390	1735	1637	1277	1294	1573	1390	1735	0.398439	0.0183615	1418	1689	1001	1142	1429	1452	1418	1689	1001	1142	1429	1452	0.207391	0.461928	1895	1631	1789	1564	2069	1761	1895	1631	1789	1564	2069	1761	0.229717	0.130943
Csa4G004830	831	661	735	781	811	900	831	661	735	781	811	900	0.399527	0.0281601	769	952	750	816	833	948	769	952	750	816	833	948	0.302583	0.0852385	825	897	855	733	1054	716	825	897	855	733	1054	716	0.148261	0.543266
Csa6G000660	676	563	531	700	639	639	676	563	531	700	639	639	0.39995	0.0421967	571	735	544	552	519	697	571	735	544	552	519	697	0.163491	0.531471	882	632	869	653	994	703	882	632	869	653	994	703	0.17928	0.500486
Csa1G118880	2434	1659	2005	2121	2188	2488	2434	1659	2005	2121	2188	2488	0.401657	0.0208881	2166	2466	1718	1651	1691	1910	2166	2466	1718	1651	1691	1910	-0.0405984	0.879289	2735	2624	2438	1720	2801	1790	2735	2624	2438	1720	2801	1790	-0.119953	0.614299
Csa3G174030	1065	802	836	979	958	1083	1065	802	836	979	958	1083	0.402282	0.0154774	951	1094	832	812	978	918	951	1094	832	812	978	918	0.146749	0.537121	1001	1119	1180	870	1044	792	1001	1119	1180	870	1044	792	-0.0847977	0.769692
Csa3G848260	1324	966	974	1189	1160	1292	1324	966	974	1189	1160	1292	0.40319	0.0150046	1244	1403	1113	987	1226	1120	1244	1403	1113	987	1226	1120	0.0591338	0.827997	1430	1318	1361	937	1559	1069	1430	1318	1361	937	1559	1069	-0.01663	0.9571
Csa1G627400	3832	3467	3329	3581	3891	4501	3832	3467	3329	3581	3891	4501	0.403402	0.0209389	3471	5257	3303	4176	3989	3889	3471	5257	3303	4176	3989	3889	0.251232	0.302792	4198	3946	3666	3957	4582	3613	4198	3946	3666	3957	4582	3613	0.251052	0.11107
Csa5G622720	794	619	666	797	748	785	794	619	666	797	748	785	0.404616	0.0187079	789	779	708	631	543	643	789	779	708	631	543	643	-0.0982189	0.716933	875	867	926	758	1088	665	875	867	926	758	1088	665	0.101339	0.717188
Csa1G020880	1758	1393	1495	1525	1705	1987	1758	1393	1495	1525	1705	1987	0.4049	0.029424	1534	1828	1442	1530	1791	1483	1534	1828	1442	1530	1791	1483	0.238944	0.280398	1816	1832	2054	1563	1946	1573	1816	1832	2054	1563	1946	1573	0.0385889	0.886282
Csa5G587140	1179	1079	1186	1309	1276	1307	1179	1079	1186	1309	1276	1307	0.405972	0.0263124	1323	1368	933	1172	1273	1249	1323	1368	933	1172	1273	1249	0.263651	0.262947	1445	1394	1303	1323	1386	1304	1445	1394	1303	1323	1386	1304	0.173767	0.443004
Csa4G083590	938	776	881	1024	837	1069	938	776	881	1024	837	1069	0.40778	0.0458238	780	852	891	791	813	921	780	852	891	791	813	921	0.222603	0.299022	989	987	927	975	959	997	989	987	927	975	959	997	0.238236	0.345953
Csa6G078540	1203	862	897	992	1086	1238	1203	862	897	992	1086	1238	0.408452	0.03462	981	1247	928	1068	1149	1037	981	1247	928	1068	1149	1037	0.284281	0.175711	1443	1301	1388	1045	1669	1141	1443	1301	1388	1045	1669	1141	0.0904087	0.702066
Csa2G123620	8514	6067	6045	8269	7060	7743	8514	6067	6045	8269	7060	7743	0.409824	0.00959819	7035	7386	6092	6320	6680	8203	7035	7386	6092	6320	6680	8203	0.271177	0.0730424	8728	6682	7518	6782	10139	7293	8728	6682	7518	6782	10139	7293	0.2785	0.0717362
Csa2G006820	3874	2495	2738	3609	3433	3100	3874	2495	2738	3609	3433	3100	0.410342	0.0332529	3482	3257	3161	2027	2560	3156	3482	3257	3161	2027	2560	3156	-0.14155	0.581781	2728	2574	2901	2789	2979	1969	2728	2574	2901	2789	2979	1969	0.12326	0.67091
Csa1G056970	22552	20135	17369	22457	19850	25593	22552	20135	17369	22457	19850	25593	0.410623	0.0213124	22959	28093	21776	21387	21188	22416	22959	28093	21776	21387	21188	22416	0.0707873	0.706249	22494	23866	23306	19327	25457	22034	22494	23866	23306	19327	25457	22034	0.143345	0.447163
Csa5G374760	1005	680	738	941	813	963	1005	680	738	941	813	963	0.413199	0.0347875	827	1185	851	696	751	687	827	1185	851	696	751	687	-0.181624	0.492732	868	904	848	785	996	755	868	904	848	785	996	755	0.154203	0.474037
Csa5G623820	5687	4597	4682	5591	5095	6225	5687	4597	4682	5591	5095	6225	0.413434	0.003769	5479	6522	5107	5116	5503	5830	5479	6522	5107	5116	5503	5830	0.175477	0.247511	6087	4713	5495	5186	6402	5498	6087	4713	5495	5186	6402	5498	0.283322	0.0518809
Csa1G062290	5554	4511	3760	4576	5107	5886	5554	4511	3760	4576	5107	5886	0.413785	0.0404077	4564	5955	4225	4132	5419	4567	4564	5955	4225	4132	5419	4567	0.177886	0.4662	7938	5518	6346	4808	6956	4659	7938	5518	6346	4808	6956	4659	-0.0684483	0.798546
Csa3G812100	3376	2373	2380	2924	3063	3122	3376	2373	2380	2924	3063	3122	0.413848	0.00859926	2634	3100	2743	2468	2636	2410	2634	3100	2743	2468	2636	2410	0.0601215	0.801517	3049	2782	2395	2799	3230	2424	3049	2782	2395	2799	3230	2424	0.248798	0.207496
Csa5G257690	942	700	723	835	872	954	942	700	723	835	872	954	0.413893	0.0190396	765	1079	773	655	656	713	765	1079	773	655	656	713	-0.133118	0.604965	1093	888	1007	676	967	695	1093	888	1007	676	967	695	-0.15347	0.450198
Csa3G565320	1419	1171	1164	1340	1546	1349	1419	1171	1164	1340	1546	1349	0.414611	0.0230545	1404	1612	1594	1373	1433	1512	1404	1612	1594	1373	1433	1512	0.131391	0.529325	1500	1566	1801	1598	1609	1418	1500	1566	1801	1598	1609	1418	0.142921	0.606404
Csa7G073390	3232	2185	2690	2967	2982	3167	3232	2185	2690	2967	2982	3167	0.415306	0.00975692	2714	3117	2603	2762	3058	2712	2714	3117	2603	2762	3058	2712	0.252383	0.164548	3305	3143	2908	2891	3768	2644	3305	3143	2908	2891	3768	2644	0.191484	0.262581
Csa6G161200	2237	2062	2028	2284	2394	2511	2237	2062	2028	2284	2394	2511	0.415456	0.00889501	2079	2645	1945	2047	2156	2050	2079	2645	1945	2047	2156	2050	0.146461	0.493558	2080	1913	2283	1977	2558	2230	2080	1913	2283	1977	2558	2230	0.316398	0.0554144
Csa6G181590	7014	4439	5485	6733	5867	6404	7014	4439	5485	6733	5867	6404	0.416527	0.0181507	5474	6281	4707	5401	5455	5654	5474	6281	4707	5401	5455	5654	0.239414	0.130596	7702	5052	6701	5351	9055	6744	7702	5052	6701	5351	9055	6744	0.319917	0.165689
Csa4G017020	1154	981	991	1196	1122	1227	1154	981	991	1196	1122	1227	0.417086	0.00754679	1030	1401	1230	1056	870	1137	1030	1401	1230	1056	870	1137	-0.0280757	0.930341	1410	1179	1311	978	1584	1153	1410	1179	1311	978	1584	1153	0.124299	0.587925
Csa1G025830	1625	1391	1199	1474	1471	1832	1625	1391	1199	1474	1471	1832	0.417533	0.0366474	1449	1670	1030	1303	1235	1319	1449	1670	1030	1303	1235	1319	0.135366	0.635122	1442	1393	1413	1156	1815	1253	1442	1393	1413	1156	1815	1253	0.181622	0.36263
Csa1G560750	3914	2674	2841	3359	3158	4109	3914	2674	2841	3359	3158	4109	0.4194	0.0245028	3150	4121	3450	3477	3218	3333	3150	4121	3450	3477	3218	3333	0.139709	0.502557	4375	3969	5020	2582	5122	3431	4375	3969	5020	2582	5122	3431	-0.0849456	0.810253
Csa2G070270	901	723	746	820	894	975	901	723	746	820	894	975	0.420972	0.0191257	714	835	808	813	847	792	714	835	808	813	847	792	0.288048	0.178793	984	959	989	901	1088	931	984	959	989	901	1088	931	0.203216	0.270804
Csa7G072850	2630	1867	2132	2304	2181	3025	2630	1867	2132	2304	2181	3025	0.421345	0.0421676	2500	3287	2556	2168	2963	2456	2500	3287	2556	2168	2963	2456	0.100512	0.723274	3216	3142	2966	2982	3039	2543	3216	3142	2966	2982	3039	2543	0.0941399	0.709141
Csa6G452120	1725	1413	1319	1575	1615	1868	1725	1413	1319	1575	1615	1868	0.421579	0.0118298	1490	1867	1486	1634	1698	1637	1490	1867	1486	1634	1698	1637	0.273652	0.121246	2100	1635	1775	1483	1829	1436	2100	1635	1775	1483	1829	1436	-0.00309693	0.991645
Csa3G207950	4456	3933	3772	4055	4876	4910	4456	3933	3772	4055	4876	4910	0.421729	0.0150419	4128	4770	3903	4736	4636	4094	4128	4770	3903	4736	4636	4094	0.31264	0.0979628	4315	4432	4873	4223	5093	4742	4315	4432	4873	4223	5093	4742	0.256581	0.168485
Csa7G006230	1304	997	1245	1286	1313	1432	1304	997	1245	1286	1313	1432	0.421937	0.0198234	1179	1325	1328	1196	1073	1296	1179	1325	1328	1196	1073	1296	0.119621	0.604241	1475	1385	1336	1345	1660	1367	1475	1385	1336	1345	1660	1367	0.267439	0.0752516
Csa1G560760	6235	4061	5044	5601	5527	6187	6235	4061	5044	5601	5527	6187	0.422565	0.0106332	4871	6041	4625	5880	5133	5393	4871	6041	4625	5880	5133	5393	0.317561	0.0689869	6452	5880	7641	4339	8276	5998	6452	5880	7641	4339	8276	5998	0.0815873	0.816429
Csa2G059720	12273	9789	9296	10388	11607	13602	12273	9789	9296	10388	11607	13602	0.42317	0.0148218	10431	11840	8798	10084	11857	10369	10431	11840	8798	10084	11857	10369	0.294604	0.111147	11991	10647	12229	9765	14272	11503	11991	10647	12229	9765	14272	11503	0.22841	0.137446
Csa3G903480	1244	1019	1072	1162	1184	1453	1244	1019	1072	1162	1184	1453	0.423333	0.0208538	1098	1409	1074	1150	1116	1013	1098	1409	1074	1150	1116	1013	0.114815	0.671037	1791	1300	1583	1158	1754	1302	1791	1300	1583	1158	1754	1302	0.052324	0.852597
Csa3G127830	3514	2363	2508	3118	3048	3290	3514	2363	2508	3118	3048	3290	0.423938	0.00692027	3016	3482	2949	2726	3211	3399	3016	3482	2949	2726	3211	3399	0.210287	0.188813	3134	2687	3083	2772	3407	2824	3134	2687	3083	2772	3407	2824	0.226664	0.110597
Csa6G487590	1419	1224	1107	1300	1412	1557	1419	1224	1107	1300	1412	1557	0.423945	0.0181247	1375	1567	980	1072	1540	1189	1375	1567	980	1072	1540	1189	0.197398	0.545779	1200	1382	1457	1246	1573	1305	1200	1382	1457	1246	1573	1305	0.231565	0.305071
Csa7G041930	3217	2550	2264	2992	2904	3208	3217	2550	2264	2992	2904	3208	0.424157	0.00755767	2972	3183	2813	2702	2954	2925	2972	3183	2813	2702	2954	2925	0.165741	0.32137	3455	3464	3256	2933	4124	3026	3455	3464	3256	2933	4124	3026	0.182958	0.264266
Csa2G435510	1449	962	1034	1171	1227	1493	1449	962	1034	1171	1227	1493	0.424889	0.0402987	971	1298	996	981	792	911	971	1298	996	981	792	911	-0.0443809	0.888353	1160	836	1663	1179	1638	1973	1160	836	1663	1179	1638	1973	0.611592	0.0936466
Csa2G062680	1366	1044	1004	1269	1109	1503	1366	1044	1004	1269	1109	1503	0.426148	0.0355786	1111	1335	1194	1118	1087	1185	1111	1335	1194	1118	1087	1185	0.127066	0.533472	1510	1092	1321	963	1497	1086	1510	1092	1321	963	1497	1086	0.0541342	0.853964
Csa4G064660	1446	1165	1128	1396	1388	1470	1446	1165	1128	1396	1388	1470	0.426649	0.00418686	914	1403	1161	1130	1189	1341	914	1403	1161	1130	1189	1341	0.305583	0.17138	1384	1336	1317	1287	1518	1331	1384	1336	1317	1287	1518	1331	0.246451	0.140931
Csa7G431420	4932	3606	4021	5053	4332	4887	4932	3606	4021	5053	4332	4887	0.427277	0.00316082	4128	4518	4268	3724	4041	4606	4128	4518	4268	3724	4041	4606	0.160598	0.32137	5256	3992	4369	3958	5304	4231	5256	3992	4369	3958	5304	4231	0.196104	0.225624
NewGene_1466	881	669	698	869	828	859	881	669	698	869	828	859	0.428001	0.00997356	903	1005	668	752	879	693	903	1005	668	752	879	693	0.0954781	0.786896	1062	909	1059	712	1060	836	1062	909	1059	712	1060	836	-0.0158718	0.957239
Csa5G218750	1391	1145	965	1267	1238	1485	1391	1145	965	1267	1238	1485	0.429332	0.0302688	1228	1492	1069	1159	1500	1280	1228	1492	1069	1159	1500	1280	0.294605	0.196056	1453	1099	1331	1046	1671	1311	1453	1099	1331	1046	1671	1311	0.253408	0.238611
Csa5G176530	2730	1763	2099	2703	2344	2421	2730	1763	2099	2703	2344	2421	0.430695	0.0180444	2152	2235	2160	2068	2310	2272	2152	2235	2160	2068	2310	2272	0.248765	0.138494	2177	2186	2090	2150	2559	2073	2177	2186	2090	2150	2559	2073	0.279127	0.0692982
Csa6G511740	2586	1987	2027	2336	2369	2824	2586	1987	2027	2336	2369	2824	0.430847	0.00640156	2362	2650	2111	1981	2745	2504	2362	2650	2111	1981	2745	2504	0.252181	0.239226	2923	2601	2610	2503	3237	2483	2923	2601	2610	2503	3237	2483	0.220701	0.0945144
Csa7G071480	2449	1428	1761	2059	2096	2208	2449	1428	1761	2059	2096	2208	0.431086	0.0335648	1746	2076	1800	1363	1610	1767	1746	2076	1800	1363	1610	1767	-0.0205397	0.935874	2045	1860	1781	1637	2452	1647	2045	1860	1781	1637	2452	1647	0.205347	0.257582
Csa2G382590	2492	1621	2067	2499	2085	2440	2492	1621	2067	2499	2085	2440	0.43127	0.023264	2002	2468	2478	1849	2111	2186	2002	2468	2478	1849	2111	2186	0.0477204	0.861782	2159	2622	2553	2040	2567	2134	2159	2622	2553	2040	2567	2134	0.0786652	0.785548
Csa2G008690	772	489	591	727	636	742	772	489	591	727	636	742	0.434281	0.0447961	557	647	556	411	468	734	557	647	556	411	468	734	0.0866114	0.821913	961	664	817	501	926	653	961	664	817	501	926	653	-0.0388815	0.925393
Csa3G889990	1568	1175	1357	1601	1542	1545	1568	1175	1357	1601	1542	1545	0.434869	0.00476212	1227	1387	1180	1089	1509	1430	1227	1387	1180	1089	1509	1430	0.313855	0.132539	1692	1500	1453	1627	1646	1333	1692	1500	1453	1627	1646	1333	0.20664	0.361818
Csa1G025160	6571	4376	5333	6475	5523	6562	6571	4376	5333	6475	5523	6562	0.435283	0.00958195	6162	7844	5009	4565	5865	6103	6162	7844	5009	4565	5865	6103	0.0336893	0.913673	7262	5743	7156	4869	8750	4843	7262	5743	7156	4869	8750	4843	0.0515766	0.885552
Csa3G045130	861	631	671	929	695	851	861	631	671	929	695	851	0.437296	0.0427363	717	827	736	847	751	759	717	827	736	847	751	759	0.282218	0.193505	977	844	918	830	1094	791	977	844	918	830	1094	791	0.189978	0.289625
Csa3G422290	586	472	538	552	587	699	586	472	538	552	587	699	0.438661	0.0447961	427	654	428	438	573	566	427	654	428	438	573	566	0.302416	0.29654	748	567	655	538	812	581	748	567	655	538	812	581	0.170874	0.472265
Csa5G627070	2406	1944	1905	2508	2311	2360	2406	1944	1905	2508	2311	2360	0.439267	0.00189179	2204	2500	2061	2132	2132	2213	2204	2500	2061	2132	2132	2213	0.169673	0.310021	2223	1998	2219	1917	2817	2098	2223	1998	2219	1917	2817	2098	0.282656	0.0526686
Csa3G110640	1801	1407	1412	1702	1676	1924	1801	1407	1412	1702	1676	1924	0.43929	0.00321705	1665	1747	1505	1484	1655	1661	1665	1747	1505	1484	1655	1661	0.194066	0.270389	1780	1681	1600	1496	2028	1420	1780	1681	1600	1496	2028	1420	0.164247	0.359835
Csa6G151700	1623	1143	1359	1402	1539	1788	1623	1143	1359	1402	1539	1788	0.440085	0.0209172	1392	1582	993	1252	1377	1282	1392	1582	993	1252	1377	1282	0.220938	0.400403	1661	1472	1747	1591	2005	1569	1661	1472	1747	1591	2005	1569	0.288272	0.0604893
Csa7G392340	1473	1039	1085	1333	1403	1373	1473	1039	1085	1333	1403	1373	0.440536	0.00771902	1244	1411	1141	1128	1275	1240	1244	1411	1141	1128	1275	1240	0.173041	0.377847	1491	1419	1538	1422	1814	1406	1491	1419	1538	1422	1814	1406	0.265412	0.0751461
Csa4G614220	751	515	631	795	638	741	751	515	631	795	638	741	0.440654	0.0417586	633	628	706	654	716	841	633	628	706	654	716	841	0.38428	0.0754678	653	598	797	713	808	661	653	598	797	713	808	661	0.302846	0.21018
Csa5G497060	425	341	327	395	409	452	425	341	327	395	409	452	0.44094	0.0447961	348	483	295	401	320	420	348	483	295	401	320	420	0.259252	0.425425	581	497	549	432	723	399	581	497	549	432	723	399	0.115685	0.730308
Csa7G374550	3100	2193	2225	3048	2443	3119	3100	2193	2225	3048	2443	3119	0.441854	0.0154942	2758	3199	2771	2370	2471	2997	2758	3199	2771	2370	2471	2997	0.069255	0.725826	3130	2569	2784	2281	3172	2522	3130	2569	2784	2281	3172	2522	0.116064	0.497485
Csa6G319790	2192	1401	1623	1975	1802	2181	2192	1401	1623	1975	1802	2181	0.441977	0.0164543	1749	2072	1555	1698	1895	1657	1749	2072	1555	1698	1895	1657	0.205171	0.345365	2246	2030	2012	1613	2462	1776	2246	2030	2012	1613	2462	1776	0.0908015	0.65965
Csa4G630550	644	399	495	573	562	623	644	399	495	573	562	623	0.44359	0.0485999	559	601	545	585	526	491	559	601	545	585	526	491	0.145323	0.620026	470	630	599	609	597	518	470	630	599	609	597	518	0.231808	0.502296
Csa7G368130	3141	2455	2659	2924	3280	3302	3141	2455	2659	2924	3280	3302	0.443899	0.00243214	2841	3078	2600	2728	2782	2403	2841	3078	2600	2728	2782	2403	0.131002	0.579908	3441	3041	3006	2640	3690	3037	3441	3041	3006	2640	3690	3037	0.185905	0.23826
Csa4G001820	777	479	602	686	686	753	777	479	602	686	686	753	0.444626	0.0412326	789	738	573	582	759	614	789	738	573	582	759	614	0.130811	0.701521	782	818	836	578	1005	555	782	818	836	578	1005	555	-0.0142055	0.973264
Csa7G071350	5468	5318	4214	5842	4971	6605	5468	5318	4214	5842	4971	6605	0.44475	0.0355786	5995	6965	6333	5159	5485	6312	5995	6965	6333	5159	5485	6312	0.0382688	0.849712	4507	5037	4501	5094	5609	4467	4507	5037	4501	5094	5609	4467	0.318772	0.0945237
Csa1G071910	873	595	654	807	743	886	873	595	654	807	743	886	0.446009	0.02028	756	803	753	596	728	859	756	803	753	596	728	859	0.135835	0.598162	872	853	708	819	981	720	872	853	708	819	981	720	0.255557	0.258186
Csa2G354060	1037	682	771	892	1011	950	1037	682	771	892	1011	950	0.447968	0.0247739	847	1104	886	709	850	898	847	1104	886	709	850	898	0.0227143	0.939483	1072	878	941	1012	1175	804	1072	878	941	1012	1175	804	0.25758	0.228063
Csa5G218870	1664	1273	1502	1679	1540	1924	1664	1273	1502	1679	1540	1924	0.449159	0.0100846	1836	1730	1619	1451	1525	1868	1836	1730	1619	1451	1525	1868	0.120841	0.582253	1494	1633	1710	1436	1728	1514	1494	1633	1710	1436	1728	1514	0.158826	0.483645
Csa4G337310	1920	1453	1228	1722	1627	1946	1920	1453	1228	1722	1627	1946	0.449348	0.0242565	1577	1845	1475	1614	1887	1732	1577	1845	1475	1614	1887	1732	0.330332	0.0563379	1867	1811	2049	1656	2234	1681	1867	1811	2049	1656	2234	1681	0.159634	0.385854
Csa6G199800	1701	1203	1566	1709	1570	1901	1701	1203	1566	1709	1570	1901	0.452355	0.0164118	1407	1638	1517	1303	1226	1434	1407	1638	1517	1303	1226	1434	0.0234581	0.924554	1453	1545	1527	1788	1875	1356	1453	1545	1527	1788	1875	1356	0.35771	0.10258
Csa5G630700	662	529	507	652	672	640	662	529	507	652	672	640	0.452455	0.0164395	502	642	476	654	641	567	502	642	476	654	641	567	0.443795	0.0541633	683	686	673	574	835	700	683	686	673	574	835	700	0.246547	0.248147
Csa4G617300	1066	985	1004	1172	1128	1266	1066	985	1004	1172	1128	1266	0.452787	0.0089846	1089	1152	1133	949	953	1185	1089	1152	1133	949	953	1185	0.0915632	0.698521	1366	925	1315	1144	1395	1186	1366	925	1315	1144	1395	1186	0.264545	0.258815
Csa3G207920	3114	2169	2473	3298	2570	3092	3114	2169	2473	3298	2570	3092	0.453022	0.0115028	2967	3271	2244	2434	2610	2849	2967	3271	2244	2434	2610	2849	0.129569	0.569001	3799	2599	3160	2544	3963	3127	3799	2599	3160	2544	3963	3127	0.216231	0.340482
Csa3G134960	1374	947	1056	1281	1371	1238	1374	947	1056	1281	1371	1238	0.453426	0.0114876	1055	1093	1357	949	1177	1230	1055	1093	1357	949	1177	1230	0.151541	0.616601	1274	1256	1097	1285	1366	923	1274	1256	1097	1285	1366	923	0.186727	0.509997
Csa7G033360	415	317	300	390	392	411	415	317	300	390	392	411	0.453581	0.0415455	388	491	328	387	464	321	388	491	328	387	464	321	0.206925	0.582537	483	467	422	422	457	518	483	467	422	422	457	518	0.250037	0.410441
Csa6G382910	2769	1776	2102	3035	2157	2462	2769	1776	2102	3035	2157	2462	0.453867	0.0460549	2117	2259	2714	1732	2182	3044	2117	2259	2714	1732	2182	3044	0.176031	0.591733	2839	2338	2309	2138	2936	2196	2839	2338	2309	2138	2936	2196	0.161463	0.344054
Csa3G849390	1484	894	1220	1297	1346	1506	1484	894	1220	1297	1346	1506	0.455692	0.0348578	1056	1439	1239	1287	1283	1355	1056	1439	1239	1287	1283	1355	0.305003	0.107442	1548	1338	1522	1287	1669	1409	1548	1338	1522	1287	1669	1409	0.194537	0.240792
Csa6G429060	527	459	487	615	560	544	527	459	487	615	560	544	0.457297	0.0280626	537	706	643	464	610	589	537	706	643	464	610	589	0.046364	0.893635	505	481	456	611	488	432	505	481	456	611	488	432	0.316878	0.342508
Csa6G108580	988	895	782	1018	1112	980	988	895	782	1018	1112	980	0.460123	0.0211664	1038	1119	764	933	994	969	1038	1119	764	933	994	969	0.224915	0.356441	914	954	988	1062	1016	1111	914	954	988	1062	1016	1111	0.384975	0.112729
Csa6G519490	617	468	547	689	614	598	617	468	547	689	614	598	0.460845	0.0248501	571	562	631	530	486	701	571	562	631	530	486	701	0.17291	0.562372	553	782	819	616	702	623	553	782	819	616	702	623	0.0529805	0.909808
Csa3G915110	5586	3681	4180	5400	4785	5384	5586	3681	4180	5400	4785	5384	0.461063	0.00336584	5055	5554	5339	3966	5099	4945	5055	5554	5339	3966	5099	4945	0.0374246	0.885873	5230	4860	5024	4949	6238	4295	5230	4860	5024	4949	6238	4295	0.235683	0.129052
Csa1G462040	665	444	561	581	657	701	665	444	561	581	657	701	0.461179	0.0385746	676	672	487	507	597	560	676	672	487	507	597	560	0.0923962	0.778449	793	722	799	658	869	713	793	722	799	658	869	713	0.158584	0.426997
Csa1G050060	3560	2337	2419	3071	2890	3660	3560	2337	2419	3071	2890	3660	0.461238	0.0149377	2782	3429	2394	2405	2658	2840	2782	3429	2394	2405	2658	2840	0.112086	0.601659	4097	3145	3536	2689	3978	2943	4097	3145	3536	2689	3978	2943	0.0359062	0.887123
CsaUNG019160	1261	1083	1108	1415	1283	1340	1261	1083	1108	1415	1283	1340	0.461399	0.00318401	1088	1150	1129	1016	1088	1262	1088	1150	1129	1016	1088	1262	0.220542	0.236972	1382	1360	1158	1317	1506	1360	1382	1360	1158	1317	1506	1360	0.314925	0.103018
Csa4G420720	1738	1563	1458	1592	1664	2337	1738	1563	1458	1592	1664	2337	0.462906	0.049475	1683	1753	1229	1512	1505	1245	1683	1753	1229	1512	1505	1245	0.113459	0.724881	1625	1683	2016	1436	1588	1782	1625	1683	2016	1436	1588	1782	0.0732693	0.842242
Csa1G180760	627	533	667	667	700	782	627	533	667	667	700	782	0.464175	0.0389468	746	766	580	592	578	513	746	766	580	592	578	513	-0.0747289	0.826068	819	611	804	649	930	557	819	611	804	649	930	557	0.130575	0.667976
Csa2G073010	403	295	354	430	384	414	403	295	354	430	384	414	0.464237	0.0389743	574	469	455	291	434	484	574	469	455	291	434	484	-0.09701	0.815158	479	365	461	314	482	322	479	365	461	314	482	322	-0.0270213	0.94519
Csa1G554570	2587	1705	1714	2433	2158	2361	2587	1705	1714	2433	2158	2361	0.464346	0.00996762	2029	2197	2056	1627	1975	2264	2029	2197	2056	1627	1975	2264	0.12105	0.579393	2280	1981	2260	2042	2553	1740	2280	1981	2260	2042	2553	1740	0.160959	0.410642
Csa7G009710	771	604	705	682	841	912	771	604	705	682	841	912	0.464543	0.0388708	688	806	534	563	748	579	688	806	534	563	748	579	0.141093	0.684959	804	785	825	620	833	544	804	785	825	620	833	544	-0.0785444	0.77625
Csa6G108520	1284	868	1048	1291	1239	1192	1284	868	1048	1291	1239	1192	0.465691	0.00956567	1199	1228	1192	1014	1194	1374	1199	1228	1192	1014	1194	1374	0.204078	0.323249	1307	1167	1268	1026	1428	1061	1307	1167	1268	1026	1428	1061	0.109968	0.557535
Csa1G533420	712	563	733	752	820	787	712	563	733	752	820	787	0.467788	0.0316408	699	651	668	667	674	738	699	651	668	667	674	738	0.264883	0.216539	736	677	722	624	898	623	736	677	722	624	898	623	0.202442	0.310096
Csa6G500460	1404	1060	888	1384	1167	1356	1404	1060	888	1384	1167	1356	0.468504	0.0255004	1021	1011	739	888	1390	956	1021	1011	739	888	1390	956	0.46148	0.118597	1340	1227	1144	1025	1051	892	1340	1227	1144	1025	1051	892	-0.103836	0.697021
Csa4G193240	6448	3809	4648	6256	5139	5895	6448	3809	4648	6256	5139	5895	0.469421	0.0182951	5188	6117	4980	3998	5454	4675	5188	6117	4980	3998	5454	4675	0.028401	0.922246	6554	5781	6295	5460	7279	5041	6554	5781	6295	5460	7279	5041	0.132361	0.416059
Csa1G024890	1739	1154	1688	1809	1740	1814	1739	1154	1688	1809	1740	1814	0.469747	0.0265328	2129	1987	2125	2075	2132	2497	2129	1987	2125	2075	2132	2497	0.320737	0.0690729	1250	1617	1591	1658	1620	1562	1250	1617	1591	1658	1620	1562	0.333927	0.227892
Csa1G702040	5799	5101	4495	5436	5668	7026	5799	5101	4495	5436	5668	7026	0.470377	0.00971264	5213	5709	5088	4779	5884	5856	5213	5709	5088	4779	5884	5856	0.271649	0.084618	5846	6264	5973	5192	6681	5498	5846	6264	5973	5192	6681	5498	0.144499	0.433214
Csa1G013220	1935	1203	1176	1615	1545	1854	1935	1203	1176	1615	1545	1854	0.473978	0.0294359	1359	1954	1174	1339	1553	1768	1359	1954	1174	1339	1553	1768	0.292485	0.229831	2291	1404	1850	1170	2475	1569	2291	1404	1850	1170	2475	1569	0.0958655	0.821836
Csa5G649910	635	430	473	558	623	617	635	430	473	558	623	617	0.474749	0.022376	471	710	476	455	562	520	471	710	476	455	562	520	0.133044	0.688427	723	640	702	628	746	663	723	640	702	628	746	663	0.193717	0.345457
Csa7G351910	7100	4424	4588	5822	5546	7407	7100	4424	4588	5822	5546	7407	0.474785	0.0266448	6287	7364	4316	4647	6285	5620	6287	7364	4316	4647	6285	5620	0.122563	0.703383	9655	7790	7843	5505	9749	6678	9655	7790	7843	5505	9749	6678	-0.0166412	0.959348
Csa6G358660	6722	4861	4446	5923	5383	7479	6722	4861	4446	5923	5383	7479	0.475036	0.0211457	5480	6318	4692	5431	5794	5134	5480	6318	4692	5431	5794	5134	0.228587	0.250187	7089	6258	6051	5711	7548	6438	7089	6258	6051	5711	7548	6438	0.230488	0.10916
Csa5G427940	902	594	725	1005	778	818	902	594	725	1005	778	818	0.476024	0.037818	763	1010	886	495	672	718	763	1010	886	495	672	718	-0.271612	0.286627	1159	791	855	670	1061	624	1159	791	855	670	1061	624	-0.0588922	0.877756
Csa7G252650	639	487	467	671	575	625	639	487	467	671	575	625	0.476129	0.0167401	590	706	561	540	499	519	590	706	561	540	499	519	-0.0176448	0.955769	728	471	664	488	748	528	728	471	664	488	748	528	0.123047	0.709197
Csa7G333400	7055	4645	6071	7084	6074	7729	7055	4645	6071	7084	6074	7729	0.477048	0.0102833	5701	7400	7113	5818	5066	5227	5701	7400	7113	5818	5066	5227	-0.0937924	0.725911	5401	5896	5781	4845	5585	5166	5401	5896	5781	4845	5585	5166	0.0802153	0.746975
Csa7G007890	1997	1435	1720	2185	1864	2014	1997	1435	1720	2185	1864	2014	0.477373	0.00394746	1290	1626	1588	1389	1359	1661	1290	1626	1588	1389	1359	1661	0.192445	0.374095	1690	1293	1485	1260	1588	1087	1690	1293	1485	1260	1588	1087	0.0229195	0.939923
Csa1G659590	695	422	451	621	573	636	695	422	451	621	573	636	0.47937	0.0393964	472	714	475	636	764	589	472	714	475	636	764	589	0.508955	0.0578053	957	571	743	580	1149	629	957	571	743	580	1149	629	0.236568	0.523001
Csa2G116270	1169	795	900	1135	1081	1152	1169	795	900	1135	1081	1152	0.481568	0.00394839	918	1309	1025	1053	1242	1216	918	1309	1025	1053	1242	1216	0.345893	0.0881224	1301	1184	1311	1187	1254	1100	1301	1184	1311	1187	1254	1100	0.117426	0.615554
Csa4G290820	948	779	791	895	845	1255	948	779	791	895	845	1255	0.4838	0.0443464	992	1166	779	851	944	976	992	1166	779	851	944	976	0.152229	0.544644	1077	1144	1031	996	1358	1132	1077	1144	1031	996	1358	1132	0.301178	0.104845
Csa1G459500	1441	1243	1156	1541	1399	1626	1441	1243	1156	1541	1399	1626	0.485592	0.00212222	1535	1816	1408	1323	1574	1595	1535	1816	1408	1323	1574	1595	0.148237	0.465247	1751	1888	1538	1368	1783	1468	1751	1888	1538	1368	1783	1468	0.0375366	0.902766
Csa7G387180	1419	936	872	1329	1044	1421	1419	936	872	1329	1044	1421	0.486111	0.0421031	1212	1798	940	906	1190	1110	1212	1798	940	906	1190	1110	-0.0539536	0.894213	2110	1348	1679	975	2353	1187	2110	1348	1679	975	2353	1187	-0.0189084	0.972883
Csa1G613510	1809	1235	1232	1659	1653	1720	1809	1235	1232	1659	1653	1720	0.486265	0.00393341	1512	1696	1317	1401	1479	1612	1512	1696	1317	1401	1479	1612	0.220165	0.194178	2034	1699	1720	1419	2037	1518	2034	1699	1720	1419	2037	1518	0.068431	0.746975
Csa1G528470	638	494	476	635	604	665	638	494	476	635	604	665	0.486431	0.00807259	699	764	583	535	577	679	699	764	583	535	577	679	0.0353988	0.904962	805	706	599	548	737	600	805	706	599	548	737	600	0.0437594	0.895154
Csa3G062570	1768	1138	1619	1768	1757	1832	1768	1138	1619	1768	1757	1832	0.488777	0.0153018	1409	1716	2319	1584	1636	1866	1409	1716	2319	1584	1636	1866	0.115479	0.755965	1146	1326	1752	1387	1713	1566	1146	1326	1752	1387	1713	1566	0.349209	0.218065
Csa3G842040	478	374	425	423	532	566	478	374	425	423	532	566	0.490532	0.0445867	385	465	316	453	457	319	385	465	316	453	457	319	0.327585	0.358678	483	444	542	434	738	556	483	444	542	434	738	556	0.425244	0.0717941
Csa1G183570	4365	3162	3289	4171	4097	4563	4365	3162	3289	4171	4097	4563	0.491871	0.000244579	3742	4536	3914	3544	3944	3538	3742	4536	3914	3544	3944	3538	0.0899957	0.689938	4204	4036	4068	3574	4188	3633	4204	4036	4068	3574	4188	3633	0.100525	0.582003
Csa5G625960	1407	1006	1277	1441	1374	1578	1407	1006	1277	1441	1374	1578	0.491903	0.00494064	1137	1520	1039	1093	1166	1262	1137	1520	1039	1093	1166	1262	0.166905	0.460327	1590	1281	1328	1270	1927	1345	1590	1281	1328	1270	1927	1345	0.310267	0.0670196
Csa3G002320	1135	1148	1080	1468	1169	1412	1135	1148	1080	1468	1169	1412	0.49244	0.0181427	1060	1145	1367	1114	1157	1398	1060	1145	1367	1114	1157	1398	0.253062	0.308068	1675	1310	1604	1167	1487	1086	1675	1310	1604	1167	1487	1086	-0.0882517	0.700229
Csa3G850650	1390	1163	1178	1441	1370	1648	1390	1163	1178	1441	1370	1648	0.492441	0.00179128	1333	1544	1407	1057	1084	1174	1333	1544	1407	1057	1084	1174	-0.142255	0.451449	1544	1544	1474	1457	1788	1547	1544	1544	1474	1457	1788	1547	0.279388	0.0834413
Csa6G148200	691	479	548	725	678	633	691	479	548	725	678	633	0.492626	0.0147638	579	622	857	516	606	535	579	622	857	516	606	535	-0.0938381	0.822692	540	595	620	504	462	438	540	595	620	504	462	438	-0.100781	0.789167
Csa7G062760	538	454	534	544	645	638	538	454	534	544	645	638	0.493335	0.0269869	511	676	533	474	526	585	511	676	533	474	526	585	0.112709	0.675846	656	591	619	622	761	628	656	591	619	622	761	628	0.317281	0.062497
Csa3G415110	2213	2019	2205	2398	2079	3292	2213	2019	2205	2398	2079	3292	0.495082	0.0459539	2553	3046	2078	2054	1987	2070	2553	3046	2078	2054	1987	2070	-0.0899764	0.717035	3493	3712	3239	2400	3249	2733	3493	3712	3239	2400	3249	2733	-0.11585	0.598772
Csa3G855370	1015	748	705	1123	764	1052	1015	748	705	1123	764	1052	0.496396	0.0437309	833	1044	704	777	845	968	833	1044	704	777	845	968	0.238556	0.288143	1282	941	1025	900	1579	1001	1282	941	1025	900	1579	1001	0.288486	0.235131
Csa3G536140	888	826	705	956	924	1029	888	826	705	956	924	1029	0.499385	0.00751504	801	873	662	756	879	785	801	873	662	756	879	785	0.286847	0.198218	1139	724	1028	779	1329	979	1139	724	1028	779	1329	979	0.293827	0.293649
Csa7G066830	1214	855	761	1189	912	1267	1214	855	761	1189	912	1267	0.499878	0.0377446	1171	1420	980	685	946	1226	1171	1420	980	685	946	1226	-0.0996382	0.78107	1660	1004	1026	796	1357	870	1660	1004	1026	796	1357	870	-0.0904019	0.825641
Csa5G524760	900	624	738	930	858	911	900	624	738	930	858	911	0.500039	0.00436831	973	932	958	933	953	1091	973	932	958	933	953	1091	0.276532	0.149431	1003	1005	966	1061	1006	1005	1003	1005	966	1061	1006	1005	0.271351	0.268262
Csa1G024840	2592	2202	2127	2508	2890	2905	2592	2202	2127	2508	2890	2905	0.500221	0.0013363	2296	2291	2162	2369	2397	2284	2296	2291	2162	2369	2397	2284	0.292856	0.09446	2509	2385	2276	2610	2745	2350	2509	2385	2276	2610	2745	2350	0.320578	0.0644415
Csa4G064080	2421	1972	2113	2486	2415	2921	2421	1972	2113	2486	2415	2921	0.501236	0.00085479	2728	3132	2550	1938	2228	2356	2728	3132	2550	1938	2228	2356	-0.137812	0.438907	2748	2521	2470	2636	2520	2139	2748	2521	2470	2636	2520	2139	0.136921	0.595555
Csa4G595990	2342	1759	1795	2213	2418	2426	2342	1759	1795	2213	2418	2426	0.503953	0.000480714	2077	2480	1373	2160	2141	1760	2077	2480	1373	2160	2141	1760	0.284229	0.361444	3093	2437	2840	2068	3382	2338	3093	2437	2840	2068	3382	2338	0.089105	0.71457
Csa6G517250	1903	1446	1682	1955	1712	2394	1903	1446	1682	1955	1712	2394	0.504853	0.00991228	1976	2210	1952	1562	1653	1668	1976	2210	1952	1562	1653	1668	-0.100015	0.600349	2309	2396	2294	1633	2062	1694	2309	2396	2294	1633	2062	1694	-0.17295	0.332203
Csa5G524860	1102	753	1138	1088	1175	1339	1102	753	1138	1088	1175	1339	0.505369	0.0379868	1346	1342	1316	1120	1245	1303	1346	1342	1316	1120	1245	1303	0.0967638	0.664242	945	1205	1157	1588	1264	1198	945	1205	1157	1588	1264	1198	0.517298	0.0827739
Csa4G023010	828	709	686	843	805	1038	828	709	686	843	805	1038	0.506947	0.00949996	890	874	563	700	665	868	890	874	563	700	665	868	0.169372	0.595459	860	790	983	869	973	838	860	790	983	869	973	838	0.239336	0.285135
Csa2G034650	572	468	521	604	694	583	572	468	521	604	694	583	0.507969	0.0187048	518	722	478	491	474	648	518	722	478	491	474	648	0.140818	0.650621	674	603	707	533	754	564	674	603	707	533	754	564	0.0994721	0.688355
Csa4G286930	735	573	632	739	794	808	735	573	632	739	794	808	0.510957	0.00303409	722	748	638	717	729	799	722	748	638	717	729	799	0.318653	0.0761919	814	623	773	671	964	725	814	623	773	671	964	725	0.297755	0.124695
Csa3G152050	2190	1629	1812	2144	2015	2638	2190	1629	1812	2144	2015	2638	0.511112	0.00329554	2028	2668	1798	1933	2528	2183	2028	2668	1798	1933	2528	2183	0.274037	0.241224	2775	2648	2253	2143	2981	2036	2775	2648	2253	2143	2981	2036	0.0952545	0.690408
Csa7G027800	1172	780	887	1117	1033	1264	1172	780	887	1117	1033	1264	0.513491	0.00526923	995	1210	831	789	1159	1096	995	1210	831	789	1159	1096	0.237105	0.392139	1383	1055	1048	825	1411	1014	1383	1055	1048	825	1411	1014	0.0935667	0.759616
Csa4G056570	407	350	336	465	445	415	407	350	336	465	445	415	0.51578	0.0175378	397	381	397	380	436	517	397	381	397	380	436	517	0.398223	0.0921458	449	382	458	409	592	440	449	382	458	409	592	440	0.360489	0.0763551
Csa4G629990	1001	716	781	947	919	1154	1001	716	781	947	919	1154	0.517011	0.00556735	868	1054	779	879	850	935	868	1054	779	879	850	935	0.214953	0.288504	1335	1052	1113	929	1534	1105	1335	1052	1113	929	1534	1105	0.222823	0.307774
Csa3G124230	6556	6344	5849	7563	6335	9093	6556	6344	5849	7563	6335	9093	0.519369	0.0104089	7391	8988	7598	5477	6365	5493	7391	8988	7598	5477	6365	5493	-0.231815	0.220937	7784	8372	9106	4177	7436	5322	7784	8372	9106	4177	7436	5322	-0.395366	0.0624744
Csa3G113290	1323	980	1243	1364	1589	1348	1323	980	1243	1364	1589	1348	0.520327	0.00997356	1044	1316	1218	1191	1232	1360	1044	1316	1218	1191	1232	1360	0.307756	0.082265	1303	1102	1423	1329	1563	1325	1303	1102	1423	1329	1563	1325	0.352946	0.0509182
Csa2G350390	1910	1615	1382	1897	1994	2068	1910	1615	1382	1897	1994	2068	0.520602	0.00167335	1533	2028	1452	1772	1904	1613	1533	2028	1452	1772	1904	1613	0.321778	0.141641	1957	1817	1800	1458	1903	1719	1957	1817	1800	1458	1903	1719	0.075555	0.735839
Csa5G631480	461	323	324	519	430	387	461	323	324	519	430	387	0.520733	0.0498099	357	348	534	223	369	419	357	348	534	223	369	419	-0.0951992	0.86385	485	274	466	452	518	259	485	274	466	452	518	259	0.21285	0.66607
Csa6G522130	441	258	357	414	439	421	441	258	357	414	439	421	0.523711	0.0457877	400	435	405	272	283	446	400	435	405	272	283	446	-0.0970579	0.801739	351	381	386	362	402	311	351	381	386	362	402	311	0.150064	0.629891
Csa1G183580	1494	908	948	1424	1068	1547	1494	908	948	1424	1068	1547	0.524531	0.037113	819	955	656	597	646	678	819	955	656	597	646	678	-0.103851	0.70651	912	606	861	852	854	582	912	606	861	852	854	582	0.164594	0.652179
Csa5G624460	1395	983	1206	1427	1357	1575	1395	983	1206	1427	1357	1575	0.524532	0.00172015	1092	1361	1149	1148	1010	1246	1092	1361	1149	1148	1010	1246	0.148157	0.487956	1453	1397	1328	1218	1792	1246	1453	1397	1328	1218	1792	1246	0.220115	0.217205
Csa6G400820	397	302	353	417	404	463	397	302	353	417	404	463	0.526094	0.0134365	324	436	386	365	327	421	324	436	386	365	327	421	0.185088	0.531535	505	438	446	369	530	455	505	438	446	369	530	455	0.168568	0.507926
Csa4G192210	1556	1083	1145	1574	1434	1583	1556	1083	1145	1574	1434	1583	0.526581	0.000777023	1306	1960	1212	1207	1303	1265	1306	1960	1212	1207	1303	1265	-0.000797069	0.998258	1864	1375	1563	1482	1820	1519	1864	1375	1563	1482	1820	1519	0.221109	0.230305
Csa4G337340	4581	2273	3349	4224	3430	4630	4581	2273	3349	4224	3430	4630	0.527396	0.0471072	3801	5682	3383	3268	3950	4099	3801	5682	3383	3268	3950	4099	0.0566519	0.861857	7320	4847	4998	3651	5697	4106	7320	4847	4998	3651	5697	4106	-0.148416	0.587945
Csa6G519670	442	272	290	408	359	448	442	272	290	408	359	448	0.529058	0.0417597	355	322	360	179	290	246	355	322	360	179	290	246	-0.317983	0.386386	635	403	495	301	404	302	635	403	495	301	404	302	-0.394884	0.121875
Csa5G139650	1283	828	888	1290	1125	1224	1283	828	888	1290	1125	1224	0.531823	0.00448455	1107	1186	1089	997	1121	1305	1107	1186	1089	997	1121	1305	0.239073	0.189391	1064	1173	1082	956	1054	969	1064	1173	1082	956	1054	969	0.05655	0.85459
Csa5G585450	2236	2399	2194	2221	2873	3378	2236	2399	2194	2221	2873	3378	0.531894	0.0371004	2242	2434	2264	2053	2539	2430	2242	2434	2264	2053	2539	2430	0.24351	0.176811	2693	2667	3055	2651	3382	2888	2693	2667	3055	2651	3382	2888	0.290303	0.0817771
Csa6G296960	2122	1272	1575	1841	2034	2155	2122	1272	1575	1841	2034	2155	0.533508	0.00648885	1613	1786	2197	1578	1535	1779	1613	1786	2197	1578	1535	1779	0.0228401	0.948547	1361	1676	1742	1518	1783	1403	1361	1676	1742	1518	1783	1403	0.178344	0.513347
Csa5G154810	1107	784	1057	1153	1238	1220	1107	784	1057	1153	1238	1220	0.533795	0.00615431	865	1195	1113	792	821	1145	865	1195	1113	792	821	1145	0.0168392	0.963467	1214	1116	1230	950	1539	997	1214	1116	1230	950	1539	997	0.15674	0.496197
NewGene_544	1087	820	719	1124	987	1094	1087	820	719	1124	987	1094	0.53431	0.00494064	829	972	752	804	1016	972	829	972	752	804	1016	972	0.361279	0.0655419	1237	853	946	1046	1252	1119	1237	853	946	1046	1252	1119	0.39172	0.051055
Csa5G387400	950	848	721	1149	889	1067	950	848	721	1149	889	1067	0.536982	0.0098178	912	1057	711	793	837	850	912	1057	711	793	837	850	0.125637	0.63687	894	905	1039	1006	1079	913	894	905	1039	1006	1079	913	0.292029	0.181653
Csa2G371090	3104	2032	2056	2876	2353	3550	3104	2032	2056	2876	2353	3550	0.537322	0.0191804	3166	3793	2043	2186	2966	2177	3166	3793	2043	2186	2966	2177	-0.0461562	0.914654	3472	2462	3048	2323	3282	2784	3472	2462	3048	2323	3282	2784	0.11227	0.640076
Csa2G382410	1987	1380	1255	1714	1627	2307	1987	1380	1255	1714	1627	2307	0.537974	0.0210958	1586	1950	1067	1471	1892	1850	1586	1950	1067	1471	1892	1850	0.42059	0.106017	2207	1485	1823	1715	2388	1734	2207	1485	1823	1715	2388	1734	0.288849	0.147051
Csa4G099750	5601	3620	3065	5472	3853	5647	5601	3620	3065	5472	3853	5647	0.541515	0.0423351	5218	6407	4174	3897	5131	6261	5218	6407	4174	3897	5131	6261	0.179997	0.510439	7119	4886	5734	5180	7656	5741	7119	4886	5734	5180	7656	5741	0.271759	0.152468
Csa6G487610	606	452	548	750	614	615	606	452	548	750	614	615	0.541849	0.0129822	601	510	669	633	618	650	601	510	669	633	618	650	0.311403	0.268292	446	505	407	547	509	573	446	505	407	547	509	573	0.488344	0.0862061
Csa7G291690	2090	1370	1291	1972	1463	2380	2090	1370	1291	1972	1463	2380	0.542229	0.0423471	1789	1999	1770	1498	1750	1824	1789	1999	1770	1498	1750	1824	0.0944349	0.640752	1993	1814	1639	1737	2095	1664	1993	1814	1639	1737	2095	1664	0.222337	0.201868
Csa3G848210	898	619	701	745	952	1027	898	619	701	745	952	1027	0.543082	0.0159996	835	830	800	739	741	832	835	830	800	739	741	832	0.13113	0.555015	831	799	636	844	828	709	831	799	636	844	828	709	0.291402	0.281724
Csa1G268330	526	512	415	578	565	662	526	512	415	578	565	662	0.54383	0.0154825	370	545	350	554	410	564	370	545	350	554	410	564	0.512628	0.0593776	566	397	535	571	775	467	566	397	535	571	775	467	0.475125	0.0512837
Csa1G690290	379	306	304	393	439	390	379	306	304	393	439	390	0.547007	0.0140659	326	427	387	336	369	335	326	427	387	336	369	335	0.101419	0.766989	387	355	441	320	481	365	387	355	441	320	481	365	0.175854	0.53828
Csa3G640590	509	320	331	465	490	464	509	320	331	465	490	464	0.547298	0.0215747	344	398	449	386	465	392	344	398	449	386	465	392	0.288498	0.356607	489	413	433	415	546	422	489	413	433	415	546	422	0.256736	0.207694
Csa1G573600	10410	6604	6271	10684	8324	9466	10410	6604	6271	10684	8324	9466	0.547947	0.00899512	8883	10644	7043	6346	6892	7603	8883	10644	7043	6346	6892	7603	-0.115212	0.607677	8869	6455	6791	6631	9554	7230	8869	6455	6791	6631	9554	7230	0.28789	0.094417
Csa3G125020	616	412	542	726	647	564	616	412	542	726	647	564	0.550071	0.0245028	492	667	493	611	612	560	492	667	493	611	612	560	0.352229	0.138721	609	680	679	578	935	590	609	680	679	578	935	590	0.276866	0.276795
Csa4G507440	638	441	466	666	616	626	638	441	466	666	616	626	0.553232	0.00383305	645	537	501	543	610	581	645	537	501	543	610	581	0.268485	0.315073	571	497	689	619	728	547	571	497	689	619	728	547	0.316381	0.207597
Csa4G290850	543	509	461	582	617	695	543	509	461	582	617	695	0.555518	0.00676444	497	516	387	459	472	429	497	516	387	459	472	429	0.195517	0.500074	576	558	605	442	612	577	576	558	605	442	612	577	0.114643	0.699604
Csa6G188080	927	626	592	924	758	973	927	626	592	924	758	973	0.558658	0.0110165	901	897	566	601	645	693	901	897	566	601	645	693	-0.0518506	0.890458	1404	735	1112	655	1434	828	1404	735	1112	655	1434	828	0.0263566	0.962131
Csa7G258840	738	580	678	905	807	780	738	580	678	905	807	780	0.558748	0.00318632	531	695	632	599	670	781	531	695	632	599	670	781	0.36638	0.0822316	864	576	740	743	948	790	864	576	740	743	948	790	0.402359	0.052853
Csa1G163130	2742	1808	1862	2774	2228	2962	2742	1808	1862	2774	2228	2962	0.563008	0.00381763	2749	3059	2558	2637	2762	3195	2749	3059	2558	2637	2762	3195	0.265358	0.0537755	2798	2511	2663	2324	3044	2664	2798	2511	2663	2324	3044	2664	0.219707	0.146292
Csa3G147210	341	251	267	339	299	441	341	251	267	339	299	441	0.568917	0.0377186	326	320	310	352	324	289	326	320	310	352	324	289	0.246762	0.439853	350	309	268	331	465	301	350	309	268	331	465	301	0.439179	0.0734518
Csa6G077980	1022	579	959	1200	902	1110	1022	579	959	1200	902	1110	0.574432	0.0403867	822	973	863	732	739	1151	822	973	863	732	739	1151	0.195183	0.487419	1146	764	900	742	1112	1100	1146	764	900	742	1112	1100	0.289061	0.321224
Csa1G701330	704	591	573	810	779	771	704	591	573	810	779	771	0.575938	0.000604369	658	791	616	587	633	641	658	791	616	587	633	641	0.0835768	0.745238	868	674	846	716	879	798	868	674	846	716	879	798	0.219156	0.321526
Csa6G093100	2099	1711	2117	2182	2665	2676	2099	1711	2117	2182	2665	2676	0.57797	0.00263823	1964	2309	2697	2626	2399	2173	1964	2309	2697	2626	2399	2173	0.276221	0.318101	2004	2969	2419	2912	2444	3159	2004	2969	2419	2912	2444	3159	0.431676	0.210814
Csa6G432780	405	314	351	466	417	472	405	314	351	466	417	472	0.57941	0.00388457	329	461	401	455	353	449	329	461	401	455	353	449	0.310153	0.280133	711	455	567	421	630	458	711	455	567	421	630	458	0.00553053	0.990687
Csa4G044990	813	564	535	824	662	927	813	564	535	824	662	927	0.583613	0.0115311	680	924	716	542	795	666	680	924	716	542	795	666	0.0240476	0.950668	1116	771	869	624	1319	713	1116	771	869	624	1319	713	0.12184	0.764586
Csa4G418580	485	368	405	447	450	708	485	368	405	447	450	708	0.587376	0.0443335	483	614	454	449	348	398	483	614	454	449	348	398	-0.13666	0.675459	622	629	620	479	608	542	622	629	620	479	608	542	0.00766182	0.982929
Csa3G130270	2264	1626	1622	2201	2195	2617	2264	1626	1622	2201	2195	2617	0.593594	0.00020091	2015	2473	1698	1928	2302	1994	2015	2473	1698	1928	2302	1994	0.250125	0.266076	2633	2104	2489	2027	2706	2027	2633	2104	2489	2027	2706	2027	0.108981	0.553251
Csa7G419630	831	797	541	855	834	1095	831	797	541	855	834	1095	0.593605	0.0264988	853	917	544	744	700	583	853	917	544	744	700	583	0.0582622	0.893558	1174	985	988	535	1089	752	1174	985	988	535	1089	752	-0.222699	0.464759
Csa6G366320	699	461	537	604	802	750	699	461	537	604	802	750	0.596031	0.0105146	530	502	428	560	585	531	530	502	428	560	585	531	0.431717	0.0584073	497	512	551	557	636	563	497	512	551	557	636	563	0.381823	0.0654507
Csa5G262270	358	223	288	384	384	336	358	223	288	384	384	336	0.597092	0.0215747	268	267	243	304	273	292	268	267	243	304	273	292	0.38901	0.139402	404	314	364	432	443	334	404	314	364	432	443	334	0.378449	0.145985
Csa6G088060	210	204	262	297	289	290	210	204	262	297	289	290	0.597256	0.0497961	244	285	208	191	192	178	244	285	208	191	192	178	-0.154647	0.680463	348	232	295	223	459	304	348	232	295	223	459	304	0.358789	0.312704
CsaUNG028560	5158	3462	4026	5488	5241	5376	5158	3462	4026	5488	5241	5376	0.597618	2.18182e-05	4661	4683	4876	3901	5006	5404	4661	4683	4876	3901	5006	5404	0.225991	0.273786	5710	4603	6565	7138	8219	4496	5710	4603	6565	7138	8219	4496	0.435536	0.115908
Csa5G166990	1777	1279	1135	1749	1722	1864	1777	1279	1135	1749	1722	1864	0.598441	0.000686628	1376	1692	1106	1331	1602	1636	1376	1692	1106	1331	1602	1636	0.366668	0.0730156	1878	1425	1701	1690	1947	1805	1878	1425	1701	1690	1947	1805	0.342048	0.0522905
Csa2G370430	312	205	311	356	343	362	312	205	311	356	343	362	0.599277	0.0292963	353	364	333	292	337	421	353	364	333	292	337	421	0.218453	0.444171	332	330	392	358	395	322	332	330	392	358	395	322	0.238923	0.402861
Csa5G652220	1323	1098	1064	1286	1321	1883	1323	1098	1064	1286	1321	1883	0.599918	0.00692668	1261	1476	926	1201	1481	1137	1261	1476	926	1201	1481	1137	0.306531	0.276424	1420	1447	1434	1180	1541	1189	1420	1447	1434	1180	1541	1189	0.063432	0.779297
Csa6G191030	372	245	247	337	362	405	372	245	247	337	362	405	0.605381	0.0145153	219	330	368	232	343	447	219	330	368	232	343	447	0.365196	0.390792	267	245	342	325	307	257	267	245	342	325	307	257	0.278059	0.448125
Csa4G012420	1067	595	815	1136	962	1066	1067	595	815	1136	962	1066	0.608689	0.00749012	1229	1279	1319	1016	1024	1187	1229	1279	1319	1016	1024	1187	-0.0251946	0.925345	762	984	922	1127	932	695	762	984	922	1127	932	695	0.262095	0.502736
Csa6G445000	288	177	164	253	265	286	288	177	164	253	265	286	0.613086	0.0435203	173	201	165	239	206	196	173	201	165	239	206	196	0.488807	0.114776	343	241	197	203	362	275	343	241	197	203	362	275	0.30414	0.450311
Csa3G839820	224	167	207	234	290	250	224	167	207	234	290	250	0.613905	0.0322937	254	258	231	254	259	242	254	258	231	254	259	242	0.254785	0.406001	315	257	221	238	276	300	315	257	221	238	276	300	0.262407	0.463559
Csa6G237630	898	700	718	1047	899	1058	898	700	718	1047	899	1058	0.615278	0.000141152	912	979	906	822	920	1088	912	979	906	822	920	1088	0.237984	0.21728	1014	978	1008	955	1139	774	1014	978	1008	955	1139	774	0.137469	0.568624
Csa2G365690	187	163	160	226	229	209	187	163	160	226	229	209	0.617863	0.0243798	233	166	232	203	171	204	233	166	232	203	171	204	0.0862295	0.867607	165	259	155	157	192	182	165	259	155	157	192	182	0.0746649	0.907362
Csa5G217680	572	403	471	640	545	695	572	403	471	640	545	695	0.620907	0.00212538	538	669	319	558	647	507	538	669	319	558	647	507	0.420388	0.242007	820	578	800	606	919	650	820	578	800	606	919	650	0.184832	0.495097
Csa4G325530	177	126	179	225	205	199	177	126	179	225	205	199	0.623525	0.0485324	159	237	233	153	126	199	159	237	233	153	126	199	-0.176315	0.709749	185	237	164	188	236	157	185	237	164	188	236	157	0.179944	0.691606
Csa1G586830	2825	1986	2037	2614	2815	3479	2825	1986	2037	2614	2815	3479	0.62584	0.000517681	2501	3279	1790	2265	2715	2412	2501	3279	1790	2265	2715	2412	0.213352	0.471797	3772	2980	3025	2650	4712	3042	3772	2980	3025	2650	4712	3042	0.276439	0.208284
Csa6G155030	1785	1281	1368	1963	1730	2086	1785	1281	1368	1963	1730	2086	0.626488	3.41775e-05	2369	2860	1572	1542	1055	1540	2369	2860	1572	1542	1055	1540	-0.475822	0.0942073	2004	1715	1825	1525	2054	1348	2004	1715	1825	1525	2054	1348	0.0282702	0.916423
Csa5G538050	535	413	408	565	602	603	535	413	408	565	602	603	0.627726	0.00054974	443	529	541	493	505	512	443	529	541	493	505	512	0.224331	0.387781	548	460	495	607	551	610	548	460	495	607	551	610	0.468258	0.063191
Csa6G497220	1182	803	948	1182	1271	1374	1182	803	948	1182	1271	1374	0.630274	0.000184693	1188	1314	634	1100	1208	1142	1188	1314	634	1100	1208	1142	0.38431	0.241498	1377	1311	1229	1109	1780	1336	1377	1311	1229	1109	1780	1336	0.301972	0.107582
Csa6G426950	1019	599	678	1062	926	984	1019	599	678	1062	926	984	0.63035	0.00283636	575	924	739	677	687	775	575	924	739	677	687	775	0.169171	0.557821	854	572	728	745	1360	673	854	572	728	745	1360	673	0.545835	0.0513666
Csa7G374640	588	475	452	598	578	819	588	475	452	598	578	819	0.634004	0.0062493	518	903	571	561	595	597	518	903	571	561	595	597	0.0617528	0.876029	832	644	772	675	1021	787	832	644	772	675	1021	787	0.345025	0.070605
Csa2G372140	244	287	226	339	302	370	244	287	226	339	302	370	0.636894	0.0304874	235	322	221	295	359	275	235	322	221	295	359	275	0.501673	0.0970589	242	275	295	315	314	307	242	275	295	315	314	307	0.422506	0.15396
Csa5G092900	2796	2455	2986	3349	3852	3746	2796	2455	2986	3349	3852	3746	0.640312	0.000394115	2511	2255	3942	2030	2573	2980	2511	2255	3942	2030	2573	2980	-0.00193238	0.996917	3049	3416	4245	2665	2870	2611	3049	3416	4245	2665	2870	2611	-0.182298	0.527861
Csa3G806230	330	236	334	396	373	421	330	236	334	396	373	421	0.640471	0.0100184	384	611	432	330	262	289	384	611	432	330	262	289	-0.451005	0.124979	422	418	525	312	375	287	422	418	525	312	375	287	-0.28241	0.304631
Csa5G152230	412	242	246	335	414	425	412	242	246	335	414	425	0.644243	0.0248296	351	406	342	324	444	324	351	406	342	324	444	324	0.228043	0.500848	343	322	411	394	567	321	343	322	411	394	567	321	0.439914	0.11279
Csa4G647470	487	295	425	479	548	561	487	295	425	479	548	561	0.644529	0.0094375	538	487	496	569	597	481	538	487	496	569	597	481	0.346415	0.210759	600	483	433	457	642	598	600	483	433	457	642	598	0.374921	0.134361
Csa1G195230	154	113	133	185	171	173	154	113	133	185	171	173	0.645261	0.0311335	125	171	185	101	112	129	125	171	185	101	112	129	-0.271282	0.542031	205	157	202	113	197	183	205	157	202	113	197	183	0.0099183	0.987949
Csa7G452310	359	314	284	412	381	479	359	314	284	412	381	479	0.645288	0.003769	523	395	356	395	339	360	523	395	356	395	339	360	0.00753515	0.987355	454	420	426	341	493	262	454	420	426	341	493	262	-0.0599258	0.887242
Csa4G023000	511	329	400	533	463	641	511	329	400	533	463	641	0.646758	0.00653046	477	518	490	454	522	459	477	518	490	454	522	459	0.18123	0.503237	436	490	549	474	697	501	436	490	549	474	697	501	0.371188	0.124999
Csa3G444590	643	453	454	714	579	756	643	453	454	714	579	756	0.648734	0.00185497	600	641	553	529	541	606	600	641	553	529	541	606	0.128862	0.578653	705	543	654	528	953	648	705	543	654	528	953	648	0.351633	0.148407
Csa7G281400	391	234	263	400	325	444	391	234	263	400	325	444	0.64993	0.0164384	361	409	219	309	330	425	361	409	219	309	330	425	0.338634	0.341512	682	545	438	312	540	471	682	545	438	312	540	471	-0.129436	0.75645
Csa3G187230	178	164	141	252	191	201	178	164	141	252	191	201	0.649996	0.0387128	151	246	256	151	184	187	151	246	256	151	184	187	-0.0972896	0.852888	254	269	300	177	267	177	254	269	300	177	267	177	-0.217507	0.516436
Csa7G016620	861	651	744	922	925	1159	861	651	744	922	925	1159	0.65238	0.000363513	810	1106	854	742	773	861	810	1106	854	742	773	861	0.0117888	0.96848	1269	1028	1161	837	1370	847	1269	1028	1161	837	1370	847	0.00909157	0.979514
Csa3G892770	338	271	228	416	351	345	338	271	228	416	351	345	0.654712	0.009835	275	460	348	306	345	288	275	460	348	306	345	288	0.0389225	0.932744	482	317	373	264	573	341	482	317	373	264	573	341	0.187569	0.655445
Csa6G520410	127	104	111	134	162	161	127	104	111	134	162	161	0.656233	0.0480515	152	93	129	100	123	136	152	93	129	100	123	136	0.146977	0.802179	202	134	82	90	144	119	202	134	82	90	144	119	-0.0335793	0.966148
Csa5G315370	462	274	398	514	522	466	462	274	398	514	522	466	0.657039	0.00980724	451	365	339	384	415	407	451	365	339	384	415	407	0.287361	0.327043	543	466	412	393	690	433	543	466	412	393	690	433	0.278657	0.326382
Csa7G067500	499	363	290	581	438	508	499	363	290	581	438	508	0.657573	0.0145153	391	558	462	387	366	444	391	558	462	387	366	444	-0.00651723	0.986303	449	516	438	264	382	343	449	516	438	264	382	343	-0.30514	0.286858
Csa6G490990	3340	2086	2274	3332	3446	3393	3340	2086	2274	3332	3446	3393	0.657822	8.25143e-05	2027	2175	3765	2338	2801	3362	2027	2175	3765	2338	2801	3362	0.29238	0.458176	2073	2147	3184	2947	3299	2617	2073	2147	3184	2947	3299	2617	0.467171	0.076564
Csa7G058600	1175	664	650	1073	826	1388	1175	664	650	1073	826	1388	0.66109	0.0304722	981	1138	855	691	864	971	981	1138	855	691	864	971	-0.00844327	0.979244	1057	915	809	734	1101	838	1057	915	809	734	1101	838	0.142302	0.56351
Csa7G336480	946	534	798	755	1098	1176	946	534	798	755	1098	1176	0.66327	0.0253068	861	913	459	475	1100	920	861	913	459	475	1100	920	0.394648	0.397254	2229	1420	1369	1084	2289	1093	2229	1420	1369	1084	2289	1093	0.00486821	0.993654
Csa7G220830	235	218	179	293	261	300	235	218	179	293	261	300	0.668687	0.00983613	274	311	259	260	225	222	274	311	259	260	225	222	-0.018782	0.965108	360	274	297	293	361	314	360	274	297	293	361	314	0.271301	0.29084
Csa7G396420	644	372	550	684	674	736	644	372	550	684	674	736	0.669635	0.00415532	560	535	551	673	595	597	560	535	551	673	595	597	0.408647	0.0755853	538	601	658	612	841	568	538	601	658	612	841	568	0.360731	0.118291
Csa5G149860	281	252	222	443	288	294	281	252	222	443	288	294	0.677335	0.0351612	277	321	333	274	293	392	277	321	333	274	293	392	0.25821	0.404965	320	256	274	277	299	214	320	256	274	277	299	214	0.108025	0.772969
Csa2G235610	1467	965	1294	1602	1589	1844	1467	965	1294	1602	1589	1844	0.678516	0.000188171	1335	1520	1367	1337	1428	1439	1335	1520	1367	1337	1428	1439	0.223389	0.188027	994	1400	1258	1367	1328	1479	994	1400	1258	1367	1328	1479	0.41082	0.175447
Csa1G064690	230	271	232	344	305	360	230	271	232	344	305	360	0.679573	0.016615	303	304	288	292	400	341	303	304	288	292	400	341	0.434057	0.11206	331	265	244	322	331	349	331	265	244	322	331	349	0.483047	0.0812203
Csa4G337350	239	207	171	293	253	294	239	207	171	293	253	294	0.683482	0.0086336	199	223	235	149	186	203	199	223	235	149	186	203	-0.0692616	0.876296	267	272	240	229	324	264	267	272	240	229	324	264	0.268913	0.339418
Csa1G002130	17525	14053	15466	18621	20425	25328	17525	14053	15466	18621	20425	25328	0.687689	3.26409e-05	22941	21832	13627	21752	21449	16570	22941	21832	13627	21752	21449	16570	0.281473	0.379349	14753	22566	19550	22255	20911	23783	14753	22566	19550	22255	20911	23783	0.453576	0.137446
Csa4G000900	349	230	353	399	408	466	349	230	353	399	408	466	0.689848	0.00939363	310	391	316	327	400	357	310	391	316	327	400	357	0.326906	0.213418	497	462	482	359	628	442	497	462	482	359	628	442	0.175504	0.536037
Csa2G036620	1353	715	1162	1731	1073	1580	1353	715	1162	1731	1073	1580	0.691485	0.0232056	1392	1615	1350	829	1227	1714	1392	1615	1350	829	1227	1714	0.00269372	0.994978	1336	1063	1142	1054	1428	899	1336	1063	1142	1054	1428	899	0.132204	0.584482
Csa5G114060	249	188	221	319	302	282	249	188	221	319	302	282	0.697929	0.00386413	260	271	255	263	213	292	260	271	255	263	213	292	0.189442	0.565865	275	255	329	246	362	312	275	255	329	246	362	312	0.30096	0.316761
Csa4G416430	532	321	389	570	540	585	532	321	389	570	540	585	0.701893	0.000923135	403	572	520	463	511	695	403	572	520	463	511	695	0.37858	0.158594	563	656	524	547	592	525	563	656	524	547	592	525	0.143753	0.651408
Csa5G512960	720	367	672	694	968	734	720	367	672	694	968	734	0.702758	0.0352433	655	576	600	487	595	422	655	576	600	487	595	422	-0.0523409	0.90033	539	773	608	533	619	456	539	773	608	533	619	456	-0.0602896	0.894641
Csa3G843760	1467	1186	1177	1753	1788	1740	1467	1186	1177	1753	1788	1740	0.704182	2.20193e-07	1404	1665	1510	1605	1867	1563	1404	1665	1510	1605	1867	1563	0.371606	0.0586357	1556	1956	1503	1473	1491	1163	1556	1956	1503	1473	1491	1163	-0.0733641	0.848909
Csa5G176030	1413	880	947	1345	1257	1861	1413	880	947	1345	1257	1861	0.713355	0.00241132	1196	1699	1285	1031	1387	1324	1196	1699	1285	1031	1387	1324	0.0747876	0.806373	1401	1161	1257	1200	1836	1073	1401	1161	1257	1200	1836	1073	0.294358	0.161425
Csa7G446960	269	210	196	308	266	368	269	210	196	308	266	368	0.72095	0.00533999	224	343	265	120	169	295	224	343	265	120	169	295	-0.30014	0.547003	209	174	179	250	239	188	209	174	179	250	239	188	0.489616	0.108846
Csa3G589560	454	369	279	426	468	642	454	369	279	426	468	642	0.721041	0.0131449	331	461	305	351	540	467	331	461	305	351	540	467	0.546432	0.0563301	474	371	496	397	712	393	474	371	496	397	712	393	0.343458	0.254898
Csa6G486750	865	580	608	1219	756	874	865	580	608	1219	756	874	0.723161	0.0065463	457	548	563	526	514	830	457	548	563	526	514	830	0.464236	0.0888455	925	692	660	596	991	624	925	692	660	596	991	624	0.149058	0.62622
Csa4G005510	226	108	201	259	223	259	226	108	201	259	223	259	0.724163	0.0493783	232	205	212	212	271	266	232	205	212	212	271	266	0.426927	0.153958	269	233	200	243	297	219	269	233	200	243	297	219	0.320065	0.273787
Csa4G043930	712	339	374	639	515	803	712	339	374	639	515	803	0.727171	0.0294821	488	644	448	515	541	596	488	644	448	515	541	596	0.299823	0.185104	1062	623	708	531	1079	613	1062	623	708	531	1079	613	0.0779692	0.872819
Csa6G502710	583	557	533	697	966	691	583	557	533	697	966	691	0.727283	0.00467084	617	641	452	670	961	552	617	641	452	670	961	552	0.60001	0.065923	557	603	617	712	751	593	557	603	617	712	751	593	0.420332	0.0589737
Csa5G608240	241	144	199	259	265	292	241	144	199	259	265	292	0.732018	0.00785838	253	178	287	148	206	274	253	178	287	148	206	274	-0.000616893	0.999157	251	202	252	360	301	227	251	202	252	360	301	227	0.560478	0.0987546
Csa3G202740	160	127	155	176	201	249	160	127	155	176	201	249	0.735988	0.0192558	142	215	199	176	130	166	142	215	199	176	130	166	-0.00396787	0.99424	143	202	192	193	184	220	143	202	192	193	184	220	0.373169	0.392996
Csa7G407640	234	149	250	279	309	306	234	149	250	279	309	306	0.739293	0.0176662	176	288	173	251	181	255	176	288	173	251	181	255	0.352075	0.370807	277	276	210	261	395	263	277	276	210	261	395	263	0.459095	0.101023
Csa2G224250	1373	1319	1064	1060	2113	2182	1373	1319	1064	1060	2113	2182	0.744323	0.0332456	1157	1957	912	1475	1499	1670	1157	1957	912	1475	1499	1670	0.457991	0.11982	3412	3049	3184	3805	3349	2919	3412	3049	3184	3805	3349	2919	0.290413	0.232953
Csa3G135650	356	348	262	481	465	438	356	348	262	481	465	438	0.753595	0.0018277	324	402	337	293	395	478	324	402	337	293	395	478	0.35411	0.215171	464	348	320	339	650	432	464	348	320	339	650	432	0.515558	0.0707261
Csa3G146630	280	247	254	326	421	372	280	247	254	326	421	372	0.75452	0.00212222	261	265	207	254	345	280	261	265	207	254	345	280	0.495963	0.0923335	333	284	288	345	489	270	333	284	288	345	489	270	0.477594	0.0705431
Csa5G175730	137	96	114	136	155	206	137	96	114	136	155	206	0.759427	0.0321908	49	127	73	75	101	152	49	127	73	75	101	152	0.630314	0.283142	174	93	178	122	149	80	174	93	178	122	149	80	-0.135262	0.838517
Csa7G219830	195	178	181	304	216	282	195	178	181	304	216	282	0.763339	0.00703089	250	270	191	198	222	195	250	270	191	198	222	195	0.0289522	0.949922	362	176	266	173	339	279	362	176	266	173	339	279	0.182837	0.733305
Csa4G082440	98	94	83	161	116	121	98	94	83	161	116	121	0.765686	0.0468458	117	33	42	44	29	60	117	33	42	44	29	60	-0.33888	0.74074	21	35	39	34	48	44	21	35	39	34	48	44	0.601198	0.406429
Csa7G372330	291	215	149	392	259	290	291	215	149	392	259	290	0.776252	0.030278	226	255	289	191	383	332	226	255	289	191	383	332	0.450257	0.269233	314	296	314	272	432	229	314	296	314	272	432	229	0.195024	0.57639
Csa5G642160	447	319	437	618	523	608	447	319	437	618	523	608	0.778129	0.000343367	382	613	481	346	404	422	382	613	481	346	404	422	-0.0981842	0.785651	429	450	428	393	544	379	429	450	428	393	544	379	0.204399	0.41326
Csa1G042070	331	356	213	424	440	455	331	356	213	424	440	455	0.782806	0.00949639	233	285	293	321	330	322	233	285	293	321	330	322	0.491359	0.0587564	299	167	246	217	332	309	299	167	246	217	332	309	0.485822	0.16615
Csa5G197120	11236	5764	4800	9997	8016	13170	11236	5764	4800	9997	8016	13170	0.789118	0.0151024	7545	8906	3785	7339	7309	9236	7545	8906	3785	7339	7309	9236	0.481377	0.130133	17238	8617	11830	10279	21433	15156	17238	8617	11830	10279	21433	15156	0.511073	0.113444
Csa3G113390	167	145	148	197	256	222	167	145	148	197	256	222	0.79045	0.00629331	134	212	171	148	124	211	134	212	171	148	124	211	0.124897	0.807535	192	156	186	213	217	256	192	156	186	213	217	256	0.59214	0.056229
Csa4G296100	428	340	553	504	877	581	428	340	553	504	877	581	0.804516	0.0300352	537	455	465	632	599	425	537	455	465	632	599	425	0.42192	0.204322	390	720	622	815	552	764	390	720	622	815	552	764	0.531702	0.24717
Csa3G730810	1767	2226	1144	2232	2833	2637	1767	2226	1144	2232	2833	2637	0.807918	0.0115542	1705	1783	684	1433	1999	1469	1705	1783	684	1433	1999	1469	0.48627	0.248461	1770	1316	1093	1163	1842	2139	1770	1316	1093	1163	1842	2139	0.520693	0.116761
Csa7G252680	262	169	180	330	213	359	262	169	180	330	213	359	0.809501	0.0130063	260	233	262	277	282	292	260	233	262	277	282	292	0.39396	0.161267	244	262	333	269	413	299	244	262	333	269	413	299	0.415447	0.160034
Csa5G608070	421	277	318	484	527	487	421	277	318	484	527	487	0.810884	8.55278e-05	418	481	361	407	356	411	418	481	361	407	356	411	0.132131	0.654409	517	397	356	376	613	355	517	397	356	376	613	355	0.270621	0.391784
Csa2G075410	2018	1521	1840	2472	2414	3169	2018	1521	1840	2472	2414	3169	0.818839	2.57603e-06	1941	2173	1672	2206	2170	1810	1941	2173	1672	2206	2170	1810	0.33902	0.124979	2213	2796	2505	1999	2888	2278	2213	2796	2505	1999	2888	2278	0.122354	0.664132
Csa7G291170	128	101	121	173	194	156	128	101	121	173	194	156	0.819438	0.0101601	137	170	143	155	114	157	137	170	143	155	114	157	0.151032	0.738853	195	138	201	134	184	133	195	138	201	134	184	133	-0.0387415	0.941173
Csa4G651760	653	466	373	890	712	616	653	466	373	890	712	616	0.827994	0.00245648	538	605	735	268	572	849	538	605	735	268	572	849	0.0372082	0.955418	611	419	580	747	684	302	611	419	580	747	684	302	0.321329	0.525481
Csa7G432250	4104	3268	3022	4509	4216	7036	4104	3268	3022	4509	4216	7036	0.836836	0.000417857	4627	7536	3403	5169	5706	4134	4627	7536	3403	5169	5706	4134	0.213695	0.589855	7490	6594	6484	4084	7680	5944	7490	6594	6484	4084	7680	5944	-0.0268531	0.941792
Csa1G001340	132	96	138	190	203	161	132	96	138	190	203	161	0.838302	0.0134875	101	158	135	164	169	126	101	158	135	164	169	126	0.46558	0.272577	190	170	143	178	238	134	190	170	143	178	238	134	0.322919	0.398158
NewGene_1812	140	98	118	203	141	197	140	98	118	203	141	197	0.844623	0.0105079	57	123	110	84	56	82	57	123	110	84	56	82	-0.15078	0.837857	125	112	74	95	161	102	125	112	74	95	161	102	0.390777	0.415049
Csa3G609230	114	110	89	160	142	179	114	110	89	160	142	179	0.851354	0.00944763	212	181	123	139	155	128	212	181	123	139	155	128	-0.0525354	0.928142	172	226	159	156	180	191	172	226	159	156	180	191	0.130805	0.80124
Csa7G048630	577	365	472	622	751	776	577	365	472	622	751	776	0.852881	7.00852e-05	547	747	923	610	651	660	547	747	923	610	651	660	0.0146491	0.974413	637	733	1035	971	875	943	637	733	1035	971	875	943	0.438779	0.200212
Csa3G129500	134	84	82	153	150	153	134	84	82	153	150	153	0.859927	0.0101615	135	85	93	108	213	174	135	85	93	108	213	174	0.874356	0.0538688	115	145	122	219	159	112	115	145	122	219	159	112	0.581484	0.237724
Csa6G045160	1296	563	702	1604	905	1421	1296	563	702	1604	905	1421	0.891517	0.00982568	771	1429	712	566	585	1029	771	1429	712	566	585	1029	-0.184894	0.689496	2014	855	922	872	1869	816	2014	855	922	872	1869	816	0.0893292	0.895493
Csa3G567830	1812	1167	1581	2031	2154	3022	1812	1167	1581	2031	2154	3022	0.903028	5.70029e-05	1830	2194	1874	1700	2144	1914	1830	2194	1874	1700	2144	1914	0.197782	0.34602	2203	2696	2639	2453	3364	2142	2203	2696	2639	2453	3364	2142	0.264516	0.278031
Csa6G522150	697	592	792	1080	1017	1245	697	592	792	1080	1017	1245	0.910466	1.15342e-05	730	719	819	978	872	685	730	719	819	978	872	685	0.394759	0.187987	549	775	883	795	1023	794	549	775	883	795	1023	794	0.436068	0.147289
Csa1G479110	372	206	136	402	275	437	372	206	136	402	275	437	0.913594	0.0290493	325	445	459	245	349	476	325	445	459	245	349	476	0.00963558	0.985584	312	185	398	114	255	98	312	185	398	114	255	98	-0.778344	0.109532
Csa6G426970	207	260	204	296	403	390	207	260	204	296	403	390	0.916861	0.00344555	250	234	104	230	201	214	250	234	104	230	201	214	0.378464	0.451076	319	307	271	254	312	338	319	307	271	254	312	338	0.228734	0.499367
Csa5G606810	260	240	226	360	348	494	260	240	226	360	348	494	0.956261	0.000138077	260	283	179	177	232	284	260	283	179	177	232	284	0.166939	0.698885	344	110	140	304	278	304	344	110	140	304	278	304	0.839965	0.104026
Csa3G640600	117	69	80	146	141	152	117	69	80	146	141	152	0.977222	0.00324752	108	111	135	123	93	166	108	111	135	123	93	166	0.317539	0.518378	116	116	96	114	136	103	116	116	96	114	136	103	0.311424	0.441888
Csa1G532290	348	186	485	515	642	548	348	186	485	515	642	548	0.981733	0.0151719	270	217	400	325	435	494	270	217	400	325	435	494	0.695881	0.0633228	244	378	328	490	377	380	244	378	328	490	377	380	0.615252	0.103673
Csa5G413260	335	118	187	436	223	384	335	118	187	436	223	384	0.983054	0.0320114	265	357	178	146	156	255	265	357	178	146	156	255	-0.293161	0.532184	493	195	222	224	506	152	493	195	222	224	506	152	0.121933	0.889022
Csa3G147740	313	188	173	413	308	405	313	188	173	413	308	405	0.999263	0.000447148	285	307	145	241	428	281	285	307	145	241	428	281	0.615193	0.163978	530	313	510	391	793	562	530	313	510	391	793	562	0.559265	0.0892467
Csa1G616230	52	40	41	84	81	61	52	40	41	84	81	61	1.0104	0.0336144	46	57	44	62	63	50	46	57	44	62	63	50	0.494091	0.393577	53	41	53	70	79	73	53	41	53	70	79	73	0.813241	0.0592079
NewGene_230	138	132	150	194	326	210	138	132	150	194	326	210	1.0302	0.0054437	120	110	96	100	157	114	120	110	96	100	157	114	0.417287	0.366117	142	107	69	153	169	63	142	107	69	153	169	63	0.475962	0.471965
Csa3G736800	464	358	396	712	609	791	464	358	396	712	609	791	1.03168	1.93712e-08	540	681	363	565	634	706	540	681	363	565	634	706	0.506086	0.06243	796	712	772	630	958	652	796	712	772	630	958	652	0.167631	0.440909
Csa3G116630	210	181	100	256	269	334	210	181	100	256	269	334	1.05225	0.00317292	248	441	100	266	445	379	248	441	100	266	445	379	0.733689	0.188813	658	221	264	414	1046	414	658	221	264	414	1046	414	0.888742	0.092663
Csa6G519500	1313	1118	727	1659	1970	1914	1313	1118	727	1659	1970	1914	1.05836	7.75521e-06	1384	1115	1304	903	1090	1520	1384	1115	1304	903	1090	1520	0.087949	0.813567	1604	1232	1125	1745	1640	1305	1604	1232	1125	1745	1640	1305	0.470665	0.0553862
Csa4G007100	231	94	265	407	336	291	231	94	265	407	336	291	1.06238	0.0181128	286	186	247	142	155	187	286	186	247	142	155	187	-0.36451	0.37582	234	269	196	247	331	161	234	269	196	247	331	161	0.262164	0.558635
Csa5G604370	106	84	42	154	124	133	106	84	42	154	124	133	1.07949	0.0201519	87	131	68	91	134	121	87	131	68	91	134	121	0.519158	0.272933	90	77	113	90	113	81	90	77	113	90	113	81	0.22417	0.65965
Csa3G176860	166	105	128	249	198	264	166	105	128	249	198	264	1.08039	0.000114522	155	151	103	138	127	164	155	151	103	138	127	164	0.297373	0.477845	208	179	143	210	286	125	208	179	143	210	286	125	0.414942	0.355275
Csa5G478610	119	94	58	183	115	195	119	94	58	183	115	195	1.10926	0.0101185	95	119	83	108	134	159	95	119	83	108	134	159	0.661099	0.0659087	155	113	144	139	256	127	155	113	144	139	256	127	0.519296	0.176858
Csa1G629110	48	33	33	81	55	72	48	33	33	81	55	72	1.11422	0.0242313	44	57	67	56	38	83	44	57	67	56	38	83	0.28132	0.706653	81	38	57	40	80	61	81	38	57	40	80	61	0.243615	0.746144
Csa3G252480	112	85	91	163	181	197	112	85	91	163	181	197	1.1508	5.48696e-05	90	113	101	108	113	156	90	113	101	108	113	156	0.530682	0.159354	165	168	132	153	179	120	165	168	132	153	179	120	0.161381	0.720078
Csa1G424350	33	72	68	101	129	111	33	72	68	101	129	111	1.17039	0.0382344	70	128	93	74	90	110	70	128	93	74	90	110	0.144726	0.812397	114	78	103	54	128	101	114	78	103	54	128	101	0.129639	0.851665
Csa2G368980	98	82	59	183	132	148	98	82	59	183	132	148	1.19766	0.000923135	69	102	90	120	93	85	69	102	90	120	93	85	0.434606	0.388879	109	77	53	82	113	73	109	77	53	82	113	73	0.369892	0.514325
Csa5G223090	21	21	16	37	37	46	21	21	16	37	37	46	1.28027	0.0474505	20	30	18	49	32	23	20	30	18	49	32	23	0.876969	0.284864	27	22	16	28	73	33	27	22	16	28	73	33	1.20236	0.0800052
Csa6G517230	86	66	97	153	205	164	86	66	97	153	205	164	1.30475	0.000190579	107	135	72	75	106	101	107	135	72	75	106	101	0.0847545	0.894423	69	91	95	93	154	97	69	91	95	93	154	97	0.609892	0.146833
NewGene_281	32	38	49	117	79	57	32	38	49	117	79	57	1.30532	0.0244931	59	67	55	79	101	85	59	67	55	79	101	85	0.783797	0.0637309	60	39	27	56	74	69	60	39	27	56	74	69	0.880385	0.111416
Csa5G182750	101	47	84	113	162	206	101	47	84	113	162	206	1.3069	0.00296393	52	74	75	96	101	95	52	74	75	96	101	95	0.769998	0.0688989	120	128	77	139	144	135	120	128	77	139	144	135	0.580206	0.166622
NewGene_14	25	18	15	41	45	38	25	18	15	41	45	38	1.34809	0.0333802	24	34	16	34	43	20	24	34	16	34	43	20	0.657475	0.465583	33	18	15	38	45	41	33	18	15	38	45	41	1.13736	0.0823794
Csa5G612250	23	25	21	66	53	36	23	25	21	66	53	36	1.39901	0.025272	21	26	39	30	59	46	21	26	39	30	59	46	0.864138	0.239766	19	18	12	19	43	33	19	18	12	19	43	33	1.13908	0.134202
Csa5G139020	333	237	391	784	554	854	333	237	391	784	554	854	1.4192	3.57351e-07	456	567	352	363	410	577	456	567	352	363	410	577	0.200201	0.560949	474	415	372	571	816	293	474	415	372	571	816	293	0.589934	0.1332
NewGene_86	27	26	22	77	38	64	27	26	22	77	38	64	1.48385	0.0118168	35	14	39	8	21	23	35	14	39	8	21	23	-0.582539	0.617608	67	101	26	35	50	27	67	101	26	35	50	27	-0.618541	0.487124
NewGene_965	49	50	52	146	132	85	49	50	52	146	132	85	1.49653	0.000560289	76	66	57	91	75	127	76	66	57	91	75	127	0.772635	0.0822316	69	59	35	100	53	50	69	59	35	100	53	50	0.571599	0.453307
Csa5G321480	52	58	41	91	153	121	52	58	41	91	153	121	1.50461	0.000578685	28	31	64	75	121	47	28	31	64	75	121	47	1.20898	0.0867085	58	380	49	148	141	84	58	380	49	148	141	84	-0.226943	0.872564
Csa6G428560	25	12	12	34	39	46	25	12	12	34	39	46	1.54712	0.0245836	29	28	0	24	16	15	29	28	0	24	16	15	0.22733	0.91361	22	27	54	37	66	48	22	27	54	37	66	48	0.732992	0.325714
Csa4G314420	14	16	13	33	41	34	14	16	13	33	41	34	1.5574	0.0241566	27	34	23	26	43	49	27	34	23	26	43	49	0.714964	0.316658	23	12	25	29	33	35	23	12	25	29	33	35	0.922033	0.221624
Csa5G614640	25	17	20	85	25	46	25	17	20	85	25	46	1.57322	0.0379588	25	26	30	13	21	87	25	26	30	13	21	87	0.738323	0.508509	40	35	24	49	55	51	40	35	24	49	55	51	0.864937	0.120614
Csa6G088720	74	15	52	157	120	68	74	15	52	157	120	68	1.58358	0.022376	52	91	36	93	84	113	52	91	36	93	84	113	0.945105	0.0584073	57	74	113	92	82	40	57	74	113	92	82	40	0.0126067	0.99127
Csa1G459490	47	16	11	61	67	53	47	16	11	61	67	53	1.59662	0.0272717	51	44	25	51	44	43	51	44	25	51	44	43	0.442396	0.546109	45	15	67	38	71	34	45	15	67	38	71	34	0.355104	0.735202
Csa3G750930	41	22	73	89	107	166	41	22	73	89	107	166	1.63493	0.00703089	52	25	46	47	73	69	52	25	46	47	73	69	0.820022	0.205846	28	44	42	67	50	48	28	44	42	67	50	48	0.755349	0.237821
NewGene_1910	53	46	53	163	127	112	53	46	53	163	127	112	1.63801	1.043e-05	70	48	40	85	58	101	70	48	40	85	58	101	0.842665	0.115924	137	88	131	115	136	163	137	88	131	115	136	163	0.448796	0.3123
Csa6G517010	19	24	8	39	65	36	19	24	8	39	65	36	1.69473	0.029477	5	9	5	0	33	18	5	9	5	0	33	18	1.66033	0.36528	10	5	6	41	0	42	10	5	6	41	0	42	2.33445	0.162736
Csa1G064750	566	537	305	882	1108	1984	566	537	305	882	1108	1984	1.72938	1.45351e-06	359	829	136	659	882	608	359	829	136	659	882	608	0.991834	0.298674	1254	473	566	860	1357	1020	1254	473	566	860	1357	1020	0.718963	0.0710647
NewGene_966	25	16	6	50	56	30	25	16	6	50	56	30	1.81129	0.023215	32	10	29	32	48	46	32	10	29	32	48	46	1.01826	0.223015	6	21	30	52	45	28	6	21	30	52	45	28	1.32787	0.14505
Csa4G425740	27	10	35	92	82	40	27	10	35	92	82	40	1.82599	0.0115028	33	20	29	38	62	59	33	20	29	38	62	59	1.16215	0.059061	21	5	43	58	40	20	21	5	43	58	40	20	1.01419	0.388237
Csa1G275930	24	16	25	77	50	77	24	16	25	77	50	77	1.88582	0.000335824	9	55	85	28	33	59	9	55	85	28	33	59	-0.117336	0.934487	70	39	23	32	45	17	70	39	23	32	45	17	-0.292585	0.785347
Csa3G748790	24	4	22	43	65	48	24	4	22	43	65	48	1.9188	0.0180951	38	22	22	22	43	59	38	22	22	22	43	59	0.792672	0.334076	37	30	58	38	110	49	37	30	58	38	110	49	0.804756	0.246895
Csa5G150470	31	40	34	114	132	95	31	40	34	114	132	95	1.92254	6.0004e-06	57	29	67	83	80	62	57	29	67	83	80	62	0.767897	0.236127	64	48	40	41	39	27	64	48	40	41	39	27	-0.285814	0.707118
Csa2G421020	7	6	25	60	44	31	7	6	25	60	44	31	2.03664	0.0266448	25	21	41	0	6	67	25	21	41	0	6	67	-0.148205	0.949922	2	2	0	5	25	2	2	2	0	5	25	2	3.0718	0.123863
Csa2G006210	7	3	8	18	19	30	7	3	8	18	19	30	2.13742	0.0305002	0	6	0	20	22	6	0	6	0	20	22	6	3.34888	0.0578256	3	7	10	14	65	10	3	7	10	14	65	10	2.22352	0.0540749
Csa2G173060	7	14	3	53	31	12	7	14	3	53	31	12	2.21565	0.0478437	14	6	21	6	71	32	14	6	21	6	71	32	1.59998	0.188862	10	2	22	29	6	14	10	2	22	29	6	14	0.835952	0.626791
Csa6G500660	12	0	11	35	40	35	12	0	11	35	40	35	2.54444	0.0208538	14	3	9	5	16	18	14	3	9	5	16	18	0.75793	0.633184	11	0	12	14	19	10	11	0	12	14	19	10	1.12329	0.521576
NewGene_105	7	0	8	27	26	36	7	0	8	27	26	36	2.83411	0.0108503	16	8	13	9	33	6	16	8	13	9	33	6	0.609207	0.695396	15	8	16	22	27	26	15	8	16	22	27	26	1.16572	0.153726
Csa4G432970	8	5	2	37	45	29	8	5	2	37	45	29	3.15596	0.000134892	20	10	7	5	0	23	20	10	7	5	0	23	-0.253372	0.917059	6	0	12	11	33	8	6	0	12	11	33	8	1.67005	0.323484
Csa1G479620	1	2	1	11	14	8	1	2	1	11	14	8	3.26851	0.0365938	2	2	5	3	6	10	2	2	5	3	6	10	1.25354	0.52453	1	1	2	7	10	10	1	1	2	7	10	10	2.96262	0.0590507
Csa3G736820	0	0	6	30	11	22	0	0	6	30	11	22	3.56837	0.0342525	1	0	0	8	11	0	1	0	0	8	11	0	4.42385	0.139643	20	0	0	102	30	15	20	0	0	102	30	15	3.24424	0.320435
Csa6G374700	0	2	0	12	13	14	0	2	0	12	13	14	4.47206	0.0156174	0	6	0	12	24	7	0	6	0	12	24	7	3.18138	0.0831896	0	0	0	10	0	2	0	0	0	10	0	2	4.78569	0.239354
NewGene_2064	0	0	0	5	5	9	0	0	0	5	5	9	5.33084	0.0411162	0	7	5	11	2	13	0	7	5	11	2	13	1.35292	0.531889	7	5	0	3	6	12	7	5	0	3	6	12	1.05307	0.651209
Csa5G426420	0	0	0	10	5	4	0	0	0	10	5	4	5.34067	0.0430679	2	4	3	5	0	5	2	4	3	5	0	5	0.37739	0.904409	0	3	6	4	6	1	0	3	6	4	6	1	0.42035	0.902579
NewGene_383	0	0	0	9	6	4	0	0	0	9	6	4	5.34251	0.0412975	0	0	0	2	3	0	0	0	0	2	3	0	3.45867		2	3	7	2	0	6	2	3	7	2	0	6	-0.284805	0.936764
Csa6G505260	0	0	0	8	7	6	0	0	0	8	7	6	5.48471	0.0258833	0	0	0	2	6	0	0	0	0	2	6	0	4.13211	0.390822	0	0	0	4	6	3	0	0	0	4	6	3	4.73987	0.104845
Csa3G809930	0	0	0	5	10	8	0	0	0	5	10	8	5.61721	0.0190781	0	8	8	0	8	0	0	8	8	0	8	0	-0.720356	0.86434	15	17	7	0	15	15	15	17	7	0	15	15	-0.221853	0.928867
Csa1G703580	0	0	0	14	4	6	0	0	0	14	4	6	5.67282	0.0200179	11	3	0	0	0	5	11	3	0	0	0	5	-1.36316	0.740395	7	0	0	2	5	0	7	0	0	2	5	0	0.181297	0.975406
Csa5G577390	0	0	0	12	8	4	0	0	0	12	8	4	5.68182	0.0179802	3	1	0	6	8	2	3	1	0	6	8	2	2.25936	0.350949	0	0	0	3	2	2	0	0	0	3	2	2	3.90543	0.326326
Csa3G842020	0	0	0	8	15	6	0	0	0	8	15	6	5.9598	0.00710982	0	0	2	13	0	6	0	0	2	13	0	6	3.43509	0.273832	0	0	3	6	13	7	0	0	3	6	13	7	3.27688	0.116092
Csa3G835870	0	0	0	17	0	14	0	0	0	17	0	14	6.02789	0.0415039	0	18	15	23	21	33	0	18	15	23	21	33	1.45983	0.302141	14	0	0	0	29	33	14	0	0	0	29	33	2.40233	0.665309
Csa3G165690	0	0	0	8	11	12	0	0	0	8	11	12	6.04358	0.00411752	0	0	0	0	4	9	0	0	0	0	4	9	4.72207	0.227	0	0	3	5	13	15	0	0	3	5	13	15	3.6525	0.0576001
Csa5G582230	0	0	0	0	16	21	0	0	0	0	16	21	6.2946	0.0242998	0	25	0	0	0	0	0	25	0	0	0	0	-5.14991	0.230106	0	0	13	0	0	0	0	0	13	0	0	0	-4.35351	0.453497
Csa6G305300	0	0	0	34	18	0	0	0	0	34	18	0	6.80459	0.00793029	0	0	0	0	4	0	0	0	0	0	4	0	3.12317		0	0	0	0	0	0	0	0	0	0	0	0
Csa3G149300	0	0	0	45	4	8	0	0	0	45	4	8	6.9214	0.000896075	0	9	0	0	0	0	0	9	0	0	0	0	-3.67759	0.554949	0	0	0	0	0	0	0	0	0	0	0	0
Csa1G005700	0	0	0	352	406	0	0	0	0	352	406	0	10.6775	0.0312556	0	232	0	0	333	393	0	232	0	0	333	393	1.95767		0	0	0	0	0	320	0	0	0	0	0	320	22.7752
