# Supplementary material for: CsBPC2 is essential for cucumber survival under cold stress
Source: BMC Plant Biol. 2023 Nov 16;23:566. doi: 10.1186/s12870-023-04577-1 (PMC10652477; doi:10.1186/s12870-023-04577-1)
Supplement: Supplementary file 3 — Additional file 3. Table S3. Cold-responsive differential genes unique to Csbpc2 mutants (L2, L3) [file 12870_2023_4577_MOESM3_ESM.xlsx]

## Sheet: total 
Table S3 Cold-responsive differential genes unique to Csbpc2 mutants (L2, L3)
#ID	0h-WT-counts 1	0h-WT-counts 2	0h-WT-counts 3	6h-WT-counts 1	6h-WT-counts 2	6h-WT-counts 3	0h-WT-FPKM 1	0h-WT-FPKM 2	0h-WT-FPKM 3	6h-WT-FPKM 1	6h-WT-FPKM 2	6h-WT-FPKM 3	log2(6h-WT/0h-WT)	6h-WT/0h-WT FDR	0h-L2-counts 1	0h-L2-counts 2	0h-L2-counts 3	6h-L2-counts 1	6h-L2-counts 2	6h-L2-counts 3	0h-L2-FPKM 1	0h-L2-FPKM 2	0h-L2-FPKM 3	6h-L2-FPKM 1	6h-L2-FPKM 2	6h-L2-FPKM 3	log2(6h-L2/0h-L2)	6h-L2/0h-L2 FDR	0h-L3-counts 1	0h-L3-counts 2	0h-L3-counts 3	6h-L3-counts 1	6h-L3-counts 2	6h-L3-counts 3	0h-L3-FPKM 1	0h-L3-FPKM 2	0h-L3-FPKM 3	6h-L3-FPKM 1	6h-L3-FPKM 2	6h-L3-FPKM 3	log2(6h-L3/0h-L3)	6h-L3/0h-L3 FDR
Csa5G292240	33	30	32	2	21	20	33	30	32	2	21	20	-0.912098	0.489136	36	25	46	0	0	0	36	25	46	0	0	0	-7.39395	2.00889e-06	31	22	64	2	4	7	31	22	64	2	4	7	-2.9493	0.00171748
Csa7G038180	19	0	5	0	32	0	19	0	5	0	32	0	0.821881	0.847961	30	13	0	0	0	0	30	13	0	0	0	0	-6.04836	0.0233146	7	8	14	26	23	39	7	8	14	26	23	39	1.84004	0.026118
Csa6G496450	23	24	0	0	9	0	23	24	0	0	9	0	-2.09409	0.520558	3	10	25	0	0	0	3	10	25	0	0	0	-5.90664	0.00778964	4	8	3	6	21	53	4	8	3	6	21	53	2.6365	0.0303554
Csa3G178490	11	2	10	0	0	0	11	2	10	0	0	0	-5.10382	0.0651265	3	31	6	0	0	0	3	31	6	0	0	0	-5.87606	0.0100461	23	6	6	0	0	0	23	6	6	0	0	0	-5.73253	0.00883573
Csa4G006210	95	25	29	34	0	6	95	25	29	34	0	6	-1.58434	0.35055	50	33	36	2	0	0	50	33	36	2	0	0	-5.66407	4.59864e-05	32	22	24	0	4	0	32	22	24	0	4	0	-4.16726	0.00197051
Csa3G825100	15	14	12	0	2	9	15	14	12	0	2	9	-1.68369	0.376443	4	10	17	0	0	0	4	10	17	0	0	0	-5.59866	0.013666	28	19	14	4	1	0	28	19	14	4	1	0	-3.35131	0.0155775
Csa7G257320	31	10	22	0	5	0	31	10	22	0	5	0	-3.35378	0.0569767	30	41	32	2	0	0	30	41	32	2	0	0	-5.43691	0.000126326	25	58	38	3	5	4	25	58	38	3	5	4	-3.15831	0.000208208
Csa4G639800	71	92	161	5	47	0	71	92	161	5	47	0	-2.407	0.3274	127	143	72	0	0	8	127	143	72	0	0	8	-5.22386	2.03559e-09	100	164	44	16	29	14	100	164	44	16	29	14	-2.22568	0.000779191
Csa3G881700	58	790	62	6	16	4	58	790	62	6	16	4	-4.98755		355	192	38	3	4	18	355	192	38	3	4	18	-4.36195	2.03552e-07	10	172	56	13	2	0	10	172	56	13	2	0	-3.75411	0.00773835
NewGene_1440	47	51	28	0	0	18	47	51	28	0	0	18	-2.61002	0.140742	34	41	44	2	3	0	34	41	44	2	3	0	-4.32967	3.19406e-05	43	50	23	6	17	7	43	50	23	6	17	7	-1.79851	0.0281366
Csa2G409480	42	8	18	2	0	5	42	8	18	2	0	5	-2.98544	0.0503378	21	24	34	0	2	2	21	24	34	0	2	2	-4.10239	0.000972348	12	13	16	0	0	0	12	13	16	0	0	0	-6.00504	0.00159355
Csa4G036600	52	32	24	0	11	0	52	32	24	0	11	0	-2.99813	0.070005	35	19	48	3	0	3	35	19	48	3	0	3	-3.9009	0.000590939	51	24	26	8	2	0	51	24	26	8	2	0	-3.05688	0.0120771
Csa6G085110	171	219	158	12	94	161	171	219	158	12	94	161	-0.830758	0.422119	199	848	169	43	8	39	199	848	169	43	8	39	-3.46928	0.00104794	1093	396	222	90	241	46	1093	396	222	90	241	46	-2.0307	0.0495132
NewGene_342	7	17	14	0	8	0	7	17	14	0	8	0	-2.03457	0.40388	49	38	41	5	4	2	49	38	41	5	4	2	-3.30736	6.15521e-05	14	21	17	0	0	0	14	21	17	0	0	0	-6.35592	0.000352232
Csa6G366580	44	3	35	18	10	6	44	3	35	18	10	6	-0.969862	0.547734	42	32	68	0	0	14	42	32	68	0	0	14	-3.23365	0.021036	23	17	14	4	0	2	23	17	14	4	0	2	-2.8751	0.0390777
Csa1G186620	98	116	58	76	26	72	98	116	58	76	26	72	-0.425858	0.630912	176	231	71	15	14	14	176	231	71	15	14	14	-3.21569	1.60992e-09	163	61	96	25	42	13	163	61	96	25	42	13	-1.80915	0.00248792
Csa6G454390	52	2	32	17	9	12	52	2	32	17	9	12	-0.865793	0.605154	63	56	79	0	8	11	63	56	79	0	8	11	-3.20065	0.000177906	50	20	31	3	3	7	50	20	31	3	3	7	-2.70025	0.00354479
Csa5G211540	39	37	41	0	24	19	39	37	41	0	24	19	-1.21324	0.433997	82	43	31	8	4	3	82	43	31	8	4	3	-3.1394	0.000188515	30	40	46	4	4	0	30	40	46	4	4	0	-3.67855	0.000140903
Csa4G641760	1199	1573	2226	130	855	145	1199	1573	2226	130	855	145	-1.91882	0.137576	45	834	98	35	34	38	45	834	98	35	34	38	-2.86893	0.0362283	391	218	229	150	49	36	391	218	229	150	49	36	-1.5453	0.0181906
Csa6G081510	120	24	58	35	28	12	120	24	58	35	28	12	-1.11506	0.242872	70	94	102	10	17	6	70	94	102	10	17	6	-2.7704	2.70816e-06	84	63	57	16	13	12	84	63	57	16	13	12	-2.08618	9.22396e-05
Csa2G348200	2615	1133	2155	314	959	232	2615	1133	2155	314	959	232	-1.68927	0.0599228	696	1129	2018	73	109	364	696	1129	2018	73	109	364	-2.66314	0.00299893	425	421	535	228	194	87	425	421	535	228	194	87	-1.23028	0.00212522
Csa7G433930	88	42	67	38	13	22	88	42	67	38	13	22	-1.17425	0.11092	81	82	159	14	7	24	81	82	159	14	7	24	-2.65633	1.76094e-05	83	94	159	34	17	14	83	94	159	34	17	14	-2.13105	0.000356072
Csa5G430000	56	27	45	26	11	12	56	27	45	26	11	12	-1.12658	0.190005	38	59	35	8	8	2	38	59	35	8	8	2	-2.60472	0.00167633	67	58	44	14	19	5	67	58	44	14	19	5	-1.97085	0.00311487
NewGene_917	114	58	71	32	41	17	114	58	71	32	41	17	-1.15845	0.0718673	129	138	108	12	18	23	129	138	108	12	18	23	-2.60189	1.18856e-09	153	91	107	13	29	18	153	91	107	13	29	18	-2.35471	1.27273e-07
Csa1G049960	1102	315	1690	232	507	152	1102	315	1690	232	507	152	-1.54122	0.162855	718	848	2280	163	88	339	718	848	2280	163	88	339	-2.54762	0.00323474	383	287	316	126	222	51	383	287	316	126	222	51	-1.14832	0.0178974
Csa1G042890	23	12	19	4	4	8	23	12	19	4	4	8	-1.50655	0.211	30	30	40	2	4	10	30	30	40	2	4	10	-2.46004	0.00805636	61	63	43	5	3	2	61	63	43	5	3	2	-3.84469	3.957e-07
Csa1G534770	66	23	23	11	0	7	66	23	23	11	0	7	-2.34835	0.070559	19	40	61	9	5	5	19	40	61	9	5	5	-2.43056	0.00674638	25	54	42	6	11	8	25	54	42	6	11	8	-2.10388	0.00619032
NewGene_1893	36	35	29	11	0	12	36	35	29	11	0	12	-1.90474	0.143358	16	38	24	4	3	6	16	38	24	4	3	6	-2.34831	0.0187552	47	47	64	17	12	15	47	47	64	17	12	15	-1.61263	0.00872708
Csa2G223160	71	49	97	50	36	25	71	49	97	50	36	25	-0.732603	0.310387	80	145	75	16	12	24	80	145	75	16	12	24	-2.29045	1.14035e-05	63	47	82	20	14	4	63	47	82	20	14	4	-2.11773	0.00391541
Csa2G015850	533	182	487	322	215	264	533	182	487	322	215	264	-0.322007	0.600393	476	517	832	113	64	167	476	517	832	113	64	167	-2.21632	5.68231e-09	400	310	511	150	280	73	400	310	511	150	280	73	-1.12691	0.0153712
Csa5G428440	6540	3260	7719	4280	1660	1822	6540	3260	7719	4280	1660	1822	-0.929668	0.268952	4589	4752	4340	559	989	1072	4589	4752	4340	559	989	1072	-2.17036	1.53213e-23	5219	3720	5390	809	1070	99	5219	3720	5390	809	1070	99	-2.6945	0.00636638
Csa7G291730	158	72	137	35	44	88	158	72	137	35	44	88	-0.886186	0.16637	139	147	167	22	32	38	139	147	167	22	32	38	-2.08773	5.08405e-08	117	148	109	36	61	35	117	148	109	36	61	35	-1.32557	0.000906085
NewGene_1049	65	28	34	10	16	25	65	28	34	10	16	25	-1.04479	0.231127	20	42	28	5	6	7	20	42	28	5	6	7	-2.0825	0.0180311	58	38	49	10	18	8	58	38	49	10	18	8	-1.82253	0.00376823
Csa6G080360	95	80	91	39	0	34	95	80	91	39	0	34	-1.64826	0.197801	74	62	97	8	11	31	74	62	97	8	11	31	-2.04788	0.00243687	49	67	74	10	32	10	49	67	74	10	32	10	-1.73847	0.00940866
Csa4G326540	107	26	50	23	5	15	107	26	50	23	5	15	-1.79374	0.0524524	88	105	55	16	20	15	88	105	55	16	20	15	-2.03391	0.000125116	166	86	43	5	41	3	166	86	43	5	41	3	-2.50984	0.012017
Csa1G587990	1364	1425	1551	2146	1005	2135	1364	1425	1551	2146	1005	2135	0.497361	0.216307	2446	4167	2587	540	522	862	2446	4167	2587	540	522	862	-2.02782	8.8618e-19	2416	1996	3258	323	941	343	2416	1996	3258	323	941	343	-2.11922	5.21469e-10
Csa2G431080	66	44	37	33	22	10	66	44	37	33	22	10	-0.913875	0.294704	77	64	60	10	26	6	77	64	60	10	26	6	-2.01335	0.00625746	104	74	77	26	18	36	104	74	77	26	18	36	-1.41547	0.0102069
Csa7G405320	127	55	117	39	75	22	127	55	117	39	75	22	-0.864488	0.280116	69	95	134	19	23	23	69	95	134	19	23	23	-1.98166	0.000103567	76	29	40	18	16	10	76	29	40	18	16	10	-1.48211	0.0460533
Csa5G636450	1083	192	651	401	394	144	1083	192	651	401	394	144	-0.723888	0.345685	730	705	1460	115	149	395	730	705	1460	115	149	395	-1.97685	2.4136e-05	470	477	636	190	250	118	470	477	636	190	250	118	-1.31982	8.72077e-06
Csa6G483430	63	64	134	30	39	21	63	64	134	30	39	21	-1.32114	0.0539093	100	87	124	35	7	27	100	87	124	35	7	27	-1.95958	0.00255313	69	96	57	13	30	4	69	96	57	13	30	4	-2.11658	0.00448563
NewGene_375	51	4	26	2	6	7	51	4	26	2	6	7	-2.11505	0.134624	31	26	54	6	14	5	31	26	54	6	14	5	-1.93359	0.0345566	15	13	16	0	0	0	15	13	16	0	0	0	-6.10106	0.00100461
Csa1G046270	185	52	160	99	90	68	185	52	160	99	90	68	-0.352005	0.667715	155	120	206	40	37	34	155	120	206	40	37	34	-1.90243	7.51807e-06	165	119	173	51	88	46	165	119	173	51	88	46	-1.11897	0.00242127
Csa5G517800	191	54	170	45	85	25	191	54	170	45	85	25	-1.1356	0.151062	192	226	162	32	43	58	192	226	162	32	43	58	-1.90173	2.01484e-08	92	96	111	22	25	28	92	96	111	22	25	28	-1.78101	2.32257e-05
Csa4G312240	547	140	315	314	89	222	547	140	315	314	89	222	-0.394276	0.64728	921	630	425	127	153	176	921	630	425	127	153	176	-1.89475	1.70054e-09	310	399	324	154	237	152	310	399	324	154	237	152	-0.746186	0.00771531
Csa3G171180	93	38	60	41	68	43	93	38	60	41	68	43	-0.0521374	0.962298	50	53	156	10	17	38	50	53	156	10	17	38	-1.83983	0.0221057	51	102	100	16	34	23	51	102	100	16	34	23	-1.62998	0.0047458
Csa5G210010	125	102	149	43	65	112	125	102	149	43	65	112	-0.551146	0.396894	175	216	217	37	59	50	175	216	217	37	59	50	-1.83303	4.79746e-08	201	239	208	61	106	71	201	239	208	61	106	71	-1.26292	2.59933e-05
Csa6G091870	8381	8872	5006	4807	3547	7286	8381	8872	5006	4807	3547	7286	-0.285285	0.546496	8692	15632	12374	2186	2377	4417	8692	15632	12374	2186	2377	4417	-1.81698	5.7391e-12	10086	9195	12312	1476	5407	1878	10086	9195	12312	1476	5407	1878	-1.73072	2.13715e-06
Csa6G040580	42	33	36	47	44	18	42	33	36	47	44	18	0.221888	0.839266	29	82	34	4	16	15	29	82	34	4	16	15	-1.8019	0.0397342	67	45	36	13	26	12	67	45	36	13	26	12	-1.35384	0.0410552
Csa6G013900	75	88	122	35	44	50	75	88	122	35	44	50	-0.93417	0.0943451	82	93	79	16	15	32	82	93	79	16	15	32	-1.80093	0.000426814	64	127	74	3	46	12	64	127	74	3	46	12	-2.05794	0.0243559
Csa1G007890	143	64	79	39	12	45	143	64	79	39	12	45	-1.31086	0.0655568	128	123	108	22	36	31	128	123	108	22	36	31	-1.78717	1.31122e-05	76	133	66	21	54	33	76	133	66	21	54	33	-1.19649	0.0483087
Csa4G295460	155	62	180	22	77	27	155	62	180	22	77	27	-1.39048	0.0736626	92	79	89	16	27	23	92	79	89	16	27	23	-1.76067	0.000313938	105	111	34	28	34	23	105	111	34	28	34	23	-1.35547	0.045351
Csa6G447060	160	40	155	56	54	34	160	40	155	56	54	34	-1.02725	0.166718	81	96	171	22	36	32	81	96	171	22	36	32	-1.74617	0.00105722	120	110	39	26	40	28	120	110	39	26	40	28	-1.32005	0.0381008
Csa5G156220	474	164	411	494	175	145	474	164	411	494	175	145	-0.0961568	0.931023	331	309	621	74	59	204	331	309	621	74	59	204	-1.74259	0.000713175	213	194	246	115	114	53	213	194	246	115	114	53	-1.00806	0.0127331
Csa2G379900	121	131	117	79	38	62	121	131	117	79	38	62	-0.823812	0.106848	60	110	83	18	32	14	60	110	83	18	32	14	-1.72914	0.00320003	64	82	73	19	18	22	64	82	73	19	18	22	-1.67512	0.000939333
Csa2G349610	162	80	103	48	63	31	162	80	103	48	63	31	-1.00669	0.0677618	80	118	239	38	23	55	80	118	239	38	23	55	-1.72613	0.00409236	98	99	136	20	54	30	98	99	136	20	54	30	-1.51552	0.00135516
Csa1G097650	393	107	247	97	93	141	393	107	247	97	93	141	-0.89146	0.107746	124	166	246	55	35	50	124	166	246	55	35	50	-1.72124	9.77688e-05	119	122	164	49	84	61	119	122	164	49	84	61	-0.873704	0.0243624
NewGene_1342	40	27	36	20	14	11	40	27	36	20	14	11	-0.948597	0.26256	35	87	25	14	11	12	35	87	25	14	11	12	-1.71499	0.0321385	53	48	26	5	12	6	53	48	26	5	12	6	-2.28902	0.0024149
Csa6G382360	1994	1470	1715	931	1194	1621	1994	1470	1715	931	1194	1621	-0.229322	0.508402	1948	2410	3824	604	687	921	1948	2410	3824	604	687	921	-1.68774	3.44294e-09	1739	1959	2142	1184	1260	944	1739	1959	2142	1184	1260	944	-0.578914	0.00558004
Csa7G010800	144	68	203	84	74	51	144	68	203	84	74	51	-0.746137	0.263391	160	106	269	21	40	89	160	106	269	21	40	89	-1.68036	0.00810605	164	85	61	33	20	26	164	85	61	33	20	26	-1.70599	0.00438661
Csa2G363030	449	159	499	172	148	160	449	159	499	172	148	160	-0.950249	0.0550019	479	357	425	120	83	138	479	357	425	120	83	138	-1.67708	9.37923e-09	597	366	370	159	184	137	597	366	370	159	184	137	-1.2533	2.56152e-06
Csa6G290270	650	250	452	295	159	190	650	250	452	295	159	190	-0.797856	0.0785856	491	552	647	127	91	245	491	552	647	127	91	245	-1.6747	2.19653e-06	686	565	673	197	298	151	686	565	673	197	298	151	-1.38828	9.87748e-10
Csa6G093610	81	76	92	40	47	40	81	76	92	40	47	40	-0.742788	0.147874	112	133	122	22	31	47	112	133	122	22	31	47	-1.66404	8.44908e-05	113	100	103	28	43	57	113	100	103	28	43	57	-1.0851	0.0200265
Csa1G587980	5875	4806	5477	5852	3155	7142	5875	4806	5477	5852	3155	7142	0.225501	0.61209	7478	12064	11079	2058	2886	3390	7478	12064	11079	2058	2886	3390	-1.6566	1.96949e-14	7300	7495	9581	1676	3413	2069	7300	7495	9581	1676	3413	2069	-1.59869	1.35424e-13
Csa3G902960	681	417	872	441	297	338	681	417	872	441	297	338	-0.637488	0.109374	528	578	1043	125	166	324	528	578	1043	125	166	324	-1.62904	7.63875e-05	392	483	442	176	304	241	392	483	442	176	304	241	-0.683527	0.0116485
Csa1G597040	447	139	331	165	117	109	447	139	331	165	117	109	-0.951528	0.0584474	375	238	308	62	66	134	375	238	308	62	66	134	-1.62625	3.01398e-05	274	147	228	50	105	49	274	147	228	50	105	49	-1.48947	0.000124873
Csa7G017160	1597	1413	1567	1242	839	1449	1597	1413	1567	1242	839	1449	-0.149856	0.700394	1569	1640	2173	461	493	555	1569	1640	2173	461	493	555	-1.62176	5.67794e-15	813	1128	1414	319	695	351	813	1128	1414	319	695	351	-1.14608	0.000455203
NewGene_1797	0	118	146	37	37	49	0	118	146	37	37	49	-0.972118	0.769676	324	366	293	70	107	96	324	366	293	70	107	96	-1.619	9.09977e-10	248	310	219	86	86	89	248	310	219	86	86	89	-1.35917	1.40575e-05
Csa6G513450	166	107	156	91	64	102	166	107	156	91	64	102	-0.499549	0.287832	167	294	286	62	73	74	167	294	286	62	73	74	-1.60811	2.55849e-06	288	239	247	86	135	80	288	239	247	86	135	80	-1.17085	5.30482e-06
Csa5G180890	77	63	42	42	38	8	77	63	42	42	38	8	-0.787895	0.43707	66	84	67	17	14	31	66	84	67	17	14	31	-1.59267	0.00365932	86	59	61	10	35	12	86	59	61	10	35	12	-1.70351	0.00691663
Csa3G239270	109	80	125	63	29	65	109	80	125	63	29	65	-0.773251	0.200381	109	172	214	42	38	65	109	172	214	42	38	65	-1.56341	0.000364892	70	156	121	42	49	31	70	156	121	42	49	31	-1.3275	0.0120472
Csa3G402970	2491	1942	1389	737	820	1592	2491	1942	1389	737	820	1592	-0.645271	0.104894	2227	4392	1629	984	719	610	2227	4392	1629	984	719	610	-1.55456	5.66945e-06	3260	3277	3181	778	1392	977	3260	3277	3181	778	1392	977	-1.44311	2.1763e-18
Csa2G349650	116	18	95	37	39	21	116	18	95	37	39	21	-0.946408	0.335433	94	74	91	13	17	48	94	74	91	13	17	48	-1.5545	0.0162219	133	63	69	25	26	27	133	63	69	25	26	27	-1.5247	0.00376823
Csa4G038710	599	336	665	439	333	324	599	336	665	439	333	324	-0.301475	0.50849	630	680	854	144	235	274	630	680	854	144	235	274	-1.5238	6.09183e-08	522	729	557	328	159	205	522	729	557	328	159	205	-1.13512	0.00700488
NewGene_410	34	14	40	15	12	22	34	14	40	15	12	22	-0.602132	0.596553	48	44	37	13	17	8	48	44	37	13	17	8	-1.52025	0.0369268	57	41	57	6	12	17	57	41	57	6	12	17	-1.92828	0.00388207
Csa5G606440	205	129	143	38	122	75	205	129	143	38	122	75	-0.759673	0.230023	160	154	144	24	56	63	160	154	144	24	56	63	-1.47023	0.00091601	250	183	179	47	146	71	250	183	179	47	146	71	-1.05518	0.0164242
Csa7G343850	3699	4125	2069	790	1252	2975	3699	4125	2069	790	1252	2975	-0.761826	0.411095	3283	7441	2220	1225	1313	1332	3283	7441	2220	1225	1313	1332	-1.46969	2.39711e-05	7051	4126	4188	1103	3042	1226	7051	4126	4188	1103	3042	1226	-1.36136	4.941e-05
Csa6G046250	292	146	321	179	170	254	292	146	321	179	170	254	-0.0895426	0.899811	199	211	295	79	88	51	199	211	295	79	88	51	-1.46209	0.000257828	183	346	331	64	107	137	183	346	331	64	107	137	-1.28457	0.00529844
Csa1G065410	345	336	265	295	221	274	345	336	265	295	221	274	-0.0289786	0.956998	462	500	353	100	140	171	462	500	353	100	140	171	-1.45476	2.15246e-08	484	594	342	160	258	262	484	594	342	160	258	262	-0.863634	0.0143205
Csa5G092940	225	94	175	87	99	34	225	94	175	87	99	34	-0.890058	0.175521	198	156	168	33	41	94	198	156	168	33	41	94	-1.44846	0.00216067	120	128	172	36	76	41	120	128	172	36	76	41	-1.28811	0.00174386
Csa4G056520	394	142	317	180	148	165	394	142	317	180	148	165	-0.522875	0.297455	369	346	415	82	155	120	369	346	415	82	155	120	-1.44529	5.32139e-06	392	245	338	107	155	113	392	245	338	107	155	113	-1.17108	6.65505e-06
CsaUNG013090	208	12	74	46	0	2	208	12	74	46	0	2	-2.26807	0.465456	40	59	128	17	26	30	40	59	128	17	26	30	-1.4452	0.0451587	37	63	72	10	5	21	37	63	72	10	5	21	-2.00059	0.016122
Csa1G051700	157	81	101	86	67	45	157	81	101	86	67	45	-0.50762	0.400974	164	160	91	44	44	41	164	160	91	44	44	41	-1.4445	0.000524717	163	162	157	48	87	74	163	162	157	48	87	74	-1.01147	0.00263441
Csa1G058140	1743	2971	676	646	597	1122	1743	2971	676	646	597	1122	-0.987205	0.311661	1574	2546	786	373	455	698	1574	2546	786	373	455	698	-1.44122	0.000102332	3519	1275	1707	437	1429	513	3519	1275	1707	437	1429	513	-1.29453	0.00536561
Csa5G160770	2894	1984	3466	2490	2222	2108	2894	1984	3466	2490	2222	2108	-0.0551917	0.907682	2301	2694	3503	1016	770	910	2301	2694	3503	1016	770	910	-1.43512	5.50296e-10	1971	2267	1870	745	1045	641	1971	2267	1870	745	1045	641	-1.14312	7.80698e-10
Csa1G628000	148	147	191	86	73	86	148	147	191	86	73	86	-0.76832	0.0527322	244	228	165	75	57	70	244	228	165	75	57	70	-1.42424	1.27415e-05	238	296	194	112	107	62	238	296	194	112	107	62	-1.17077	0.0022264
Csa5G568810	113	139	133	109	92	113	113	139	133	109	92	113	-0.0800543	0.904823	114	150	204	28	60	64	114	150	204	28	60	64	-1.41887	0.00332665	163	131	158	63	112	67	163	131	158	63	112	67	-0.714523	0.0410469
Csa1G004240	749	284	750	462	316	323	749	284	750	462	316	323	-0.436393	0.412689	581	526	744	182	215	201	581	526	744	182	215	201	-1.41575	3.98272e-08	466	576	414	162	351	123	466	576	414	162	351	123	-1.05274	0.00611739
Csa1G573650	813	1254	725	680	386	633	813	1254	725	680	386	633	-0.514067	0.253087	925	1098	1142	250	380	400	925	1098	1142	250	380	400	-1.40292	2.40518e-10	542	631	946	136	260	182	542	631	946	136	260	182	-1.69752	1.86539e-08
Csa3G418790	76	85	59	28	31	36	76	85	59	28	31	36	-0.985878	0.072392	81	51	51	22	25	12	81	51	51	22	25	12	-1.39579	0.0377028	61	38	51	19	20	18	61	38	51	19	20	18	-1.17161	0.0475672
Csa1G532340	2813	1531	1612	1690	1160	1986	2813	1531	1612	1690	1160	1986	-0.0395798	0.943027	2598	2764	2042	635	965	799	2598	2764	2042	635	965	799	-1.39236	2.87562e-12	1987	2309	2483	410	1242	458	1987	2309	2483	410	1242	458	-1.55786	5.22374e-06
Csa2G005900	680	270	664	276	290	218	680	270	664	276	290	218	-0.779272	0.0730534	569	530	725	201	138	267	569	530	725	201	138	267	-1.38807	3.8609e-06	284	325	294	120	183	107	284	325	294	120	183	107	-0.956254	0.000329802
Csa4G280560	703	581	679	481	429	728	703	581	679	481	429	728	-0.0332564	0.951809	1002	1124	962	246	339	431	1002	1124	962	246	339	431	-1.38702	2.19937e-11	994	920	1140	369	493	371	994	920	1140	369	493	371	-1.10739	1.85161e-11
Csa4G030990	196	74	128	52	70	60	196	74	128	52	70	60	-0.851917	0.107144	158	196	143	31	63	71	158	196	143	31	63	71	-1.36967	0.000782418	155	125	128	53	66	43	155	125	128	53	66	43	-1.12789	0.000758708
Csa2G021650	196	135	129	122	90	129	196	135	129	122	90	129	-0.184105	0.725412	146	200	220	55	43	94	146	200	220	55	43	94	-1.35462	0.000970814	201	195	144	78	99	79	201	195	144	78	99	79	-0.871445	0.006616
Csa1G050220	182	155	205	45	148	90	182	155	205	45	148	90	-0.700726	0.276886	233	190	201	73	70	66	233	190	201	73	70	66	-1.35304	1.83722e-05	161	298	217	41	92	79	161	298	217	41	92	79	-1.50325	0.000600417
Csa4G337290	584	345	738	292	320	273	584	345	738	292	320	273	-0.673675	0.0785308	640	449	753	142	168	332	640	449	753	142	168	332	-1.34252	0.000385823	416	535	483	263	225	259	416	535	483	263	225	259	-0.715711	0.0189677
Csa6G450970	518	306	696	269	299	266	518	306	696	269	299	266	-0.628783	0.130724	562	549	657	198	142	265	562	549	657	198	142	265	-1.34065	9.97211e-07	556	515	514	182	400	249	556	515	514	182	400	249	-0.758073	0.005077
Csa1G264570	1139	664	903	687	392	539	1139	664	903	687	392	539	-0.491073	0.143231	900	850	539	220	227	338	900	850	539	220	227	338	-1.32223	4.25873e-07	1075	1060	1347	361	552	212	1075	1060	1347	361	552	212	-1.46031	7.4152e-07
Csa1G397130	431	442	266	146	275	80	431	442	266	146	275	80	-0.93593	0.11009	269	376	229	53	73	179	269	376	229	53	73	179	-1.31515	0.00509094	1199	541	463	81	241	59	1199	541	463	81	241	59	-2.38604	1.33095e-06
NewGene_199	467	491	433	223	221	412	467	491	433	223	221	412	-0.483158	0.243906	465	662	433	159	197	179	465	662	433	159	197	179	-1.30226	2.25424e-08	550	529	560	166	295	179	550	529	560	166	295	179	-1.17505	3.19935e-08
Csa4G083650	103	52	87	73	51	18	103	52	87	73	51	18	-0.503994	0.595208	77	75	125	44	23	30	77	75	125	44	23	30	-1.29562	0.0242384	111	82	70	33	44	10	111	82	70	33	44	10	-1.41513	0.027342
Csa4G638420	456	194	404	246	214	133	456	194	404	246	214	133	-0.563801	0.27678	432	330	464	117	113	207	432	330	464	117	113	207	-1.29541	9.07698e-05	447	371	272	157	204	181	447	371	272	157	204	181	-0.794923	0.0051246
Csa6G399750	202	202	154	106	87	139	202	202	154	106	87	139	-0.522104	0.213194	203	209	178	66	63	80	203	209	178	66	63	80	-1.27276	1.2665e-05	191	182	154	61	78	67	191	182	154	61	78	67	-1.14787	0.000111179
Csa1G222870	165	75	172	93	69	44	165	75	172	93	69	44	-0.743451	0.240686	167	167	228	26	70	112	167	167	228	26	70	112	-1.25236	0.0250154	90	114	100	43	51	38	90	114	100	43	51	38	-1.00505	0.01448
Csa7G450730	4514	3263	2986	2465	1795	2681	4514	3263	2986	2465	1795	2681	-0.387269	0.116378	3116	4291	3102	966	1198	1616	3116	4291	3102	966	1198	1616	-1.25137	5.11463e-11	5082	3193	4496	1084	2119	1145	5082	3193	4496	1084	2119	1145	-1.37432	1.59314e-09
Csa3G239260	1632	1089	1870	876	809	1120	1632	1089	1870	876	809	1120	-0.477628	0.122496	1635	2020	2720	724	733	853	1635	2020	2720	724	733	853	-1.25099	1.15968e-07	1242	1793	1569	546	504	583	1242	1793	1569	546	504	583	-1.27534	8.4748e-07
Csa2G308360	686	309	795	244	370	357	686	309	795	244	370	357	-0.633381	0.180799	625	614	749	148	219	368	625	614	749	148	219	368	-1.24365	0.000165687	722	572	810	207	456	210	722	572	810	207	456	210	-1.1063	0.000193797
Csa1G058090	116	76	163	64	47	25	116	76	163	64	47	25	-1.1471	0.0726732	95	128	98	23	59	33	95	128	98	23	59	33	-1.24143	0.0203305	195	102	104	31	51	40	195	102	104	31	51	40	-1.50362	0.000537259
Csa1G423190	256	96	264	100	140	98	256	96	264	100	140	98	-0.603653	0.312954	187	225	181	40	87	89	187	225	181	40	87	89	-1.23706	0.00162431	178	174	138	74	97	45	178	174	138	74	97	45	-0.993613	0.0102849
Csa2G021510	160	189	81	42	20	94	160	189	81	42	20	94	-1.25014	0.100003	97	63	56	30	27	21	97	63	56	30	27	21	-1.23692	0.0346924	215	49	108	6	28	31	215	49	108	6	28	31	-2.29425	0.00278394
Csa2G011450	745	742	583	555	420	569	745	742	583	555	420	569	-0.194827	0.56915	838	851	849	265	316	345	838	851	849	265	316	345	-1.23452	2.29252e-12	775	810	1101	462	355	303	775	810	1101	462	355	303	-1.03417	0.000597901
Csa2G000530	162	104	193	85	51	141	162	104	193	85	51	141	-0.502955	0.459941	173	159	143	62	69	40	173	159	143	62	69	40	-1.23258	0.00243291	179	190	179	108	80	85	179	190	179	108	80	85	-0.773414	0.0399605
Csa4G242870	511	447	374	280	259	284	511	447	374	280	259	284	-0.456594	0.0635327	451	637	375	188	160	180	451	637	375	188	160	180	-1.22487	1.08631e-06	569	550	598	223	242	172	569	550	598	223	242	172	-1.22291	1.43607e-09
Csa6G091320	660	490	710	401	351	498	660	490	710	401	351	498	-0.341897	0.287832	753	844	1029	303	238	434	753	844	1029	303	238	434	-1.22429	4.49348e-06	644	835	693	426	439	318	644	835	693	426	439	318	-0.673082	0.0105453
Csa4G569720	205	172	182	139	97	96	205	172	182	139	97	96	-0.51503	0.187093	199	229	247	102	81	62	199	229	247	102	81	62	-1.22341	0.000692133	191	205	246	41	101	79	191	205	246	41	101	79	-1.36106	0.000298096
Csa6G505950	13302	14433	6782	3866	2773	10225	13302	14433	6782	3866	2773	10225	-0.816452	0.399859	10271	13982	9164	3415	3972	4839	10271	13982	9164	3415	3972	4839	-1.21863	1.02842e-13	20916	16119	22192	9675	10047	6857	20916	16119	22192	9675	10047	6857	-0.940693	1.73837e-06
Csa5G606350	238	188	88	72	45	115	238	188	88	72	45	115	-0.900618	0.150735	181	189	97	41	67	63	181	189	97	41	67	63	-1.21377	0.00548617	245	92	157	55	83	49	245	92	157	55	83	49	-1.18971	0.0112694
Csa6G154500	10617	6683	5875	5119	3611	5747	10617	6683	5875	5119	3611	5747	-0.422569	0.152556	6879	10782	8135	2887	2651	4007	6879	10782	8135	2887	2651	4007	-1.20726	1.6455e-10	13479	8384	11052	2707	6576	3781	13479	8384	11052	2707	6576	3781	-1.15979	1.01108e-05
Csa3G232440	249	200	250	134	115	146	249	200	250	134	115	146	-0.590893	0.0597101	350	333	262	112	83	158	350	333	262	112	83	158	-1.20432	9.99441e-05	309	238	288	153	163	96	309	238	288	153	163	96	-0.809475	0.00806342
Csa1G097750	138	139	111	47	54	89	138	139	111	47	54	89	-0.805369	0.100138	176	194	199	84	84	40	176	194	199	84	84	40	-1.20404	0.00670032	212	167	141	52	68	74	212	167	141	52	68	74	-1.20239	0.000547905
Csa4G631060	292	82	138	138	184	172	292	82	138	138	184	172	0.24718	0.742129	227	339	217	78	92	120	227	339	217	78	92	120	-1.20111	7.03459e-05	329	443	241	88	231	145	329	443	241	88	231	145	-0.970425	0.0236756
Csa6G495110	529	266	452	251	216	240	529	266	452	251	216	240	-0.563376	0.0975338	362	428	657	185	136	226	362	428	657	185	136	226	-1.19963	0.000561412	530	393	333	137	170	155	530	393	333	137	170	155	-1.22435	1.26344e-06
Csa2G287080	344	189	362	156	227	207	344	189	362	156	227	207	-0.353654	0.464239	379	328	265	43	106	226	379	328	265	43	106	226	-1.19127	0.0320797	313	245	281	122	162	70	313	245	281	122	162	70	-1.05479	0.00154541
Csa1G042930	1548	649	1524	971	512	768	1548	649	1524	971	512	768	-0.471977	0.329676	1279	1524	1975	506	499	825	1279	1524	1975	506	499	825	-1.18348	7.51807e-06	1405	1246	1736	771	724	469	1405	1246	1736	771	724	469	-0.944491	0.000330194
Csa7G044950	714	265	476	203	189	338	714	265	476	203	189	338	-0.726085	0.112289	549	461	529	134	137	328	549	461	529	134	137	328	-1.17551	0.00177109	414	458	485	213	277	224	414	458	485	213	277	224	-0.725973	0.000741357
Csa6G423990	609	558	584	749	512	617	609	558	584	749	512	617	0.329959	0.253463	467	838	893	192	256	397	467	838	893	192	256	397	-1.17213	0.000710562	486	457	849	165	142	74	486	457	849	165	142	74	-2.02191	2.13369e-07
Csa4G043870	1293	1044	871	518	505	876	1293	1044	871	518	505	876	-0.519167	0.112805	1252	1595	1258	475	533	542	1252	1595	1258	475	533	542	-1.1719	6.73727e-15	2519	2212	2536	603	1308	754	2519	2212	2536	603	1308	754	-1.2775	3.69728e-09
Csa4G638320	2300	1952	2051	2717	1736	3816	2300	1952	2051	2717	1736	3816	0.617436	0.0585462	2762	4757	3891	1335	1261	1725	2762	4757	3891	1335	1261	1725	-1.17181	1.35414e-08	2755	3737	3992	874	2068	1128	2755	3737	3992	874	2068	1128	-1.21455	1.99656e-05
Csa7G352410	5732	5263	5300	4332	3163	5155	5732	5263	5300	4332	3163	5155	-0.140142	0.678774	6126	7935	7129	2653	2738	2646	6126	7935	7129	2653	2738	2646	-1.16497	1.87934e-16	7921	7770	7536	2552	4040	3263	7921	7770	7536	2552	4040	3263	-1.04175	2.62278e-13
Csa3G731880	7436	3969	5360	3129	3202	4026	7436	3969	5360	3129	3202	4026	-0.436844	0.0795145	5642	5851	7472	2196	2238	2884	5642	5851	7472	2196	2238	2884	-1.16439	1.03563e-09	4556	5690	6330	2631	3069	2809	4556	5690	6330	2631	3069	2809	-0.755689	0.000236792
Csa4G580370	631	466	687	447	306	342	631	466	687	447	306	342	-0.469701	0.148336	565	723	724	214	186	379	565	723	724	214	186	379	-1.16342	6.58103e-05	515	552	539	266	357	271	515	552	539	266	357	271	-0.647001	0.000770755
Csa2G033930	1040	1200	758	551	414	715	1040	1200	758	551	414	715	-0.616816	0.0761258	1047	1404	971	311	464	531	1047	1404	971	311	464	531	-1.16225	2.20859e-07	1408	1267	1468	289	711	304	1408	1267	1468	289	711	304	-1.51698	6.48808e-08
Csa2G009450	552	643	476	305	251	398	552	643	476	305	251	398	-0.591858	0.0737908	409	581	439	169	162	214	409	581	439	169	162	214	-1.16033	1.61235e-07	482	587	672	141	261	170	482	587	672	141	261	170	-1.43071	3.65825e-08
Csa3G866510	622	230	482	325	226	232	622	230	482	325	226	232	-0.498334	0.303217	508	391	371	105	155	236	508	391	371	105	155	236	-1.15595	0.000625271	477	316	339	165	184	155	477	316	339	165	184	155	-0.945037	0.000144497
Csa5G456720	186	108	98	47	99	50	186	108	98	47	99	50	-0.725756	0.23479	126	65	148	47	41	45	126	65	148	47	41	45	-1.14946	0.0371283	105	122	99	49	58	46	105	122	99	49	58	46	-0.88874	0.0231337
Csa5G141150	921	554	814	495	379	496	921	554	814	495	379	496	-0.494319	0.0732537	647	871	670	243	263	348	647	871	670	243	263	348	-1.13107	1.02981e-08	718	599	649	220	389	232	718	599	649	220	389	232	-1.04052	3.6416e-07
Csa3G159440	582	371	464	352	239	297	582	371	464	352	239	297	-0.426339	0.164604	490	595	607	199	179	296	490	595	607	199	179	296	-1.11544	6.93914e-06	328	442	446	225	275	204	328	442	446	225	275	204	-0.59332	0.039768
Csa6G450440	3200	2719	2726	2415	1970	3101	3200	2719	2726	2415	1970	3101	0.0231799	0.956432	3447	3887	4380	1418	1372	1897	3447	3887	4380	1418	1372	1897	-1.10875	5.76178e-10	2803	3655	3333	1103	2033	1355	2803	3655	3333	1103	2033	1355	-0.952361	1.56933e-05
Csa3G112250	364	158	283	321	131	54	364	158	283	321	131	54	-0.398067	0.686245	188	299	329	72	97	160	188	299	329	72	97	160	-1.1071	0.00641806	288	131	243	81	117	106	288	131	243	81	117	106	-0.900726	0.0252103
Csa3G002490	346	216	354	241	164	175	346	216	354	241	164	175	-0.416674	0.315242	272	456	412	99	189	164	272	456	412	99	189	164	-1.10685	0.00148785	455	397	301	160	204	131	455	397	301	160	204	131	-1.01825	0.000119603
Csa1G575040	671	556	533	418	186	322	671	556	533	418	186	322	-0.692282	0.06639	593	543	540	191	188	296	593	543	540	191	188	296	-1.10233	3.88971e-06	419	451	470	127	282	139	419	451	470	127	282	139	-1.13054	0.000136022
Csa5G589990	276	185	172	95	207	82	276	185	172	95	207	82	-0.454163	0.484879	209	298	290	70	115	135	209	298	290	70	115	135	-1.10062	0.00141481	196	265	256	78	132	115	196	265	256	78	132	115	-0.95324	0.00447391
Csa5G604240	324	270	459	150	211	279	324	270	459	150	211	279	-0.498366	0.295867	374	373	307	114	175	132	374	373	307	114	175	132	-1.09179	0.000103595	338	331	309	106	103	125	338	331	309	106	103	125	-1.32335	7.90483e-07
CsaUNG033710	150	79	119	95	56	81	150	79	119	95	56	81	-0.331865	0.584789	170	171	113	68	59	54	170	171	113	68	59	54	-1.08464	0.00474817	206	185	141	70	122	84	206	185	141	70	122	84	-0.756306	0.0303493
Csa5G139250	1242	1146	674	660	491	1126	1242	1146	674	660	491	1126	-0.195644	0.743351	1334	1706	875	564	486	502	1334	1706	875	564	486	502	-1.08406	1.27436e-05	1842	1393	1673	426	1082	534	1842	1393	1673	426	1082	534	-1.1053	7.72594e-05
Csa2G382490	1798	1612	1071	920	654	994	1798	1612	1071	920	654	994	-0.565976	0.0581721	1603	2267	1293	540	614	928	1603	2267	1293	540	614	928	-1.08183	8.87007e-06	3364	1569	1857	515	1257	661	3364	1569	1857	515	1257	661	-1.30103	0.000111267
Csa6G510890	635	370	702	333	364	361	635	370	702	333	364	361	-0.447113	0.216354	672	638	624	251	257	279	672	638	624	251	257	279	-1.07391	5.4217e-09	770	528	533	320	323	293	770	528	533	320	323	293	-0.738998	0.00205936
Csa7G074960	346	324	259	161	168	238	346	324	259	161	168	238	-0.481167	0.165841	326	325	230	105	127	125	326	325	230	105	127	125	-1.07154	9.07698e-05	309	337	352	136	156	130	309	337	352	136	156	130	-1.03531	9.13358e-06
Csa2G377940	550	291	482	287	246	248	550	291	482	287	246	248	-0.50656	0.13153	359	537	618	170	191	263	359	537	618	170	191	263	-1.06676	0.000433107	394	391	476	251	267	249	394	391	476	251	267	249	-0.501518	0.0488512
Csa4G049060	643	229	588	292	330	193	643	229	588	292	330	193	-0.569945	0.292886	395	315	791	137	184	318	395	315	791	137	184	318	-1.06272	0.0308874	235	241	542	166	169	124	235	241	542	166	169	124	-0.940499	0.0449524
Csa5G158580	3794	2472	2870	2418	1554	3011	3794	2472	2870	2418	1554	3011	-0.144405	0.738407	3694	4149	2926	1543	1362	1469	3694	4149	2926	1543	1362	1469	-1.06156	2.9265e-11	5999	4200	6950	1874	3708	2628	5999	4200	6950	1874	3708	2628	-0.875593	0.00047002
Csa5G623800	56	54	47	36	28	16	56	54	47	36	28	16	-0.735731	0.329601	59	79	86	28	32	32	59	79	86	28	32	32	-1.05936	0.0382206	43	85	99	10	14	15	43	85	99	10	14	15	-2.348	0.00014993
Csa4G266940	307	270	382	237	149	184	307	270	382	237	149	184	-0.526682	0.178049	333	396	310	139	129	157	333	396	310	139	129	157	-1.05934	2.48916e-06	394	309	352	107	229	150	394	309	352	107	229	150	-0.935852	0.000886724
Csa5G374720	477	363	396	352	202	364	477	363	396	352	202	364	-0.193488	0.674817	426	605	651	218	227	249	426	605	651	218	227	249	-1.05316	2.35385e-05	310	395	398	146	184	156	310	395	398	146	184	156	-0.982826	0.00013172
Csa6G518000	23359	26548	18190	10447	13023	17428	23359	26548	18190	10447	13023	17428	-0.515018	0.0940818	21695	28550	15388	8556	8611	9566	21695	28550	15388	8556	8611	9566	-1.05181	5.0119e-08	28446	23165	24378	4947	16339	6848	28446	23165	24378	4947	16339	6848	-1.29615	7.12046e-05
Csa7G432200	2318	3599	2028	1195	2650	1582	2318	3599	2028	1195	2650	1582	-0.33476	0.556994	2151	2682	1820	1006	843	862	2151	2682	1820	1006	843	862	-1.05095	1.31942e-08	2330	2726	2892	1390	1009	921	2330	2726	2892	1390	1009	921	-1.02887	0.000160285
Csa4G624980	525	460	469	315	405	335	525	460	469	315	405	335	-0.225998	0.472377	457	510	433	196	185	197	457	510	433	196	185	197	-1.04504	1.33601e-07	422	496	559	310	318	205	422	496	559	310	318	205	-0.623419	0.0407794
Csa7G071640	365	202	233	237	181	280	365	202	233	237	181	280	0.0601349	0.917993	299	377	263	123	142	124	299	377	263	123	142	124	-1.03109	7.04033e-05	405	252	342	65	208	103	405	252	342	65	208	103	-1.25068	0.00198449
Csa3G135730	628	378	452	318	292	332	628	378	452	318	292	332	-0.376552	0.159961	523	812	430	221	195	318	523	812	430	221	195	318	-1.03023	0.000387727	712	437	591	219	398	174	712	437	591	219	398	174	-0.95901	0.00208653
Csa3G264750	1515	991	1157	786	592	864	1515	991	1157	786	592	864	-0.462058	0.0561192	958	1291	1206	523	438	485	958	1291	1206	523	438	485	-1.0238	1.44679e-07	950	1074	1092	424	824	531	950	1074	1092	424	824	531	-0.635501	0.00843088
Csa6G110820	603	306	399	154	256	301	603	306	399	154	256	301	-0.6166	0.139278	468	584	417	185	209	228	468	584	417	185	209	228	-1.00689	1.18329e-06	697	425	475	249	383	217	697	425	475	249	383	217	-0.714039	0.0105682
Csa7G290540	275	138	157	135	67	120	275	138	157	135	67	120	-0.559876	0.287048	164	238	186	75	86	88	164	238	186	75	86	88	-1.00548	0.00106341	234	180	194	52	115	76	234	180	194	52	115	76	-1.13913	0.000595926
Csa7G318980	448	394	253	209	219	195	448	394	253	209	219	195	-0.56814	0.0960157	347	458	235	130	167	140	347	458	235	130	167	140	-1.00219	0.00160669	485	325	397	169	305	162	485	325	397	169	305	162	-0.739674	0.00993071
Csa6G516980	2527	2307	1585	1378	1116	1453	2527	2307	1585	1378	1116	1453	-0.464608	0.0745592	2018	2155	1794	760	809	987	2018	2155	1794	760	809	987	-0.999249	5.74714e-13	2757	1725	2097	1170	1539	868	2757	1725	2097	1170	1539	868	-0.675635	0.00406336
Csa6G501300	193	257	110	77	71	153	193	257	110	77	71	153	-0.683873	0.289637	179	350	138	113	83	81	179	350	138	113	83	81	-0.997258	0.02959	450	165	306	98	174	105	450	165	306	98	174	105	-1.0842	0.0106209
Csa7G407790	3028	1791	2900	2069	1550	2223	3028	1791	2900	2069	1550	2223	-0.158837	0.676986	2636	3550	3471	1215	1248	1701	2636	3550	3471	1215	1248	1701	-0.995343	4.95072e-08	3453	2558	3097	1200	2125	1580	3453	2558	3097	1200	2125	1580	-0.698404	0.00018792
Csa3G002450	1893	1299	1926	1119	970	1166	1893	1299	1926	1119	970	1166	-0.41495	0.0832932	1951	2365	1985	633	1074	1001	1951	2365	1985	633	1074	1001	-0.992925	4.97178e-06	1953	2693	1736	892	823	496	1953	2693	1736	892	823	496	-1.32646	1.06393e-05
Csa2G009480	848	611	543	463	381	577	848	611	543	463	381	577	-0.248516	0.45675	552	700	525	250	211	306	552	700	525	250	211	306	-0.983641	2.90135e-06	609	490	628	244	369	271	609	490	628	244	369	271	-0.767166	9.01245e-05
Csa2G382510	444	324	503	172	280	223	444	324	503	172	280	223	-0.675206	0.063676	398	463	389	173	165	202	398	463	389	173	165	202	-0.983486	1.60778e-06	395	354	348	148	246	148	395	354	348	148	246	148	-0.83051	0.000362719
Csa1G024150	280	160	349	174	107	97	280	160	349	174	107	97	-0.821259	0.10006	258	312	232	86	154	105	258	312	232	86	154	105	-0.978724	0.00414307	157	239	217	57	114	119	157	239	217	57	114	119	-0.892341	0.0477874
Csa1G574800	1654	1199	1239	1516	687	1729	1654	1199	1239	1516	687	1729	0.179269	0.747174	2517	2318	1071	907	719	916	2517	2318	1071	907	719	916	-0.975708	0.00207272	1942	1546	1429	744	1238	1012	1942	1546	1429	744	1238	1012	-0.515279	0.0146713
Csa5G566290	208	288	278	132	108	159	208	288	278	132	108	159	-0.752389	0.060245	274	299	217	98	104	142	274	299	217	98	104	142	-0.975139	0.000475913	342	296	301	106	131	163	342	296	301	106	131	163	-1.00714	0.000539358
Csa3G895620	107	46	147	56	40	19	107	46	147	56	40	19	-1.13419	0.149514	88	93	101	47	36	40	88	93	101	47	36	40	-0.969958	0.0317883	130	95	93	18	21	42	130	95	93	18	21	42	-1.72777	0.00129512
Csa6G445220	505	255	268	253	218	262	505	255	268	253	218	262	-0.218498	0.626971	445	496	288	145	173	222	445	496	288	145	173	222	-0.95718	0.000903248	516	351	387	208	270	231	516	351	387	208	270	231	-0.606815	0.0105998
Csa1G586890	306	312	261	139	141	210	306	312	261	139	141	210	-0.618941	0.0734458	213	366	264	108	110	153	213	366	264	108	110	153	-0.953138	0.00209662	235	365	258	113	175	112	235	365	258	113	175	112	-0.925125	0.00666771
Csa3G646010	3635	3711	2808	2453	1399	3065	3635	3711	2808	2453	1399	3065	-0.332844	0.423934	3621	5735	3695	1949	1993	1726	3621	5735	3695	1949	1993	1726	-0.952196	2.69691e-06	5197	4632	4879	1283	2409	1631	5197	4632	4879	1283	2409	1631	-1.28345	2.38737e-14
Csa5G601480	649	601	614	372	375	582	649	601	614	372	375	582	-0.263189	0.463433	684	798	645	245	302	397	684	798	645	245	302	397	-0.951872	5.7923e-06	811	713	546	371	446	350	811	713	546	371	446	350	-0.616508	0.00712823
Csa1G089500	1608	1057	1708	928	1021	1021	1608	1057	1708	928	1021	1021	-0.317801	0.275601	1608	1850	1472	667	782	721	1608	1850	1472	667	782	721	-0.949818	5.7802e-10	1630	1782	1395	729	726	651	1630	1782	1395	729	726	651	-0.974076	1.07944e-06
Csa6G017090	582	556	440	375	326	338	582	556	440	375	326	338	-0.368889	0.173833	599	536	446	218	196	290	599	536	446	218	196	290	-0.948818	7.23658e-05	480	481	471	244	246	175	480	481	471	244	246	175	-0.896052	0.000125412
Csa3G823620	570	259	336	157	189	247	570	259	336	157	189	247	-0.704615	0.0660918	416	427	348	157	171	200	416	427	348	157	171	200	-0.948344	1.32451e-05	670	461	477	206	350	179	670	461	477	206	350	179	-0.94335	0.000426701
Csa2G368830	2260	715	2317	1227	1833	855	2260	715	2317	1227	1833	855	-0.162194	0.836822	1752	1451	2791	545	890	1321	1752	1451	2791	545	890	1321	-0.94238	0.0145573	888	1212	967	633	600	527	888	1212	967	633	600	527	-0.589303	0.0307916
Csa6G022360	371	507	329	202	253	142	371	507	329	202	253	142	-0.794445	0.0605872	479	501	462	204	229	207	479	501	462	204	229	207	-0.941958	5.78244e-06	434	376	451	190	242	169	434	376	451	190	242	169	-0.866262	2.2271e-05
Csa2G401390	220	127	157	55	139	137	220	127	157	55	139	137	-0.34911	0.614092	177	210	182	106	60	86	177	210	182	106	60	86	-0.940984	0.0105152	219	110	194	62	110	59	219	110	194	62	110	59	-0.986567	0.0185293
Csa5G630930	1684	954	1116	870	605	1425	1684	954	1116	870	605	1425	-0.122048	0.833928	1571	2568	1097	722	766	798	1571	2568	1097	722	766	798	-0.940439	0.000725349	2520	2121	2270	681	2042	1034	2520	2121	2270	681	2042	1034	-0.728809	0.0296637
Csa7G051360	991	525	896	554	440	597	991	525	896	554	440	597	-0.350861	0.317165	585	753	1294	292	388	526	585	753	1294	292	388	526	-0.932914	0.0156296	715	760	959	389	452	331	715	760	959	389	452	331	-0.851632	0.000120807
Csa4G011730	1390	1119	964	709	627	1034	1390	1119	964	709	627	1034	-0.313664	0.328906	1108	1545	937	477	580	535	1108	1545	937	477	580	535	-0.929257	9.57798e-06	1617	1225	1718	494	970	523	1617	1225	1718	494	970	523	-1.02345	1.44659e-05
Csa6G078600	2871	2146	2013	1380	1188	1863	2871	2146	2013	1380	1188	1863	-0.424359	0.0916284	2199	2719	2788	1058	1115	1300	2199	2719	2788	1058	1115	1300	-0.928369	9.99925e-09	3565	3221	3363	1070	1968	1430	3565	3221	3363	1070	1968	1430	-0.997031	7.21091e-09
Csa2G120940	295	152	230	164	119	96	295	152	230	164	119	96	-0.576061	0.207329	174	278	190	95	97	94	174	278	190	95	97	94	-0.923114	0.00378334	365	253	293	92	166	69	365	253	293	92	166	69	-1.30125	7.44216e-05
Csa5G642730	2041	1281	2541	1129	1101	1177	2041	1281	2541	1129	1101	1177	-0.547403	0.0864245	1838	1779	2111	811	694	1112	1838	1779	2111	811	694	1112	-0.92309	1.83369e-05	1572	2134	1919	937	1286	727	1572	2134	1919	937	1286	727	-0.751853	0.00218987
Csa6G094760	974	567	1031	524	744	521	974	567	1031	524	744	521	-0.274522	0.531781	954	960	984	350	539	418	954	960	984	350	539	418	-0.923039	6.79675e-05	911	1183	1199	396	378	356	911	1183	1199	396	378	356	-1.32861	1.09693e-08
Csa6G497080	1076	487	1286	379	566	406	1076	487	1286	379	566	406	-0.824668	0.0578073	813	959	1214	295	427	661	813	959	1214	295	427	661	-0.914935	0.00478254	1024	917	1002	556	673	338	1024	917	1002	556	673	338	-0.714859	0.00572162
Csa5G623420	2108	1428	1856	1295	1375	1282	2108	1428	1856	1295	1375	1282	-0.202288	0.386551	1868	1764	1927	714	963	853	1868	1764	1927	714	963	853	-0.914477	1.70604e-06	1732	2120	1992	672	993	571	1732	2120	1992	672	993	571	-1.20689	2.38505e-09
Csa1G421920	485	406	306	198	199	271	485	406	306	198	199	271	-0.601035	0.0514298	364	460	345	138	179	215	364	460	345	138	179	215	-0.910015	0.000221746	432	371	454	213	242	185	432	371	454	213	242	185	-0.763394	0.000336602
Csa1G598850	816	603	712	691	413	713	816	603	712	691	413	713	0.00578512	0.991514	753	1130	833	345	365	526	753	1130	833	345	365	526	-0.909876	4.31867e-05	981	836	836	327	736	490	981	836	836	327	736	490	-0.595717	0.0303493
Csa3G150830	2618	2146	2134	1623	1413	1806	2618	2146	2134	1623	1413	1806	-0.274232	0.142544	2794	3258	2517	1275	1339	1262	2794	3258	2517	1275	1339	1262	-0.907595	2.51811e-10	2770	3165	3064	1278	1484	1216	2770	3165	3064	1278	1484	1216	-0.972679	5.55698e-10
Csa5G647280	1170	456	943	587	194	312	1170	456	943	587	194	312	-0.968925	0.0642839	632	936	629	278	387	326	632	936	629	278	387	326	-0.906409	0.0001441	685	612	567	279	330	326	685	612	567	279	330	326	-0.778264	7.68683e-05
Csa1G050370	850	390	782	453	396	411	850	390	782	453	396	411	-0.425651	0.275221	579	733	1241	322	336	538	579	733	1241	322	336	538	-0.901579	0.0175565	509	631	735	390	364	285	509	631	735	390	364	285	-0.640061	0.0343218
Csa2G379200	604	253	574	306	326	246	604	253	574	306	326	246	-0.44279	0.352945	424	479	501	180	216	252	424	479	501	180	216	252	-0.897869	7.66473e-05	461	429	479	185	293	298	461	429	479	185	293	298	-0.612669	0.0253871
Csa7G049170	1307	1816	700	813	568	1145	1307	1816	700	813	568	1145	-0.387154	0.505167	1492	2046	878	705	631	657	1492	2046	878	705	631	657	-0.892306	0.0021114	1715	1064	1212	583	1085	743	1715	1064	1212	583	1085	743	-0.532337	0.0418179
Csa2G033980	269	189	217	177	86	205	269	189	217	177	86	205	-0.29153	0.619898	219	296	245	135	106	107	219	296	245	135	106	107	-0.886639	0.00325944	331	167	253	98	155	102	331	167	253	98	155	102	-0.875547	0.0123814
Csa4G002530	1418	870	1566	862	693	733	1418	870	1566	862	693	733	-0.511488	0.0984349	1370	1485	1884	658	690	872	1370	1485	1884	658	690	872	-0.883556	4.50042e-05	1230	1361	1915	905	954	677	1230	1361	1915	905	954	677	-0.6238	0.0261197
Csa3G130330	991	605	927	605	445	446	991	605	927	605	445	446	-0.506945	0.0932978	861	699	729	334	313	423	861	699	729	334	313	423	-0.883437	4.6074e-05	1167	715	999	314	645	440	1167	715	999	314	645	440	-0.852369	0.00152793
NewGene_1196	99	82	139	71	44	92	99	82	139	71	44	92	-0.41149	0.551864	113	177	102	65	59	55	113	177	102	65	59	55	-0.879621	0.0368237	112	131	94	36	49	24	112	131	94	36	49	24	-1.44442	0.000808399
Csa5G440140	1135	871	781	536	442	762	1135	871	781	536	442	762	-0.439982	0.154817	1090	1459	1062	507	465	706	1090	1459	1062	507	465	706	-0.879606	9.62603e-06	1828	1612	1468	543	812	566	1828	1612	1468	543	812	566	-1.15734	1.11986e-14
Csa3G152120	1264	871	1009	780	506	1117	1264	871	1009	780	506	1117	-0.150148	0.768242	907	1520	756	514	385	562	907	1520	756	514	385	562	-0.875929	0.00193967	2015	1480	1577	663	1267	811	2015	1480	1577	663	1267	811	-0.70202	0.0010513
Csa2G415560	211	124	214	102	83	127	211	124	214	102	83	127	-0.574762	0.200581	206	196	213	89	105	93	206	196	213	89	105	93	-0.875304	0.00455285	248	296	213	146	153	98	248	296	213	146	153	98	-0.72954	0.0354949
Csa2G432780	7055	6076	5422	3198	3127	5191	7055	6076	5422	3198	3127	5191	-0.456481	0.104022	6052	7330	4560	2414	2996	2882	6052	7330	4560	2414	2996	2882	-0.874427	1.42099e-06	8471	7974	8854	2829	4370	2779	8471	7974	8854	2829	4370	2779	-1.15497	5.39196e-17
Csa3G588460	1098	678	1118	698	580	856	1098	678	1118	698	580	856	-0.20051	0.611307	966	1283	947	500	422	563	966	1283	947	500	422	563	-0.873174	1.67198e-06	1362	1285	1134	608	848	708	1362	1285	1134	608	848	708	-0.60154	0.000224593
Csa3G134730	906	918	591	453	415	549	906	918	591	453	415	549	-0.538507	0.0727297	787	812	541	337	344	308	787	812	541	337	344	308	-0.872728	0.000185785	570	650	558	348	389	337	570	650	558	348	389	337	-0.518707	0.0201753
Csa6G309950	2038	1346	1542	1285	834	1230	2038	1346	1542	1285	834	1230	-0.310451	0.283352	1642	1744	1379	732	598	899	1642	1744	1379	732	598	899	-0.872449	1.87142e-06	1525	1170	1395	596	1208	633	1525	1170	1395	596	1208	633	-0.574401	0.0244873
Csa3G635870	966	792	497	590	606	897	966	792	497	590	606	897	0.136939	0.78481	873	1475	567	325	442	580	873	1475	567	325	442	580	-0.870176	0.015248	2241	1348	1479	474	1499	627	2241	1348	1479	474	1499	627	-0.813344	0.0404251
Csa6G133820	3617	2277	3891	2252	2089	2693	3617	2277	3891	2252	2089	2693	-0.238095	0.474883	3117	4056	4079	1633	1336	2348	3117	4056	4079	1633	1336	2348	-0.869154	0.000108967	3930	3191	2978	1929	2709	1976	3930	3191	2978	1929	2709	1976	-0.408192	0.00917633
Csa5G128260	3928	2986	4611	2330	2318	3088	3928	2986	4611	2330	2318	3088	-0.346787	0.237763	3483	3996	4088	1665	1311	2512	3483	3996	4088	1665	1311	2512	-0.867914	0.000204551	3447	3426	3470	1949	2058	1800	3447	3426	3470	1949	2058	1800	-0.617167	4.44927e-05
Csa1G025940	2411	2037	1793	1477	856	1408	2411	2037	1793	1477	856	1408	-0.503689	0.081738	2062	2787	2114	980	1004	1279	2062	2787	2114	980	1004	1279	-0.864473	2.50795e-08	2809	2047	2379	1064	1439	1090	2809	2047	2379	1064	1439	1090	-0.801894	1.30292e-08
Csa6G139220	749	422	446	425	283	342	749	422	446	425	283	342	-0.360872	0.315963	611	729	670	298	312	335	611	729	670	298	312	335	-0.861213	1.04082e-06	704	753	545	250	371	272	704	753	545	250	371	272	-0.971785	1.2728e-05
Csa3G860260	6767	6640	4280	4052	2843	5881	6767	6640	4280	4052	2843	5881	-0.242284	0.59432	6741	10289	5183	3174	3764	3338	6741	10289	5183	3174	3764	3338	-0.858877	0.000225895	12402	8665	8738	3292	5498	4649	12402	8665	8738	3292	5498	4649	-0.943721	1.46898e-06
Csa5G591740	2509	1682	2723	1535	1261	1627	2509	1682	2723	1535	1261	1627	-0.408626	0.140578	2597	2697	2494	1248	1162	1261	2597	2697	2494	1248	1162	1261	-0.856994	1.72294e-10	2552	3077	2539	1251	1755	1431	2552	3077	2539	1251	1755	1431	-0.685383	0.000170488
Csa6G052080	1243	595	1041	792	685	885	1243	595	1041	792	685	885	-0.0293854	0.958731	843	978	1107	347	507	540	843	978	1107	347	507	540	-0.856703	0.000363986	1346	923	1400	417	999	487	1346	923	1400	417	999	487	-0.78374	0.0131596
Csa4G296820	1599	1356	1887	980	932	1247	1599	1356	1887	980	932	1247	-0.391666	0.155417	1671	1775	1939	794	824	948	1671	1775	1939	794	824	948	-0.850592	1.71216e-07	1739	1693	1473	1009	1003	814	1739	1693	1473	1009	1003	814	-0.578457	0.00333128
Csa4G646000	605	386	422	365	443	485	605	386	422	365	443	485	0.124498	0.741136	547	582	602	238	293	293	547	582	602	238	293	293	-0.848895	3.54676e-05	562	560	538	279	357	348	562	560	538	279	357	348	-0.543863	0.0103986
Csa2G356640	474	652	280	176	249	322	474	652	280	176	249	322	-0.69691	0.163814	399	585	308	161	226	219	399	585	308	161	226	219	-0.848716	0.00508114	608	623	639	135	317	287	608	623	639	135	317	287	-1.15384	0.000243413
Csa6G439950	924	640	935	683	571	721	924	640	935	683	571	721	-0.102248	0.784689	1125	1430	900	499	515	616	1125	1430	900	499	515	616	-0.848357	9.42223e-06	1048	1200	1097	437	623	487	1048	1200	1097	437	623	487	-0.918038	1.37052e-07
Csa4G663730	306	197	271	168	175	178	306	197	271	168	175	178	-0.324974	0.34516	233	246	271	129	99	131	233	246	271	129	99	131	-0.841705	0.00448244	271	290	296	112	225	95	271	290	296	112	225	95	-0.829419	0.0188917
Csa1G002930	2961	2191	3471	1828	1920	1938	2961	2191	3471	1828	1920	1938	-0.3677	0.170851	2248	3302	3907	1303	1152	2148	2248	3302	3907	1303	1152	2148	-0.835555	0.00499923	2526	2356	2710	1740	1708	1336	2526	2356	2710	1740	1708	1336	-0.449038	0.0275175
Csa3G850600	261	286	92	92	75	105	261	286	92	92	75	105	-0.997292	0.0812393	142	158	126	79	48	77	142	158	126	79	48	77	-0.832623	0.0368259	326	83	211	64	83	73	326	83	211	64	83	73	-1.25575	0.0208292
Csa2G373550	1577	1267	1588	1031	930	1253	1577	1267	1588	1031	930	1253	-0.232686	0.373562	1678	2060	1612	914	715	937	1678	2060	1612	914	715	937	-0.82749	1.12876e-06	1955	1906	1934	933	1409	901	1955	1906	1934	933	1409	901	-0.648943	2.42672e-05
Csa7G042990	1193	869	1322	852	683	505	1193	869	1322	852	683	505	-0.491274	0.159399	998	958	882	451	484	428	998	958	882	451	484	428	-0.827187	1.04891e-05	1274	1214	1341	423	682	199	1274	1214	1341	423	682	199	-1.39443	7.43232e-05
Csa5G182060	294	277	233	132	92	198	294	277	233	132	92	198	-0.704958	0.0936492	180	294	230	133	100	102	180	294	230	133	100	102	-0.826061	0.0181747	352	247	275	106	190	162	352	247	275	106	190	162	-0.729241	0.0155697
Csa6G366460	320	171	482	259	201	308	320	171	482	259	201	308	-0.112451	0.885401	515	538	488	243	258	242	515	538	488	243	258	242	-0.822038	4.09781e-05	513	531	450	221	359	319	513	531	450	221	359	319	-0.535226	0.0388776
Csa3G890060	335	277	293	174	204	142	335	277	293	174	204	142	-0.558036	0.0803672	295	335	290	123	119	209	295	335	290	123	119	209	-0.815812	0.00702816	314	324	298	145	210	116	314	324	298	145	210	116	-0.804791	0.00244763
Csa6G423380	409	169	289	195	164	135	409	169	289	195	164	135	-0.539308	0.239155	267	248	396	132	115	206	267	248	396	132	115	206	-0.813946	0.038408	395	304	328	165	186	130	395	304	328	165	186	130	-0.882484	0.000193836
Csa6G324880	285	273	368	172	187	193	285	273	368	172	187	193	-0.524361	0.126266	313	371	304	171	138	170	313	371	304	171	138	170	-0.812704	0.000821296	417	516	391	193	218	161	417	516	391	193	218	161	-1.00999	7.28435e-05
Csa5G579570	2595	2296	1729	1564	1123	1791	2595	2296	1729	1564	1123	1791	-0.329155	0.284509	2009	2756	2432	948	1061	1525	2009	2756	2432	948	1061	1525	-0.80861	6.27725e-05	2896	2297	2613	916	1774	1448	2896	2297	2613	916	1774	1448	-0.722241	0.001048
Csa2G419960	477	480	628	300	330	422	477	480	628	300	330	422	-0.374887	0.301292	463	538	558	288	229	242	463	538	558	288	229	242	-0.807752	0.000916495	592	608	546	266	455	367	592	608	546	266	455	367	-0.490662	0.0420374
Csa5G652240	1139	933	661	589	413	697	1139	933	661	589	413	697	-0.44471	0.198024	838	1051	761	396	437	459	838	1051	761	396	437	459	-0.801867	3.66256e-06	1002	891	1134	426	690	555	1002	891	1134	426	690	555	-0.660743	0.00102071
Csa3G002970	319	150	395	148	184	138	319	150	395	148	184	138	-0.630083	0.227024	341	297	195	149	154	100	341	297	195	149	154	100	-0.799724	0.0442792	430	761	496	230	247	277	430	761	496	230	247	277	-0.954836	0.00658549
Csa7G432270	959	805	841	495	470	713	959	805	841	495	470	713	-0.403359	0.13879	1059	1240	728	476	417	588	1059	1240	728	476	417	588	-0.797787	0.000669064	1214	1243	1110	437	703	392	1214	1243	1110	437	703	392	-1.03957	1.33169e-07
Csa7G319000	709	813	532	354	342	474	709	813	532	354	342	474	-0.590598	0.0650445	579	781	418	265	253	350	579	781	418	265	253	350	-0.797487	0.00319376	826	598	656	363	403	264	826	598	656	363	403	264	-0.800948	0.000352288
Csa4G192070	608	644	374	299	294	333	608	644	374	299	294	333	-0.580797	0.0819584	552	569	454	205	287	284	552	569	454	205	287	284	-0.794933	0.000525465	823	513	588	298	398	276	823	513	588	298	398	276	-0.774823	0.00077319
Csa3G697900	242	198	216	154	161	160	242	198	216	154	161	160	-0.22831	0.522335	302	290	230	120	148	137	302	290	230	120	148	137	-0.791202	0.00437592	243	269	262	128	175	150	243	269	262	128	175	150	-0.572068	0.0342705
Csa2G297200	853	653	698	422	464	589	853	653	698	422	464	589	-0.340368	0.178073	846	854	593	357	368	404	846	854	593	357	368	404	-0.790034	0.00014435	1022	905	919	493	512	394	1022	905	919	493	512	394	-0.809487	6.49172e-06
Csa4G008790	2137	1962	1871	1347	1317	2305	2137	1962	1871	1347	1317	2305	-0.0399176	0.940312	2400	3467	2183	1193	1297	1456	2400	3467	2183	1193	1297	1456	-0.789669	1.04642e-05	2593	2490	2060	997	1475	1032	2593	2490	2060	997	1475	1032	-0.83381	1.98091e-07
Csa4G627270	868	953	815	485	500	747	868	953	815	485	500	747	-0.387943	0.237461	683	1023	680	427	321	420	683	1023	680	427	321	420	-0.78936	0.00077631	893	773	942	377	587	495	893	773	942	377	587	495	-0.637032	0.0010049
Csa4G062910	904	656	718	401	359	596	904	656	718	401	359	596	-0.509662	0.079975	778	848	502	351	319	375	778	848	502	351	319	375	-0.788133	0.00125128	897	774	765	365	632	387	897	774	765	365	632	387	-0.630735	0.00185677
Csa6G356990	132494	85562	93292	84156	59648	78634	132494	85562	93292	84156	59648	78634	-0.234404	0.355106	110555	132579	151361	55626	61328	80487	110555	132579	151361	55626	61328	80487	-0.787164	3.96264e-05	137597	92050	140391	60413	71215	49595	137597	92050	140391	60413	71215	49595	-0.817194	2.44655e-05
Csa6G507310	1766	1410	1190	1045	682	957	1766	1410	1190	1045	682	957	-0.46049	0.0835023	1290	1841	1243	624	624	916	1290	1841	1243	624	624	916	-0.787025	0.000162302	3034	1683	1936	553	1482	782	3034	1683	1936	553	1482	782	-1.0696	0.0010617
Csa5G649880	374	220	333	243	218	193	374	220	333	243	218	193	-0.252377	0.537301	293	469	383	207	214	137	293	469	383	207	214	137	-0.785051	0.0244803	312	406	385	175	209	131	312	406	385	175	209	131	-0.906755	0.00138425
Csa1G006300	430	213	250	143	185	139	430	213	250	143	185	139	-0.662091	0.0818734	269	337	228	108	115	193	269	337	228	108	115	193	-0.78338	0.0177753	233	364	186	105	172	109	233	364	186	105	172	109	-0.848573	0.0418779
Csa5G639490	961	985	833	487	554	705	961	985	833	487	554	705	-0.445642	0.101689	799	968	874	458	374	479	799	968	874	458	374	479	-0.782501	2.14167e-05	1048	918	898	546	827	564	1048	918	898	546	827	564	-0.369688	0.0382203
NewGene_138	354	168	284	157	129	126	354	168	284	157	129	126	-0.707388	0.0656097	276	232	261	122	149	112	276	232	261	122	149	112	-0.779148	0.0162674	238	272	227	93	115	120	238	272	227	93	115	120	-0.957916	0.00103983
Csa1G065970	12185	11043	10123	7736	6563	9019	12185	11043	10123	7736	6563	9019	-0.286011	0.170851	11894	12604	11125	5992	5104	6684	11894	12604	11125	5992	5104	6684	-0.777783	4.98195e-09	9652	13471	10854	4367	5827	4797	9652	13471	10854	4367	5827	4797	-0.987183	6.21314e-07
Csa3G686710	4108	3686	4272	2707	2504	3058	4108	3686	4272	2707	2504	3058	-0.318342	0.110836	4890	5510	5182	2576	2498	2689	4890	5510	5182	2576	2498	2689	-0.777186	2.90189e-10	3965	4896	4811	2342	2935	2536	3965	4896	4811	2342	2935	2536	-0.605891	0.00104183
Csa3G143550	381	257	222	166	164	199	381	257	222	166	164	199	-0.447501	0.183864	260	309	309	106	149	188	260	309	309	106	149	188	-0.773488	0.0116308	334	319	268	125	160	135	334	319	268	125	160	135	-0.925932	9.2827e-05
Csa2G277660	4263	2390	3736	2577	2622	3532	4263	2390	3736	2577	2622	3532	-0.00239496	0.996022	3858	4881	4636	2381	1961	2332	3858	4881	4636	2381	1961	2332	-0.773328	2.75025e-06	3563	4353	4911	1939	2549	2246	3563	4353	4911	1939	2549	2246	-0.729461	0.00031191
Csa2G237150	423	479	245	202	160	301	423	479	245	202	160	301	-0.568363	0.239738	421	753	475	285	291	234	421	753	475	285	291	234	-0.770587	0.00981685	674	479	710	217	254	229	674	479	710	217	254	229	-1.19328	5.18782e-08
Csa7G044970	298	270	218	168	154	142	298	270	218	168	154	142	-0.52199	0.097345	308	277	242	158	133	121	308	277	242	158	133	121	-0.769856	0.0126115	206	253	233	106	126	103	206	253	233	106	126	103	-0.844815	0.00318288
Csa7G075590	2189	2168	2121	1140	1685	1278	2189	2168	2121	1140	1685	1278	-0.428158	0.120021	1493	2170	1131	682	688	1020	1493	2170	1131	682	688	1020	-0.769243	0.00280886	1874	1434	1185	845	1029	687	1874	1434	1185	845	1029	687	-0.602216	0.0087877
Csa6G000680	724	482	887	334	696	498	724	482	887	334	696	498	-0.213795	0.718692	652	797	693	422	250	400	652	797	693	422	250	400	-0.76912	0.00386052	601	722	695	356	346	361	601	722	695	356	346	361	-0.705909	0.00418769
Csa2G326460	615	282	435	344	399	333	615	282	435	344	399	333	-0.0392131	0.949188	481	436	521	174	214	348	481	436	521	174	214	348	-0.768836	0.016012	509	377	431	218	294	231	509	377	431	218	294	231	-0.617111	0.00265758
Csa6G421660	2335	2421	2138	1601	1299	2087	2335	2421	2138	1601	1299	2087	-0.247053	0.437911	2313	2817	2018	1081	1307	1168	2313	2817	2018	1081	1307	1168	-0.768785	4.96668e-06	2462	2334	1956	938	1529	1075	2462	2334	1956	938	1529	1075	-0.74093	2.11016e-05
Csa3G149950	32711	23770	23808	19837	13573	20152	32711	23770	23808	19837	13573	20152	-0.340967	0.154956	27837	31602	25853	14124	13620	14906	27837	31602	25853	14124	13620	14906	-0.76813	1.627e-12	29507	26984	28652	10700	14931	12480	29507	26984	28652	10700	14931	12480	-0.955895	1.90924e-18
Csa5G622580	565	492	498	239	396	421	565	492	498	239	396	421	-0.324394	0.405111	520	650	542	249	328	280	520	650	542	249	328	280	-0.764391	0.000485017	562	588	592	285	411	310	562	588	592	285	411	310	-0.596578	0.00165131
Csa5G435080	1185	935	679	771	516	669	1185	935	679	771	516	669	-0.270358	0.452225	973	1395	1057	607	467	641	973	1395	1057	607	467	641	-0.76355	0.000204605	924	874	844	441	530	372	924	874	844	441	530	372	-0.772394	3.57704e-06
Csa4G043840	1605	1710	1550	787	1085	1162	1605	1710	1550	787	1085	1162	-0.458304	0.0955112	1341	1576	1283	702	712	688	1341	1576	1283	702	712	688	-0.763369	6.8194e-07	1844	1336	1579	676	950	784	1844	1336	1579	676	950	784	-0.772129	1.09482e-06
Csa6G487790	176	167	195	123	113	151	176	167	195	123	113	151	-0.251717	0.577227	185	327	186	114	115	117	185	327	186	114	115	117	-0.7632	0.0289514	222	199	194	97	151	103	222	199	194	97	151	103	-0.614903	0.0290116
Csa5G150970	335	333	257	215	183	115	335	333	257	215	183	115	-0.613544	0.142438	241	330	353	195	140	127	241	330	353	195	140	127	-0.761015	0.0368356	267	303	338	118	184	135	267	303	338	118	184	135	-0.865681	0.00110346
Csa3G627720	1540	580	1197	838	541	607	1540	580	1197	838	541	607	-0.470834	0.290411	1449	1224	1201	550	804	599	1449	1224	1201	550	804	599	-0.760935	0.00170375	1267	1177	1155	646	781	483	1267	1177	1155	646	781	483	-0.71402	0.00014253
Csa1G025180	1006	1286	655	670	442	674	1006	1286	655	670	442	674	-0.505548	0.226576	980	1074	823	523	445	478	980	1074	823	523	445	478	-0.756198	5.56601e-05	969	710	845	512	559	536	969	710	845	512	559	536	-0.426643	0.0419461
Csa1G008580	2141	2178	2587	1328	1605	1832	2141	2178	2587	1328	1605	1832	-0.316448	0.279034	2523	2876	2241	1362	1135	1358	2523	2876	2241	1362	1135	1358	-0.753484	8.43463e-07	2757	3236	2500	1439	1560	1398	2757	3236	2500	1439	1560	1398	-0.738883	0.000145702
Csa2G382740	1523	1113	1267	997	870	779	1523	1113	1267	997	870	779	-0.315797	0.165153	1232	1300	1360	627	645	721	1232	1300	1360	627	645	721	-0.744159	3.77191e-06	1108	1022	992	661	669	547	1108	1022	992	661	669	547	-0.516777	0.00675058
Csa1G025790	1403	940	1354	953	872	1134	1403	940	1354	953	872	1134	-0.0818764	0.823059	1364	1809	1820	738	837	986	1364	1809	1820	738	837	986	-0.742509	0.000105477	1605	1414	1915	947	1232	833	1605	1414	1915	947	1232	833	-0.512633	0.00925995
Csa1G571850	733	440	678	419	293	413	733	440	678	419	293	413	-0.474325	0.139637	498	638	497	262	254	319	498	638	497	262	254	319	-0.738247	0.000184684	845	716	700	339	519	376	845	716	700	339	519	376	-0.676029	9.73252e-05
Csa6G191580	629	603	595	488	393	469	629	603	595	488	393	469	-0.208968	0.464161	680	683	688	333	271	459	680	683	688	333	271	459	-0.736235	0.00221144	694	633	648	274	518	244	694	633	648	274	518	244	-0.762119	0.00414622
Csa5G622660	204	127	268	153	179	127	204	127	268	153	179	127	-0.144837	0.832894	231	199	212	84	135	112	231	199	212	84	135	112	-0.735624	0.0375903	277	169	249	99	68	58	277	169	249	99	68	58	-1.38248	0.00038663
Csa6G401400	1746	1463	1377	1190	784	1042	1746	1463	1377	1190	784	1042	-0.368534	0.14795	1553	1861	1112	776	673	863	1553	1861	1112	776	673	863	-0.731594	0.000554821	2402	1604	1456	578	1440	711	2402	1604	1456	578	1440	711	-0.835311	0.00961047
Csa6G012240	794	530	551	438	296	373	794	530	551	438	296	373	-0.510361	0.061572	610	571	784	345	298	380	610	571	784	345	298	380	-0.730017	0.0054576	697	753	800	192	326	218	697	753	800	192	326	218	-1.42866	1.16705e-12
Csa5G189910	560	358	529	331	287	370	560	358	529	331	287	370	-0.308588	0.337866	447	414	400	241	207	200	447	414	400	241	207	200	-0.72944	0.00374116	507	574	424	263	323	213	507	574	424	263	323	213	-0.717333	0.00490441
Csa1G173140	1145	694	1372	868	618	904	1145	694	1372	868	618	904	-0.191575	0.690696	1133	1225	1105	555	459	792	1133	1225	1105	555	459	792	-0.724818	0.00100751	1648	1201	1506	888	1085	783	1648	1201	1506	888	1085	783	-0.449641	0.0122379
Csa1G477510	209	139	219	96	162	83	209	139	219	96	162	83	-0.485054	0.381441	182	184	245	94	117	110	182	184	245	94	117	110	-0.712279	0.0473509	251	280	199	106	131	130	251	280	199	106	131	130	-0.782524	0.0130992
Csa3G645960	977	607	1060	600	471	639	977	607	1060	600	471	639	-0.390828	0.252275	794	852	826	419	320	564	794	852	826	419	320	564	-0.7101	0.00323823	959	914	835	520	727	434	959	914	835	520	727	434	-0.496767	0.0148842
Csa6G087830	1411	1335	1003	792	755	906	1411	1335	1003	792	755	906	-0.378334	0.117533	1111	1229	1425	664	640	670	1111	1229	1425	664	640	670	-0.708816	0.000421844	1394	1211	1456	789	838	716	1394	1211	1456	789	838	716	-0.576056	0.000784055
Csa3G740230	1583	558	1206	1007	900	819	1583	558	1206	1007	900	819	-0.0217108	0.976006	1365	1358	1526	657	744	837	1365	1358	1526	657	744	837	-0.708757	8.08282e-05	1186	1164	1254	646	830	508	1186	1164	1254	646	830	508	-0.666483	0.000365654
Csa2G190750	434	371	380	198	387	193	434	371	380	198	387	193	-0.362093	0.478747	367	322	392	174	212	182	367	322	392	174	212	182	-0.707578	0.0124691	252	256	242	259	349	293	252	256	242	259	349	293	0.467779	0.0421999
Csa5G517860	1315	1212	743	772	553	753	1315	1212	743	772	553	753	-0.41591	0.225909	1159	1332	1158	508	553	869	1159	1332	1158	508	553	869	-0.70593	0.0014453	1418	1052	1349	580	798	627	1418	1052	1349	580	798	627	-0.722208	7.99179e-06
Csa6G108450	439	203	262	363	181	338	439	203	262	363	181	338	0.229992	0.702046	448	574	368	254	213	256	448	574	368	254	213	256	-0.703445	0.00410209	540	491	433	206	283	248	540	491	433	206	283	248	-0.783249	0.000139208
Csa1G570750	294	169	308	184	127	120	294	169	308	184	127	120	-0.593273	0.181917	244	321	194	128	124	143	244	321	194	128	124	143	-0.70296	0.019409	302	345	332	128	243	118	302	345	332	128	243	118	-0.836408	0.00745236
Csa3G399450	1759	1236	1968	1276	1076	1382	1759	1236	1968	1276	1076	1382	-0.177155	0.61276	2013	2111	1834	989	885	1269	2013	2111	1834	989	885	1269	-0.702344	1.81005e-05	2282	2138	1951	1155	1473	1230	2282	2138	1951	1155	1473	1230	-0.516249	0.000199803
Csa3G636990	1038	520	861	532	385	504	1038	520	861	532	385	504	-0.512473	0.11821	714	1090	875	355	452	609	714	1090	875	355	452	609	-0.698157	0.00569311	970	787	786	300	399	328	970	787	786	300	399	328	-1.09923	4.32945e-12
Csa5G616360	422	253	477	228	234	204	422	253	477	228	234	204	-0.547668	0.145752	359	345	335	206	177	162	359	345	335	206	177	162	-0.697807	0.0112531	429	454	349	163	239	165	429	454	349	163	239	165	-0.927499	8.85739e-05
Csa3G039330	901	487	781	545	529	785	901	487	781	545	529	785	0.026136	0.964092	778	986	785	404	462	476	778	986	785	404	462	476	-0.693599	5.2279e-05	900	1017	887	472	643	482	900	1017	887	472	643	482	-0.616698	0.000781186
Csa6G487780	1994	1296	1612	1068	1118	1550	1994	1296	1612	1068	1118	1550	-0.146982	0.662541	1927	2579	1655	921	1171	1136	1927	2579	1655	921	1171	1136	-0.693523	0.000318043	2176	1835	2072	933	1428	919	2176	1835	2072	933	1428	919	-0.699069	2.86155e-06
Csa6G081500	1917	1320	1857	1271	846	1273	1917	1320	1857	1271	846	1273	-0.350642	0.24349	1352	1752	1126	702	578	956	1352	1752	1126	702	578	956	-0.691508	0.00294635	1643	1274	1184	644	1151	806	1643	1274	1184	644	1151	806	-0.465288	0.0413323
Csa3G159430	1767	1083	1547	1215	1413	1383	1767	1083	1547	1215	1413	1383	0.116759	0.724676	1382	1563	1570	594	804	1019	1382	1563	1570	594	804	1019	-0.689497	0.00160574	1388	1554	1524	958	1162	748	1388	1554	1524	958	1162	748	-0.443368	0.0373841
Csa6G504590	488	226	381	383	133	220	488	226	381	383	133	220	-0.314292	0.647217	347	346	329	141	163	245	347	346	329	141	163	245	-0.686287	0.0176477	393	354	296	181	203	200	393	354	296	181	203	200	-0.617775	0.0171251
Csa2G370550	1049	1338	546	410	429	717	1049	1338	546	410	429	717	-0.69682	0.142258	679	886	420	293	348	404	679	886	420	293	348	404	-0.684813	0.0247541	934	717	742	346	684	353	934	717	742	346	684	353	-0.61637	0.020829
NewGene_618	616	726	554	217	506	641	616	726	554	217	506	641	-0.258356	0.694565	533	421	301	232	221	211	533	421	301	232	221	211	-0.684386	0.0324338	455	685	528	268	336	335	455	685	528	268	336	335	-0.627598	0.0426951
Csa7G432640	1260	736	825	673	503	669	1260	736	825	673	503	669	-0.35602	0.211	942	966	980	454	481	612	942	966	980	454	481	612	-0.683998	0.00014375	1124	1122	1004	530	599	443	1124	1122	1004	530	599	443	-0.840967	1.11926e-06
Csa4G303040	1482	660	789	566	573	380	1482	660	789	566	573	380	-0.665107	0.0718251	420	824	663	347	352	302	420	824	663	347	352	302	-0.683289	0.029746	434	512	876	287	306	249	434	512	876	287	306	249	-0.906465	0.0111895
Csa1G423210	5127	4444	3500	2879	2405	3783	5127	4444	3500	2879	2405	3783	-0.292566	0.314749	4020	6233	3664	2432	2644	2195	4020	6233	3664	2432	2644	2195	-0.683076	0.00237395	7014	6123	6779	2052	4043	2864	7014	6123	6779	2052	4043	2864	-0.969541	2.59569e-07
Csa1G665940	725	500	716	404	414	459	725	500	716	404	414	459	-0.364424	0.171424	641	757	393	270	353	320	641	757	393	270	353	320	-0.681791	0.0229993	924	682	788	445	513	492	924	682	788	445	513	492	-0.501108	0.0120502
Csa1G629120	643	607	703	499	494	510	643	607	703	499	494	510	-0.151448	0.626266	942	963	661	444	437	480	942	963	661	444	437	480	-0.681129	0.00104426	1338	1735	1237	415	606	486	1338	1735	1237	415	606	486	-1.32527	7.92588e-10
Csa5G312330	510	300	325	251	159	233	510	300	325	251	159	233	-0.56387	0.102417	295	394	316	153	199	181	295	394	316	153	199	181	-0.681094	0.00862481	331	346	372	130	226	165	331	346	372	130	226	165	-0.822491	0.000965835
Csa6G507370	37755	39455	28612	32688	23072	42398	37755	39455	28612	32688	23072	42398	0.113342	0.802225	46171	64907	36209	25884	28438	22693	46171	64907	36209	25884	28438	22693	-0.680772	0.00282954	37086	41665	45656	16090	27617	22345	37086	41665	45656	16090	27617	22345	-0.72603	0.000251987
Csa2G223720	158	155	141	87	117	55	158	155	141	87	117	55	-0.571693	0.290078	179	213	137	97	84	99	179	213	137	97	84	99	-0.680146	0.0487862	165	193	229	86	112	39	165	193	229	86	112	39	-1.13383	0.0123802
Csa3G835780	2391	1745	1849	1803	1251	1731	2391	1745	1849	1803	1251	1731	-0.0808031	0.813169	2247	2606	2598	1224	1291	1478	2247	2606	2598	1224	1291	1478	-0.677674	4.05876e-06	1860	2283	2072	1128	1254	1325	1860	2283	2072	1128	1254	1325	-0.531386	0.0187403
Csa3G895090	343	288	278	238	161	206	343	288	278	238	161	206	-0.351288	0.299805	284	373	267	175	164	149	284	373	267	175	164	149	-0.677563	0.0148296	387	376	348	161	242	197	387	376	348	161	242	197	-0.689736	0.0018007
Csa3G826690	511	528	450	322	213	332	511	528	450	322	213	332	-0.557535	0.0758785	564	697	511	320	258	368	564	697	511	320	258	368	-0.675099	0.0021647	257	232	388	387	446	436	257	232	388	387	446	436	0.749469	0.0138241
Csa2G058660	3427	3494	2536	1951	1801	2890	3427	3494	2536	1951	1801	2890	-0.284862	0.403719	3250	4248	3343	1694	1734	2401	3250	4248	3343	1694	1734	2401	-0.671131	4.7478e-05	2919	2992	2972	1644	1847	1770	2919	2992	2972	1644	1847	1770	-0.540615	0.000717742
Csa5G580620	2151	1540	1863	1825	1204	2004	2151	1540	1863	1825	1204	2004	0.0952622	0.813685	1965	3102	2535	1066	1162	1886	1965	3102	2535	1066	1162	1886	-0.668686	0.00893438	3080	2646	2925	1266	2320	1278	3080	2646	2925	1266	2320	1278	-0.654653	0.00108202
Csa5G569320	2397	1644	2075	1235	1205	1530	2397	1644	2075	1235	1205	1530	-0.381421	0.0657106	2110	2472	1809	1035	1042	1358	2110	2472	1809	1035	1042	1358	-0.668329	2.71346e-05	2934	2314	2892	1346	2248	1727	2934	2314	2892	1346	2248	1727	-0.417012	0.0290291
Csa5G633240	671	573	658	473	323	383	671	573	658	473	323	383	-0.458596	0.0947212	659	789	690	334	354	466	659	789	690	334	354	466	-0.668075	0.000475712	841	686	770	306	535	333	841	686	770	306	535	333	-0.781758	8.42795e-05
Csa3G142980	1117	422	687	911	580	1055	1117	422	687	911	580	1055	0.466015	0.302943	1008	1330	987	417	524	865	1008	1330	987	417	524	865	-0.666715	0.0188577	1007	753	1080	539	742	405	1007	753	1080	539	742	405	-0.55853	0.029968
Csa2G295410	749	739	635	333	435	545	749	739	635	333	435	545	-0.466094	0.132629	659	806	656	422	382	326	659	806	656	422	382	326	-0.665855	0.00408006	863	715	828	369	489	450	863	715	828	369	489	450	-0.667473	0.000146305
Csa7G432280	1567	1291	997	1068	795	1126	1567	1291	997	1068	795	1126	-0.126188	0.733736	1593	1953	1241	627	939	1015	1593	1953	1241	627	939	1015	-0.661047	0.00562201	2242	1305	1616	704	1357	823	2242	1305	1616	704	1357	823	-0.650911	0.014602
Csa3G005550	321	347	294	266	198	227	321	347	294	266	198	227	-0.253479	0.508177	291	358	241	141	183	153	291	358	241	141	183	153	-0.659638	0.023887	642	366	343	143	238	171	642	366	343	143	238	171	-1.08497	0.000500553
Csa6G367120	794	805	642	423	522	519	794	805	642	423	522	519	-0.384044	0.158377	743	766	567	372	389	357	743	766	567	372	389	357	-0.656109	0.00214941	791	746	792	389	555	377	791	746	792	389	555	377	-0.623075	0.000173969
Csa3G444560	1392	735	809	881	519	949	1392	735	809	881	519	949	-0.0605474	0.918443	905	1670	1017	543	492	912	905	1670	1017	543	492	912	-0.655422	0.0391113	2073	1264	1595	519	1429	453	2073	1264	1595	519	1429	453	-0.895786	0.0254751
Csa7G071540	2224	1560	2418	1319	1355	1871	2224	1560	2418	1319	1355	1871	-0.215468	0.54089	1887	2153	1727	1026	923	1183	1887	2153	1727	1026	923	1183	-0.652758	7.83866e-06	2539	2225	2194	1449	1700	1413	2539	2225	2194	1449	1700	1413	-0.396307	0.00394731
Csa5G571470	2724	1763	1748	1238	1191	1526	2724	1763	1748	1238	1191	1526	-0.403703	0.0701066	2188	2605	2077	1156	1061	1527	2188	2605	2077	1156	1061	1527	-0.652062	7.50907e-05	2881	2211	2391	1073	1959	1213	2881	2211	2391	1073	1959	1213	-0.633064	0.00112636
Csa4G416980	949	788	784	475	621	933	949	788	784	475	621	933	-0.0806889	0.876555	868	1243	998	536	618	522	868	1243	998	536	618	522	-0.651117	0.00203937	845	1183	1103	514	598	554	845	1183	1103	514	598	554	-0.706486	0.00407052
Csa3G740250	2740	1028	2316	1785	1552	1567	2740	1028	2316	1785	1552	1567	-0.0440521	0.946831	2294	2363	2430	1277	1194	1401	2294	2363	2430	1277	1194	1401	-0.650078	1.19181e-05	1757	2044	2167	1160	1405	1001	1757	2044	2167	1160	1405	1001	-0.545214	0.00558004
Csa7G428160	9992	6147	8676	6304	4770	5414	9992	6147	8676	6304	4770	5414	-0.34183	0.16136	6764	6957	10227	4318	3962	4947	6764	6957	10227	4318	3962	4947	-0.647542	0.00868412	6588	7156	7559	3876	4672	3931	6588	7156	7559	3876	4672	3931	-0.565904	0.000169852
Csa5G643360	2630	1539	2602	2021	1817	2129	2630	1539	2602	2021	1817	2129	0.0623992	0.882366	2562	2684	2858	1267	1495	1696	2562	2684	2858	1267	1495	1696	-0.645439	9.07041e-05	2106	2695	2817	902	1689	1281	2106	2695	2817	902	1689	1281	-0.798614	0.00108042
Csa4G001830	1219	895	1427	860	601	640	1219	895	1427	860	601	640	-0.52014	0.0973568	1218	1582	1985	864	732	1045	1218	1582	1985	864	732	1045	-0.644568	0.0158796	1063	1438	1354	759	694	608	1063	1438	1354	759	694	608	-0.689468	0.00893263
Csa4G304770	2897	2083	2387	2048	1669	2142	2897	2083	2387	2048	1669	2142	-0.0888081	0.743351	2384	3138	2377	1260	1471	1573	2384	3138	2377	1260	1471	1573	-0.643721	1.91789e-05	3010	2908	2660	1430	2087	1238	3010	2908	2660	1430	2087	1238	-0.66358	9.9843e-05
Csa6G366340	1634	1149	1203	811	851	1114	1634	1149	1203	811	851	1114	-0.276863	0.270278	1328	1490	1136	762	701	686	1328	1490	1136	762	701	686	-0.641304	0.000349505	2189	1877	1933	830	1110	875	2189	1877	1933	830	1110	875	-0.886079	5.70128e-14
Csa1G089490	1609	1754	1336	727	1038	1379	1609	1754	1336	727	1038	1379	-0.358176	0.347638	1408	1699	1092	800	755	726	1408	1699	1092	800	755	726	-0.636146	0.00201568	1452	1559	1463	799	1125	948	1452	1559	1463	799	1125	948	-0.439999	0.0115227
Csa6G043490	2944	2144	2958	2055	1622	2212	2944	2144	2958	2055	1622	2212	-0.215638	0.442092	2572	2891	3221	1639	1574	1566	2572	2891	3221	1639	1574	1566	-0.635597	0.00056876	2706	3082	3074	1399	2152	1547	2706	3082	3074	1399	2152	1547	-0.610394	0.000394517
Csa6G057120	378	237	314	201	257	276	378	237	314	201	257	276	-0.0915677	0.845906	464	497	375	275	229	227	464	497	375	275	229	227	-0.63067	0.0132104	442	598	573	232	324	287	442	598	573	232	324	287	-0.740602	0.00494615
Csa3G019390	5200	5205	3224	3099	2699	3590	5200	5205	3224	3099	2699	3590	-0.305852	0.33578	5101	6518	4295	2530	2977	3230	5101	6518	4295	2530	2977	3230	-0.630005	0.000150554	5306	4335	4483	1871	3631	2382	5306	4335	4483	1871	3631	2382	-0.658681	0.000783276
Csa3G061000	4062	4612	2881	1988	2307	2576	4062	4612	2881	1988	2307	2576	-0.524856	0.0644283	3467	3676	3384	1979	1755	2088	3467	3676	3384	1979	1755	2088	-0.62819	2.97723e-06	3180	3391	3392	2159	2321	2166	3180	3391	3392	2159	2321	2166	-0.369015	0.0424843
Csa1G604060	2034	1419	1723	1223	1171	1453	2034	1419	1723	1223	1171	1453	-0.185816	0.424892	1939	2318	1839	954	1203	1210	1939	2318	1839	954	1203	1210	-0.626302	6.59267e-05	2026	2298	2096	1013	1065	908	2026	2298	2096	1013	1065	908	-0.893139	3.31203e-07
Csa5G346540	426	347	302	244	222	255	426	347	302	244	222	255	-0.334954	0.232418	358	486	338	211	241	195	358	486	338	211	241	195	-0.624772	0.021036	452	373	404	230	241	214	452	373	404	230	241	214	-0.623621	0.00409173
Csa4G127010	619	531	665	407	314	542	619	531	665	407	314	542	-0.29928	0.422356	729	822	459	355	311	443	729	822	459	355	311	443	-0.624385	0.02614	709	754	796	407	482	331	709	754	796	407	482	331	-0.688528	0.000588226
Csa3G903460	1057	944	906	520	660	662	1057	944	906	520	660	662	-0.423842	0.0594014	917	1056	929	515	581	507	917	1056	929	515	581	507	-0.622343	0.000681776	1011	1087	998	549	696	608	1011	1087	998	549	696	608	-0.535359	0.00221983
Csa3G199550	8750	7743	6846	3230	4182	8286	8750	7743	6846	3230	4182	8286	-0.345673	0.464073	6965	6940	5129	3582	2887	4098	6965	6940	5129	3582	2887	4098	-0.622141	0.000912528	9281	8484	11501	5285	6286	6129	9281	8484	11501	5285	6286	6129	-0.509559	0.00951956
Csa2G270810	1634	1071	1441	1046	986	1322	1634	1071	1441	1046	986	1322	-0.0633333	0.863621	1652	1648	1367	876	755	962	1652	1648	1367	876	755	962	-0.621436	0.000211738	1787	1427	1537	1028	1271	1016	1787	1427	1537	1028	1271	1016	-0.307913	0.0422171
Csa5G604920	1399	649	1302	930	525	849	1399	649	1302	930	525	849	-0.288737	0.557388	1140	1031	1228	648	552	703	1140	1031	1228	648	552	703	-0.621073	0.00330357	795	1102	1092	518	564	614	795	1102	1092	518	564	614	-0.604962	0.0320539
Csa4G017140	2024	1265	1894	967	1175	972	2024	1265	1894	967	1175	972	-0.486311	0.0568469	1584	1466	1791	815	652	1275	1584	1466	1791	815	652	1275	-0.621037	0.0299674	1240	1639	1223	844	933	479	1240	1639	1223	844	933	479	-0.673171	0.0353159
Csa3G859670	1351	1538	1011	867	709	1621	1351	1538	1011	867	709	1621	-0.072269	0.915867	1231	2071	1041	760	870	733	1231	2071	1041	760	870	733	-0.620701	0.0280626	1381	1978	1712	366	846	639	1381	1978	1712	366	846	639	-1.28736	1.11394e-05
Csa6G149400	425	418	263	257	159	350	425	418	263	257	159	350	-0.302524	0.582773	473	472	296	234	247	202	473	472	296	234	247	202	-0.617711	0.0479285	628	467	517	220	339	297	628	467	517	220	339	297	-0.705455	0.00137107
Csa2G006290	1431	1556	1108	803	746	1231	1431	1556	1108	803	746	1231	-0.338148	0.353958	1518	1832	1206	731	851	952	1518	1832	1206	731	851	952	-0.613239	0.00104426	1901	1702	1524	718	1260	681	1901	1702	1524	718	1260	681	-0.769758	0.000256235
Csa1G604600	2422	1637	1795	1782	1625	2029	2422	1637	1795	1782	1625	2029	0.140479	0.56302	2583	3343	2734	1236	1516	2116	2583	3343	2734	1236	1516	2116	-0.613076	0.00304695	3053	2551	2875	1519	2547	1400	3053	2551	2875	1519	2547	1400	-0.452258	0.0271812
Csa5G218780	3533	2699	3260	2449	2428	2635	3533	2699	3260	2449	2428	2635	-0.0995248	0.656698	2493	3263	2632	1445	1681	1530	2493	3263	2632	1445	1681	1530	-0.612835	0.000133723	2654	2540	2855	1762	2172	1415	2654	2540	2855	1762	2172	1415	-0.390375	0.0317821
Csa5G148640	789	560	634	412	423	466	789	560	634	412	423	466	-0.363694	0.0837363	654	652	580	346	348	360	654	652	580	346	348	360	-0.611099	0.00113632	720	583	701	343	524	421	720	583	701	343	524	421	-0.435961	0.0303493
Csa4G047350	1359	935	1517	972	747	901	1359	935	1517	972	747	901	-0.305536	0.340877	1096	1428	1112	631	581	835	1096	1428	1112	631	581	835	-0.603119	0.00136784	1430	1140	1187	717	1041	741	1430	1140	1187	717	1041	741	-0.387884	0.0176609
Csa6G483490	1147	686	1158	677	596	600	1147	686	1158	677	596	600	-0.430095	0.149185	1079	1123	832	501	520	690	1079	1123	832	501	520	690	-0.602515	0.00238315	1630	1474	1292	794	933	890	1630	1474	1292	794	933	890	-0.531407	0.00310483
Csa2G369110	3450	2692	2510	1963	1645	2240	3450	2692	2510	1963	1645	2240	-0.324511	0.117153	3214	3259	2209	1491	1549	1838	3214	3259	2209	1491	1549	1838	-0.601919	0.00134492	2845	3209	2622	1467	1990	1597	2845	3209	2622	1467	1990	1597	-0.581725	0.000643316
Csa7G047440	437	270	277	315	190	207	437	270	277	315	190	207	-0.209493	0.670443	303	381	275	144	184	212	303	381	275	144	184	212	-0.600251	0.0269151	464	348	405	191	350	181	464	348	405	191	350	181	-0.573508	0.0484595
Csa3G901160	940	836	769	621	581	706	940	836	769	621	581	706	-0.182098	0.462603	844	921	863	394	568	522	844	921	863	394	568	522	-0.599776	0.00481276	1019	966	963	474	619	578	1019	966	963	474	619	578	-0.609314	0.000309475
Csa1G041540	1479	933	1004	972	630	774	1479	933	1004	972	630	774	-0.270284	0.398466	1083	1270	1125	550	558	870	1083	1270	1125	550	558	870	-0.599411	0.00531822	1305	1159	1068	571	860	534	1305	1159	1068	571	860	534	-0.654992	0.000229102
Csa5G623770	775	643	935	458	467	656	775	643	935	458	467	656	-0.349611	0.310342	861	890	718	450	440	504	861	890	718	450	440	504	-0.5962	0.000611612	908	931	806	438	669	547	908	931	806	438	669	547	-0.480646	0.016691
Csa6G091950	1687	1536	1459	1192	844	894	1687	1536	1459	1192	844	894	-0.443443	0.0661585	1657	1501	1347	792	813	951	1657	1501	1347	792	813	951	-0.595688	0.000427233	1592	1551	1448	815	949	935	1592	1551	1448	815	949	935	-0.550466	0.00137541
Csa4G004850	6085	5564	4327	3518	4173	5601	6085	5564	4327	3518	4173	5601	-0.0321216	0.946466	6242	8521	4417	3272	3848	3580	6242	8521	4417	3272	3848	3580	-0.593313	0.0116847	7934	7176	5795	3308	5447	3355	7934	7176	5795	3308	5447	3355	-0.602655	0.00194892
Csa3G740240	715	301	631	486	430	425	715	301	631	486	430	425	-0.03504	0.958775	602	636	661	350	362	367	602	636	661	350	362	367	-0.590537	0.0029955	548	480	602	291	355	256	548	480	602	291	355	256	-0.648517	0.00138921
Csa3G147770	816	531	718	420	533	421	816	531	718	420	533	421	-0.338306	0.259413	697	841	566	369	325	500	697	841	566	369	325	500	-0.590269	0.0139199	730	780	714	422	540	480	730	780	714	422	540	480	-0.419481	0.0351138
Csa4G641600	17574	13603	16648	13443	10591	15694	17574	13603	16648	13443	10591	15694	-0.0348665	0.926489	19587	23045	14505	9347	12259	10508	19587	23045	14505	9347	12259	10508	-0.589745	0.0037064	30611	29259	27646	10888	12773	12644	30611	29259	27646	10888	12773	12644	-1.05234	4.35303e-14
Csa2G049960	3334	1841	2370	2895	2021	3291	3334	1841	2370	2895	2021	3291	0.37548	0.223178	2700	4482	2973	1364	1843	2563	2700	4482	2973	1364	1843	2563	-0.589726	0.02902	4479	3043	3993	1609	2933	2088	4479	3043	3993	1609	2933	2088	-0.603118	0.00440724
Csa5G141170	2358	1929	2214	1631	1465	2297	2358	1929	2214	1631	1465	2297	-0.0397389	0.926058	2379	3036	2231	1507	1152	1671	2379	3036	2231	1507	1152	1671	-0.588725	0.0019421	3236	3289	3172	1351	1798	1485	3236	3289	3172	1351	1798	1485	-0.862692	7.1307e-12
Csa3G816160	2375	1683	1708	1585	1362	2074	2375	1683	1708	1585	1362	2074	0.0440344	0.91202	2129	2682	2276	1334	1320	1355	2129	2682	2276	1334	1320	1355	-0.588261	4.55828e-05	2221	2351	2475	1098	1729	1211	2221	2351	2475	1098	1729	1211	-0.616017	0.000197862
Csa1G570110	1233	810	1141	851	692	972	1233	810	1141	851	692	972	-0.0997339	0.790669	1135	1310	1107	715	519	787	1135	1310	1107	715	519	787	-0.58768	0.00477332	1404	1501	1222	748	949	718	1404	1501	1222	748	949	718	-0.572566	0.00126366
Csa1G039980	934	687	771	565	474	650	934	687	771	565	474	650	-0.26227	0.299805	803	1112	702	452	578	436	803	1112	702	452	578	436	-0.587485	0.0239355	1115	936	1012	417	824	507	1115	936	1012	417	824	507	-0.630181	0.00492731
Csa3G124240	2957	2508	2533	1911	1562	2429	2957	2508	2533	1911	1562	2429	-0.20745	0.460649	3175	3792	2601	1598	1995	1808	3175	3792	2601	1598	1995	1808	-0.586723	0.00113681	3714	3487	3181	1341	2111	1625	3714	3487	3181	1341	2111	1625	-0.836989	1.24073e-08
Csa5G420350	528	416	323	304	279	287	528	416	323	304	279	287	-0.294894	0.350495	433	460	351	248	246	209	433	460	351	248	246	209	-0.58348	0.0258731	599	453	514	178	304	248	599	453	514	178	304	248	-0.900478	5.51319e-05
Csa2G121990	815	772	841	438	538	537	815	772	841	438	538	537	-0.454589	0.0585379	685	988	724	462	489	399	685	988	724	462	489	399	-0.582173	0.0149238	743	846	857	450	529	402	743	846	857	450	529	402	-0.62271	0.00176607
Csa5G169110	814	471	723	372	491	402	814	471	723	372	491	402	-0.413522	0.202627	662	647	447	334	305	361	662	647	447	334	305	361	-0.58044	0.0170643	748	523	634	292	511	381	748	523	634	292	511	381	-0.488637	0.0466559
Csa6G406020	748	513	693	464	465	520	748	513	693	464	465	520	-0.189792	0.513032	572	691	498	334	299	369	572	691	498	334	299	369	-0.580431	0.00477293	793	531	641	300	533	301	793	531	641	300	533	301	-0.606155	0.0191615
Csa6G517380	2527	2607	1900	1556	1169	1562	2527	2607	1900	1556	1169	1562	-0.487388	0.0547925	2147	2302	2125	1121	1154	1502	2147	2302	2125	1121	1154	1502	-0.580288	0.000112761	2214	1971	1909	1025	1440	1038	2214	1971	1909	1025	1440	1038	-0.599574	4.18533e-06
Csa5G652250	1802	1561	1081	1010	1100	1055	1802	1561	1081	1010	1100	1055	-0.245314	0.413523	1570	2050	1361	883	987	952	1570	2050	1361	883	987	952	-0.579099	0.00159423	1979	1365	1741	733	1267	799	1979	1365	1741	733	1267	799	-0.670676	0.00100201
Csa4G639080	2323	1907	1713	1336	1302	1722	2323	1907	1713	1336	1302	1722	-0.208757	0.397395	2128	2469	2505	1327	1252	1497	2128	2469	2505	1327	1252	1497	-0.578242	0.000247133	2337	2359	2254	1365	1528	1207	2337	2359	2254	1365	1528	1207	-0.552253	0.000284604
Csa6G517990	492	469	485	421	360	428	492	469	485	421	360	428	-0.0312048	0.941486	473	609	603	319	314	331	473	609	603	319	314	331	-0.577314	0.00976988	667	602	658	218	495	353	667	602	658	218	495	353	-0.675934	0.0180992
Csa4G007080	693	502	503	402	350	531	693	502	503	402	350	531	-0.161893	0.656201	596	783	446	351	355	326	596	783	446	351	355	326	-0.574053	0.0328758	801	638	487	305	507	321	801	638	487	305	507	321	-0.574366	0.0398519
Csa1G613540	1750	1442	1341	1223	1043	1115	1750	1442	1341	1223	1043	1115	-0.183111	0.396385	1460	2244	1553	939	852	1217	1460	2244	1553	939	852	1217	-0.573281	0.00695024	2255	1662	2251	894	1636	1155	2255	1662	2251	894	1636	1155	-0.552792	0.0115816
Csa3G889740	8384	7417	6247	6075	4761	6550	8384	7417	6247	6075	4761	6550	-0.108666	0.715499	6206	8011	7031	3886	4105	4178	6206	8011	7031	3886	4105	4178	-0.572228	3.19406e-05	7387	6142	7742	3584	4914	3733	7387	6142	7742	3584	4914	3733	-0.595373	6.57432e-06
Csa1G525290	868	886	817	675	645	701	868	886	817	675	645	701	-0.121369	0.683213	827	1017	833	542	446	547	827	1017	833	542	446	547	-0.570128	0.00215969	1100	1013	982	506	817	476	1100	1013	982	506	817	476	-0.598659	0.00207988
Csa1G427510	329	315	213	190	120	134	329	315	213	190	120	134	-0.712475	0.0626527	380	322	296	200	193	181	380	322	296	200	193	181	-0.568434	0.0460389	379	417	424	142	179	171	379	417	424	142	179	171	-1.10302	1.09835e-06
Csa6G190390	12055	16366	8599	7515	7359	10628	12055	16366	8599	7515	7359	10628	-0.32565	0.434447	12629	14557	9576	6653	8188	6075	12629	14557	9576	6653	8188	6075	-0.567086	0.0106788	14445	16676	16553	6268	8464	7202	14445	16676	16553	6268	8464	7202	-0.920736	1.57676e-09
Csa3G731030	1358	1148	1191	811	807	914	1358	1148	1191	811	807	914	-0.311271	0.0812301	1188	1352	1239	676	653	861	1188	1352	1239	676	653	861	-0.565606	0.000525465	1703	1613	1295	806	844	831	1703	1613	1295	806	844	831	-0.672351	0.000847904
Csa6G044540	517	330	350	317	214	271	517	330	350	317	214	271	-0.325548	0.345765	475	651	399	266	321	283	475	651	399	266	321	283	-0.565181	0.0328111	607	490	411	244	375	236	607	490	411	244	375	236	-0.62446	0.0124872
Csa6G080910	3429	3058	3510	1956	1850	2850	3429	3058	3510	1956	1850	2850	-0.362685	0.18347	3891	4216	2546	1882	2173	2041	3891	4216	2546	1882	2173	2041	-0.56501	0.0093066	3957	3776	3418	1611	2332	1923	3957	3776	3418	1611	2332	1923	-0.725774	2.24368e-07
Csa3G154270	2354	1738	2187	1638	1173	1709	2354	1738	2187	1638	1173	1709	-0.238506	0.393906	2468	3235	2191	1448	1595	1471	2468	3235	2191	1448	1595	1471	-0.564073	0.00154773	2766	2430	2515	1415	1509	1168	2766	2430	2515	1415	1509	1168	-0.699402	4.21982e-06
Csa2G277650	1534	1014	1326	1195	1031	1424	1534	1014	1326	1195	1031	1424	0.156569	0.604711	1398	1895	1730	1000	869	1033	1398	1895	1730	1000	869	1033	-0.561307	0.00232399	1405	1537	1872	932	1202	980	1405	1537	1872	932	1202	980	-0.427522	0.0452437
Csa2G428380	1685	2048	674	664	805	1074	1685	2048	674	664	805	1074	-0.566586	0.28461	1086	1050	649	472	538	599	1086	1050	649	472	538	599	-0.56019	0.0308428	1094	734	953	767	1489	1477	1094	734	953	767	1489	1477	0.631913	0.0409702
Csa4G048540	2599	2362	2018	1629	1595	1858	2599	2362	2018	1629	1595	1858	-0.223682	0.2904	2266	3250	2304	1385	1498	1630	2266	3250	2304	1385	1498	1630	-0.556448	0.000872044	2918	2730	2685	1747	2170	1526	2918	2730	2685	1747	2170	1526	-0.411968	0.00400118
Csa4G064640	3226	2122	3077	1891	2018	2264	3226	2122	3077	1891	2018	2264	-0.206446	0.442085	3414	3391	3626	1759	2179	2152	3414	3391	3626	1759	2179	2152	-0.556162	0.000970625	2958	2874	2585	1747	1785	1426	2958	2874	2585	1747	1785	1426	-0.54817	0.00217813
Csa1G008570	717	630	626	494	411	533	717	630	626	494	411	533	-0.22441	0.389838	733	845	664	460	361	481	733	845	664	460	361	481	-0.553385	0.00704813	1023	825	916	330	455	427	1023	825	916	330	455	427	-0.977323	2.23755e-08
Csa6G095330	15372	15932	14740	10610	10202	14815	15372	15932	14740	10610	10202	14815	-0.150072	0.64129	13981	18288	12053	8909	8801	7728	13981	18288	12053	8909	8801	7728	-0.553245	0.00396437	20467	19190	19311	6628	13967	8973	20467	19190	19311	6628	13967	8973	-0.822505	6.3849e-05
CsaUNG026620	2166	1299	1640	1252	1496	1242	2166	1299	1640	1252	1496	1242	-0.0985791	0.776032	1840	1926	1731	785	1027	1436	1840	1926	1731	785	1027	1436	-0.548237	0.0178849	1631	1651	1776	1035	1361	906	1631	1651	1776	1035	1361	906	-0.419894	0.0154188
Csa6G525300	693	716	567	383	448	462	693	716	567	383	448	462	-0.383165	0.161915	653	711	622	309	385	474	653	711	622	309	385	474	-0.546729	0.0109003	858	762	739	458	588	341	858	762	739	458	588	341	-0.569776	0.00883573
Csa6G190290	710	704	609	483	424	376	710	704	609	483	424	376	-0.425585	0.10769	615	694	625	366	405	356	615	694	625	366	405	356	-0.546051	0.00763243	680	719	616	426	498	303	680	719	616	426	498	303	-0.517798	0.0397387
Csa5G576780	1432	1025	1235	1011	886	935	1432	1025	1235	1011	886	935	-0.13975	0.567957	1148	1206	1210	575	665	867	1148	1206	1210	575	665	867	-0.544393	0.00569311	1562	1480	1480	859	1138	853	1562	1480	1480	859	1138	853	-0.464628	0.000496084
Csa3G146410	365	293	364	230	235	207	365	293	364	230	235	207	-0.36821	0.217609	456	412	349	210	242	263	456	412	349	210	242	263	-0.543662	0.0287385	435	241	344	187	170	152	435	241	344	187	170	152	-0.765621	0.0196881
Csa6G022380	1070	825	889	812	536	807	1070	825	889	812	536	807	-0.132622	0.715003	1040	1007	876	532	591	590	1040	1007	876	532	591	590	-0.543282	0.00214362	1157	974	1179	573	790	694	1157	974	1179	573	790	694	-0.478222	0.00606139
Csa3G017120	534	452	254	322	180	291	534	452	254	322	180	291	-0.400488	0.419405	408	462	301	197	232	255	408	462	301	197	232	255	-0.543151	0.0409541	703	369	345	172	351	112	703	369	345	172	351	112	-0.989694	0.0320539
Csa7G075000	1040	863	839	681	566	556	1040	863	839	681	566	556	-0.365472	0.0933447	827	963	1084	487	508	709	827	963	1084	487	508	709	-0.542821	0.0228149	965	1007	1039	569	648	582	965	1007	1039	569	648	582	-0.531888	0.00280131
Csa2G403140	5385	3727	4977	3414	2732	3616	5385	3727	4977	3414	2732	3616	-0.289905	0.211005	4836	5359	5123	2889	2943	3205	4836	5359	5123	2889	2943	3205	-0.535634	1.62543e-05	4765	5090	4973	2889	3245	2765	4765	5090	4973	2889	3245	2765	-0.526629	0.000502944
Csa4G652750	711	550	463	386	275	429	711	550	463	386	275	429	-0.419156	0.181066	520	654	414	321	292	316	520	654	414	321	292	316	-0.532072	0.0298771	709	560	675	274	442	376	709	560	675	274	442	376	-0.629411	0.00333906
Csa6G343690	5559	3011	4253	3983	3190	4643	5559	3011	4253	3983	3190	4643	0.135736	0.71189	4398	6150	5230	3164	2584	3620	4398	6150	5230	3164	2584	3620	-0.524036	0.00465892	5085	4696	5302	2745	3661	2422	5085	4696	5302	2745	3661	2422	-0.576129	4.18818e-05
Csa6G509630	1689	1519	1297	906	944	1078	1689	1519	1297	906	944	1078	-0.386659	0.0513261	1259	1419	1114	733	696	820	1259	1419	1114	733	696	820	-0.523522	0.000699996	1590	1455	1578	829	1332	834	1590	1455	1578	829	1332	834	-0.43984	0.0130863
Csa1G033250	10231	10294	9916	6081	7227	9628	10231	10294	9916	6081	7227	9628	-0.186411	0.567551	10237	11588	8952	6268	5665	6318	10237	11588	8952	6268	5665	6318	-0.519652	0.000135398	11624	12505	13487	7597	9298	7599	11624	12505	13487	7597	9298	7599	-0.41479	0.0075299
Csa6G513580	440	362	241	183	174	235	440	362	241	183	174	235	-0.572629	0.106824	379	380	329	188	198	266	379	380	329	188	198	266	-0.519611	0.0399869	406	465	391	127	286	161	406	465	391	127	286	161	-0.973827	0.00131007
Csa3G806280	1513	1045	1401	1034	940	1050	1513	1045	1401	1034	940	1050	-0.147213	0.581347	1183	1354	1478	770	756	880	1183	1354	1478	770	756	880	-0.518193	0.00633692	1374	1395	1333	812	889	889	1374	1395	1333	812	889	889	-0.445649	0.0187759
Csa2G361890	2386	1742	1947	1776	1492	2135	2386	1742	1947	1776	1492	2135	0.0706379	0.825934	2474	3004	2279	1453	1581	1569	2474	3004	2279	1453	1581	1569	-0.517532	0.000375246	2996	2850	2808	1277	2032	1362	2996	2850	2808	1277	2032	1362	-0.701187	1.23397e-06
Csa2G224300	893	798	930	553	660	647	893	798	930	553	660	647	-0.264744	0.311607	777	845	636	427	445	471	777	845	636	427	445	471	-0.517278	0.0055982	717	940	749	453	561	449	717	940	749	453	561	449	-0.519989	0.03143
Csa5G165890	6215	5932	6009	3674	3777	4558	6215	5932	6009	3674	3777	4558	-0.370304	0.0508251	6027	6699	4932	3378	3386	3755	6027	6699	4932	3378	3386	3755	-0.514546	0.000225928	6187	5634	5948	3058	3645	2985	6187	5634	5948	3058	3645	2985	-0.66486	1.19479e-09
Csa6G498970	2429	1400	1709	1173	1320	1445	2429	1400	1709	1173	1320	1445	-0.234673	0.38335	2046	2722	2111	1201	1463	1431	2046	2722	2111	1201	1463	1431	-0.514236	0.00195851	2499	2432	2166	863	1493	1281	2499	2432	2166	863	1493	1281	-0.769644	0.000120304
Csa1G084330	4151	2687	3373	2685	2162	2400	4151	2687	3373	2685	2162	2400	-0.246471	0.274565	3205	3771	2784	2024	1885	1880	3205	3771	2784	2024	1885	1880	-0.514207	0.00167861	4267	3593	3903	1689	2485	1638	4267	3593	3903	1689	2485	1638	-0.822406	2.02988e-10
Csa3G152070	1182	1032	1005	816	822	875	1182	1032	1005	816	822	875	-0.122194	0.597109	1045	1282	960	580	727	650	1045	1282	960	580	727	650	-0.511777	0.00819537	1132	1203	1137	646	975	673	1132	1203	1137	646	975	673	-0.408548	0.0255558
Csa6G495030	2934	2195	2216	2263	1808	2405	2934	2195	2216	2263	1808	2405	0.0601932	0.83913	2772	3397	2344	1674	1689	1703	2772	3397	2344	1674	1689	1703	-0.509365	0.00201197	3661	3542	3215	1228	2966	2010	3661	3542	3215	1228	2966	2010	-0.577671	0.0411547
Csa3G627690	523	486	461	325	221	332	523	486	461	325	221	332	-0.515714	0.0755953	421	464	450	255	293	254	421	464	450	255	293	254	-0.504822	0.0354214	437	382	436	265	268	203	437	382	436	265	268	203	-0.554491	0.0228686
Csa6G095920	681	520	604	431	465	625	681	520	604	431	465	625	-0.0107366	0.982004	557	829	563	370	349	448	557	829	563	370	349	448	-0.504676	0.0303682	955	846	898	343	580	460	955	846	898	343	580	460	-0.769391	3.65824e-05
Csa5G453160	1094	845	885	603	669	827	1094	845	885	603	669	827	-0.188756	0.489308	923	1116	758	510	634	524	923	1116	758	510	634	524	-0.50406	0.0281811	1114	1096	1154	607	814	571	1114	1096	1154	607	814	571	-0.558567	0.000304993
Csa3G234000	2304	1724	1420	1503	1195	1651	2304	1724	1420	1503	1195	1651	-0.0785108	0.830899	1852	2591	1525	932	1288	1351	1852	2591	1525	932	1288	1351	-0.503535	0.0374954	3037	2043	2113	988	1863	1074	3037	2043	2113	988	1863	1074	-0.689358	0.00361232
Csa1G421880	1013	526	900	967	648	881	1013	526	900	967	648	881	0.284289	0.467242	803	1123	867	509	506	668	803	1123	867	509	506	668	-0.502429	0.01242	1208	829	1147	543	850	581	1208	829	1147	543	850	581	-0.491502	0.0228604
Csa6G403570	4368	3740	4046	2822	2663	3028	4368	3740	4046	2822	2663	3028	-0.281029	0.0769941	4182	4387	3715	2544	2405	2430	4182	4387	3715	2544	2405	2430	-0.502253	0.000582555	4598	4483	5444	2177	3604	2691	4598	4483	5444	2177	3604	2691	-0.588464	0.00111843
Csa5G458290	3093	2065	2365	2077	1658	2679	3093	2065	2365	2077	1658	2679	0.0137517	0.976465	2239	3501	2748	1380	1638	2107	2239	3501	2748	1380	1638	2107	-0.501962	0.0229653	3551	2768	3116	1578	2653	1896	3551	2768	3116	1578	2653	1896	-0.429025	0.0143199
Csa1G601530	10129	10027	6378	5557	5152	5739	10129	10027	6378	5557	5152	5739	-0.455404	0.0741764	7699	9255	7071	4316	4671	5498	7699	9255	7071	4316	4671	5498	-0.501219	0.000137539	9321	7205	7978	4834	7129	4406	9321	7205	7978	4834	7129	4406	-0.387688	0.0211452
Csa6G491020	3281	2673	2396	2161	1464	2217	3281	2673	2396	2161	1464	2217	-0.277838	0.315242	2222	3097	2395	1378	1657	1599	2222	3097	2395	1378	1657	1599	-0.499549	0.00393656	4170	3462	3760	1749	3221	1992	4170	3462	3760	1749	3221	1992	-0.528822	0.00540972
Csa5G601610	724	761	861	425	492	501	724	761	861	425	492	501	-0.506196	0.0562833	787	839	622	415	407	538	787	839	622	415	407	538	-0.499245	0.0163022	840	1090	1039	543	617	513	840	1090	1039	543	617	513	-0.624473	0.00587519
Csa4G003670	5237	5890	6347	2989	3513	5262	5237	5890	6347	2989	3513	5262	-0.360116	0.308349	7475	8416	6847	4749	3703	5306	7475	8416	6847	4749	3703	5306	-0.498075	0.00336144	7195	8325	8594	5105	4302	4531	7195	8325	8594	5105	4302	4531	-0.562902	0.0196526
Csa3G149320	3577	3757	2436	2087	1958	2895	3577	3757	2436	2087	1958	2895	-0.26731	0.449403	2868	4309	3031	1755	1922	2490	2868	4309	3031	1755	1922	2490	-0.49662	0.0119532	5039	3127	4635	1444	3318	2285	5039	3127	4635	1444	3318	2285	-0.677202	0.0198286
Csa3G858120	1047	861	884	629	603	901	1047	861	884	629	603	901	-0.155282	0.64648	1158	1427	1009	663	656	854	1158	1427	1009	663	656	854	-0.496309	0.00724303	1196	1339	1289	660	743	574	1196	1339	1289	660	743	574	-0.746715	2.93566e-05
Csa6G483270	1397	1209	1237	872	843	1173	1397	1209	1237	872	843	1173	-0.181436	0.520133	1297	1878	1247	821	858	985	1297	1878	1247	821	858	985	-0.493732	0.010619	1724	1348	1606	786	1093	732	1724	1348	1606	786	1093	732	-0.641246	3.26349e-05
Csa1G039220	809	853	844	789	623	721	809	853	844	789	623	721	-0.0109486	0.980481	901	1161	990	566	619	665	901	1161	990	566	619	665	-0.492483	0.00383182	956	963	966	617	752	449	956	963	966	617	752	449	-0.470146	0.0364399
Csa6G517050	1327	1054	1266	774	754	883	1327	1054	1266	774	754	883	-0.36239	0.0638147	829	1292	914	562	642	626	829	1292	914	562	642	626	-0.489343	0.0268904	1365	1026	1203	610	906	592	1365	1026	1203	610	906	592	-0.572331	0.000991129
Csa2G361620	1161	839	1008	734	676	754	1161	839	1008	734	676	754	-0.233554	0.27058	915	1046	928	688	494	572	915	1046	928	688	494	572	-0.485123	0.0363259	1168	891	1086	575	865	668	1168	891	1086	575	865	668	-0.374796	0.0447545
Csa5G585970	721	779	925	616	580	568	721	779	925	616	580	568	-0.241218	0.472472	986	1019	978	578	595	655	986	1019	978	578	595	655	-0.482296	0.00303346	1046	1145	900	549	632	568	1046	1145	900	549	632	568	-0.611505	0.0025928
Csa4G187820	3097	2745	2421	1875	1698	2383	3097	2745	2421	1875	1698	2383	-0.239871	0.332185	2566	3436	2254	1682	1592	1727	2566	3436	2254	1682	1592	1727	-0.482034	0.00723042	3315	3143	3022	1796	2372	2082	3315	3143	3022	1796	2372	2082	-0.39371	0.0053727
Csa1G042740	1306	817	1167	786	833	1228	1306	817	1167	786	833	1228	0.0337006	0.949519	1249	1794	1569	876	751	1207	1249	1794	1569	876	751	1207	-0.4819	0.0445076	1236	1100	1453	759	724	760	1236	1100	1453	759	724	760	-0.528341	0.024586
Csa2G037240	1019	867	782	596	571	617	1019	867	782	596	571	617	-0.342334	0.0792257	938	932	687	426	541	599	938	932	687	426	541	599	-0.481886	0.0352123	1019	897	954	537	794	618	1019	897	954	537	794	618	-0.358285	0.0313935
Csa3G734340	3403	2985	2828	2427	2104	3031	3403	2985	2828	2427	2104	3031	-0.0542002	0.872453	3404	4027	3123	2032	2257	2131	3404	4027	3123	2032	2257	2131	-0.48132	0.00113248	3564	3281	3437	2004	2436	2292	3564	3281	3437	2004	2436	2292	-0.396931	0.00698542
Csa5G598720	3694	2926	2622	2318	2315	2429	3694	2926	2622	2318	2315	2429	-0.1444	0.484382	2962	3510	2679	1529	1650	2475	2962	3510	2679	1529	1650	2475	-0.475871	0.0220568	4192	3012	4997	1730	2279	1595	4192	3012	4997	1730	2279	1595	-0.917927	1.03854e-05
Csa1G701920	997	716	1447	578	686	840	997	716	1447	578	686	840	-0.36212	0.406626	1020	986	1188	686	606	687	1020	986	1188	686	606	687	-0.471041	0.0353829	1260	1675	1266	770	752	901	1260	1675	1266	770	752	901	-0.572418	0.0477874
CsaUNG026600	1187	1148	985	771	643	881	1187	1148	985	771	643	881	-0.304842	0.234256	1131	1154	1026	621	693	734	1131	1154	1026	621	693	734	-0.467431	0.00380873	1283	1277	1175	665	939	770	1283	1277	1175	665	939	770	-0.453121	0.00543684
Csa7G230920	530	447	482	332	348	300	530	447	482	332	348	300	-0.336806	0.185884	434	528	437	275	276	313	434	528	437	275	276	313	-0.465527	0.0246631	576	504	528	309	366	271	576	504	528	309	366	271	-0.557462	0.00279872
Csa6G080940	2130	1927	1807	1224	1234	1448	2130	1927	1807	1224	1234	1448	-0.354118	0.0505179	2087	2231	2372	1225	1313	1636	2087	2231	2372	1225	1313	1636	-0.464842	0.00828397	2219	2130	1767	1105	1487	1117	2219	2130	1767	1105	1487	1117	-0.520823	0.00137663
Csa4G047880	1950	1315	1643	1134	916	1095	1950	1315	1643	1134	916	1095	-0.397613	0.0505179	1621	1600	1611	879	1046	1082	1621	1600	1611	879	1046	1082	-0.463121	0.00624749	1689	1442	1371	898	1075	907	1689	1442	1371	898	1075	907	-0.431385	0.00521852
Csa7G007840	1528	1260	1181	918	769	958	1528	1260	1181	918	769	958	-0.347682	0.0738013	1277	1621	1085	738	845	873	1277	1621	1085	738	845	873	-0.460754	0.0154368	1477	1527	1200	724	956	775	1477	1527	1200	724	956	775	-0.573795	0.00176542
Csa3G183910	4011	3625	3217	2383	2115	2760	4011	3625	3217	2383	2115	2760	-0.348473	0.0741764	3586	4647	3626	2486	2279	2571	3586	4647	3626	2486	2279	2571	-0.457869	0.0017814	4135	3759	3777	2233	3385	2532	4135	3759	3777	2233	3385	2532	-0.321909	0.0227342
Csa4G268030	1150	945	878	636	599	725	1150	945	878	636	599	725	-0.362518	0.0648774	762	944	826	468	469	649	762	944	826	468	469	649	-0.453725	0.0260354	1057	938	829	466	654	542	1057	938	829	466	654	542	-0.559969	0.00170382
Csa4G652730	13527	11950	12043	8808	7663	9953	13527	11950	12043	8808	7663	9953	-0.275326	0.13473	11284	14341	10989	7582	7634	7541	11284	14341	10989	7582	7634	7541	-0.447965	0.00173201	14087	12845	14562	8060	9640	8758	14087	12845	14562	8060	9640	8758	-0.435466	0.00116389
Csa4G416480	2524	1843	1775	1708	1362	1916	2524	1843	1775	1708	1362	1916	-0.0567347	0.867697	1908	2445	1714	1288	1083	1409	1908	2445	1714	1288	1083	1409	-0.447945	0.0155676	2295	1736	1976	1038	1601	969	2295	1736	1976	1038	1601	969	-0.543128	0.00255731
Csa4G416440	1611	1045	1112	1230	975	1139	1611	1045	1112	1230	975	1139	0.0798162	0.806023	1439	1660	1128	805	877	956	1439	1660	1128	805	877	956	-0.44621	0.016513	1501	1520	1457	794	1336	832	1501	1520	1457	794	1336	832	-0.414952	0.0365857
Csa3G810510	1614	1347	1566	959	1271	1275	1614	1347	1566	959	1271	1275	-0.135076	0.668437	1601	1772	1380	1016	1015	936	1601	1772	1380	1016	1015	936	-0.442003	0.0153019	1907	2287	1775	1098	1355	1273	1907	2287	1775	1098	1355	1273	-0.473634	0.0303505
Csa7G207020	1028	814	846	672	577	519	1028	814	846	672	577	519	-0.362586	0.116555	790	873	753	497	477	546	790	873	753	497	477	546	-0.440421	0.00944714	1231	914	1112	602	854	603	1231	914	1112	602	854	603	-0.459169	0.00856435
Csa6G193620	4717	4147	3628	3488	3226	3898	4717	4147	3628	3488	3226	3898	-0.000121446	0.999688	4765	5142	4193	2960	2767	3130	4765	5142	4193	2960	2767	3130	-0.440283	0.000894807	5010	4404	4970	3217	3824	3128	5010	4404	4970	3217	3824	3128	-0.289142	0.0296637
Csa3G835810	7130	5483	6331	5634	4787	6777	7130	5483	6331	5634	4787	6777	0.0958397	0.74002	6647	8980	6274	4236	4573	4960	6647	8980	6274	4236	4573	4960	-0.433147	0.00527648	8573	8670	9668	4429	7604	4989	8573	8670	9668	4429	7604	4989	-0.479635	0.00841796
Csa3G044520	3119	2603	1942	1822	1369	2327	3119	2603	1942	1822	1369	2327	-0.235704	0.514347	2598	3223	2186	1743	1520	1768	2598	3223	2186	1743	1520	1768	-0.431969	0.017342	2377	2346	2312	1253	1669	1285	2377	2346	2312	1253	1669	1285	-0.540916	1.64639e-05
Csa7G446700	2780	2861	2266	1569	1900	2259	2780	2861	2266	1569	1900	2259	-0.238617	0.425977	2182	2683	2223	1524	1505	1430	2182	2683	2223	1524	1505	1430	-0.43171	0.00854239	2753	2830	2641	1590	1940	1482	2753	2830	2641	1590	1940	1482	-0.510962	0.000310693
Csa3G812230	14768	13411	11777	9104	8591	12303	14768	13411	11777	9104	8591	12303	-0.183183	0.502915	13449	15359	11821	8719	8564	8268	13449	15359	11821	8719	8564	8268	-0.431279	0.00404436	12867	15761	14353	8131	9361	9739	12867	15761	14353	8131	9361	9739	-0.446002	0.0400789
Csa3G002290	10445	9770	7874	5706	6891	7386	10445	9770	7874	5706	6891	7386	-0.25715	0.286098	9258	10195	8255	5902	5608	5979	9258	10195	8255	5902	5608	5979	-0.430935	0.000960245	9558	8774	9317	6161	7123	5855	9558	8774	9317	6161	7123	5855	-0.319048	0.0125622
Csa2G007970	2771	2286	2003	1621	1394	1748	2771	2286	2003	1621	1394	1748	-0.328565	0.0947212	2314	3227	2188	1400	1764	1695	2314	3227	2188	1400	1764	1695	-0.430907	0.0290914	3223	2340	2562	1488	1693	1184	3223	2340	2562	1488	1693	1184	-0.682363	0.000114393
Csa3G184050	1172	1077	1055	807	771	946	1172	1077	1055	807	771	946	-0.158823	0.527719	1147	1171	1008	768	615	720	1147	1171	1008	768	615	720	-0.430522	0.0308428	1286	1158	1081	648	977	742	1286	1158	1081	648	977	742	-0.376628	0.0288699
Csa5G604290	6045	5029	5374	5725	3958	5984	6045	5029	5374	5725	3958	5984	0.161319	0.585982	5804	7086	6758	4204	3953	4298	5804	7086	6758	4204	3953	4298	-0.428639	0.00450374	5007	6398	6143	3185	3645	3756	5007	6398	6143	3185	3645	3756	-0.518089	0.0212653
Csa2G361680	2913	1981	2407	2356	1869	2563	2913	1981	2407	2356	1869	2563	0.137877	0.621637	2626	3200	2738	1573	1739	2141	2626	3200	2738	1573	1739	2141	-0.427778	0.005311	2961	3039	3112	1832	2164	1746	2961	3039	3112	1832	2164	1746	-0.459499	0.00134987
Csa4G616760	2306	1948	2369	1431	1399	1679	2306	1948	2369	1431	1399	1679	-0.324855	0.116416	1887	2193	2017	1259	1146	1479	1887	2193	2017	1259	1146	1479	-0.426783	0.00638643	2065	2682	2318	1265	1368	1496	2065	2682	2318	1265	1368	1496	-0.559886	0.0217199
Csa6G149350	1986	1927	1653	1120	1277	1220	1986	1927	1653	1120	1277	1220	-0.38989	0.0555531	1545	1965	1402	972	1055	1076	1545	1965	1402	972	1055	1076	-0.425872	0.0122404	2780	1655	1890	1141	1675	1105	2780	1655	1890	1141	1675	1105	-0.484532	0.0418788
NewGene_245	2790	2701	2121	1558	1668	1799	2790	2701	2121	1558	1668	1799	-0.366811	0.0857296	2433	2588	2542	1688	1569	1561	2433	2588	2542	1688	1569	1561	-0.420534	0.0133958	2222	2985	2688	1389	1614	1342	2222	2985	2688	1389	1614	1342	-0.660409	0.00167962
Csa4G003760	1366	913	1299	836	823	602	1366	913	1299	836	823	602	-0.415204	0.161586	1242	1209	1048	778	686	771	1242	1209	1048	778	686	771	-0.417654	0.0246367	1196	1181	1021	649	855	621	1196	1181	1021	649	855	621	-0.477518	0.00506194
Csa6G301020	15697	13274	12684	11546	10740	16281	15697	13274	12684	11546	10740	16281	0.12141	0.703581	13395	19696	14710	11021	9495	9779	13395	19696	14710	11021	9495	9779	-0.414431	0.0344947	16875	17664	19457	9032	13828	12099	16875	17664	19457	9032	13828	12099	-0.429548	0.0228727
Csa1G574970	2557	2474	2141	1558	1386	1945	2557	2474	2141	1558	1386	1945	-0.325904	0.175551	2144	2684	2331	1380	1625	1576	2144	2684	2331	1380	1625	1576	-0.413115	0.0100145	4010	3598	3807	1622	2477	1894	4010	3598	3807	1622	2477	1894	-0.732582	7.74915e-09
Csa3G133360	1624	1737	1459	1029	957	1231	1624	1737	1459	1029	957	1231	-0.361173	0.140935	1748	1973	1439	1098	1053	1152	1748	1973	1439	1098	1053	1152	-0.408904	0.0152845	2309	2092	2042	1134	1640	1192	2309	2092	2042	1134	1640	1192	-0.502415	0.000142042
Csa7G051410	2915	2972	2349	1593	1573	2102	2915	2972	2349	1593	1573	2102	-0.41893	0.0839293	2391	3363	2753	1982	1604	1881	2391	3363	2753	1982	1604	1881	-0.401345	0.0433751	3458	2969	3114	1461	2399	1754	3458	2969	3114	1461	2399	1754	-0.571817	0.000149919
Csa6G169870	2275	2213	1587	1231	1517	1373	2275	2213	1587	1231	1517	1373	-0.323724	0.238908	1949	2516	1763	1362	1374	1247	1949	2516	1763	1362	1374	1247	-0.401261	0.0426947	2705	2799	2528	1309	1860	1334	2705	2799	2528	1309	1860	1334	-0.640847	7.10033e-06
Csa5G576650	2797	2186	2269	1832	1481	1620	2797	2186	2269	1832	1481	1620	-0.315374	0.0807622	2067	2734	2443	1529	1594	1551	2067	2734	2443	1529	1594	1551	-0.39859	0.0232249	2527	2769	2264	1347	1863	1471	2527	2769	2264	1347	1863	1471	-0.494283	0.00426524
Csa3G811590	2628	2018	1890	1526	1234	1624	2628	2018	1890	1526	1234	1624	-0.334059	0.10395	2226	2397	2127	1332	1490	1554	2226	2397	2127	1332	1490	1554	-0.398419	0.00413519	2639	2008	2181	1107	1759	1221	2639	2008	2181	1107	1759	1221	-0.544154	0.000840005
Csa7G394600	1315	1021	966	781	736	832	1315	1021	966	781	736	832	-0.248526	0.211376	1046	1118	1076	707	684	717	1046	1118	1076	707	684	717	-0.392445	0.0237743	1358	1034	1215	579	1017	634	1358	1034	1215	579	1017	634	-0.506529	0.0146457
Csa1G595850	2088	1688	1831	1957	1519	1909	2088	1688	1831	1957	1519	1909	0.177131	0.443767	2224	2803	2158	1346	1683	1634	2224	2803	2158	1346	1683	1634	-0.390499	0.0234668	2418	2588	2219	1297	1906	1180	2418	2588	2219	1297	1906	1180	-0.535193	0.0037166
Csa3G020600	1377	1020	1375	722	902	886	1377	1020	1375	722	902	886	-0.349462	0.166055	1122	1223	1320	752	796	850	1122	1223	1320	752	796	850	-0.390128	0.0418348	1469	1448	1491	830	1029	822	1469	1448	1491	830	1029	822	-0.512142	0.000253849
Csa3G829180	1262	978	1138	753	942	917	1262	978	1138	753	942	917	-0.131608	0.646639	999	997	1015	636	637	696	999	997	1015	636	637	696	-0.389718	0.0305701	959	1062	908	525	713	596	959	1062	908	525	713	596	-0.475362	0.0138818
Csa1G534740	3085	1942	2572	2061	1566	1700	3085	1942	2572	2061	1566	1700	-0.263672	0.311695	2196	2787	2230	1429	1345	1947	2196	2787	2230	1429	1345	1947	-0.388	0.038415	2823	2331	2346	1513	2075	1372	2823	2331	2346	1513	2075	1372	-0.397371	0.0108352
Csa1G481210	4584	3720	4414	3425	2855	3319	4584	3720	4414	3425	2855	3319	-0.172301	0.42292	4441	4398	4379	2664	2580	3459	4441	4398	4379	2664	2580	3459	-0.386746	0.018933	4506	4357	4121	2591	3139	2626	4506	4357	4121	2591	3139	2626	-0.427037	0.000876143
Csa1G005520	6464	5816	6214	4488	5458	6920	6464	5816	6214	4488	5458	6920	0.0947885	0.787116	7105	9846	8465	4935	5123	6581	7105	9846	8465	4935	5123	6581	-0.386457	0.0274678	9750	8329	10464	4370	6639	5312	9750	8329	10464	4370	6639	5312	-0.606803	6.46549e-05
Csa4G508480	2261	1684	1881	1449	1521	1327	2261	1684	1881	1449	1521	1327	-0.194598	0.360006	1986	2452	2064	1253	1449	1545	1986	2452	2064	1253	1449	1545	-0.385837	0.0110558	2757	2064	2139	1168	1834	1254	2757	2064	2139	1168	1834	1254	-0.512694	0.00293561
Csa6G087720	1749	1327	1470	1151	976	1051	1749	1327	1470	1151	976	1051	-0.275486	0.141885	1611	1551	1461	1003	983	1049	1611	1551	1461	1003	983	1049	-0.38111	0.0217641	1560	1372	1497	932	1163	913	1560	1372	1497	932	1163	913	-0.350807	0.0110896
Csa1G706610	2596	2233	2080	1516	1516	1802	2596	2233	2080	1516	1516	1802	-0.279812	0.130317	2506	2651	2036	1462	1721	1519	2506	2651	2036	1462	1721	1519	-0.377829	0.0453128	3078	2516	2795	1358	2189	1586	3078	2516	2795	1358	2189	1586	-0.513684	0.000758708
Csa1G046090	2069	1595	1875	1305	1295	1298	2069	1595	1875	1305	1295	1298	-0.267744	0.128986	1600	1849	1433	1062	1097	1037	1600	1849	1433	1062	1097	1037	-0.374281	0.0316365	2387	1601	2230	940	1608	1112	2387	1601	2230	940	1608	1112	-0.569575	0.00777539
Csa6G110320	2144	1953	1591	1214	1374	1311	2144	1953	1591	1214	1374	1311	-0.307438	0.159869	1824	1780	1587	1147	1187	1076	1824	1780	1587	1147	1187	1076	-0.373985	0.048105	1314	2073	1758	844	1016	903	1314	2073	1758	844	1016	903	-0.699278	0.00822934
Csa2G385070	1823	1395	1555	933	1159	1307	1823	1395	1555	933	1159	1307	-0.250369	0.315243	1842	2373	1930	1379	1373	1273	1842	2373	1930	1379	1373	1273	-0.371605	0.0433649	2186	2214	2527	933	1654	1261	2186	2214	2527	933	1654	1261	-0.661452	0.000905391
Csa5G611060	3861	3089	2881	2320	2025	2416	3861	3089	2881	2320	2025	2416	-0.299615	0.0801681	3262	4044	3327	2120	2063	2874	3262	4044	3327	2120	2063	2874	-0.368417	0.0318339	4883	3716	4082	2413	2905	2508	4883	3716	4082	2413	2905	2508	-0.479344	0.000635779
Csa2G354690	1287	881	1084	973	748	851	1287	881	1084	973	748	851	-0.0939669	0.772793	1039	1155	961	664	685	746	1039	1155	961	664	685	746	-0.36141	0.0247581	1311	1158	1100	730	952	631	1311	1158	1100	730	952	631	-0.42566	0.0149401
Csa5G548160	2149	1735	1707	1212	1218	1450	2149	1735	1707	1212	1218	1450	-0.288604	0.110719	1703	2099	1542	1076	1155	1313	1703	2099	1542	1076	1155	1313	-0.360813	0.0270629	2419	1936	2256	1194	1645	1251	2419	1936	2256	1194	1645	1251	-0.488391	0.000232064
Csa6G408810	8947	9617	8353	6093	4972	6929	8947	9617	8353	6093	4972	6929	-0.36119	0.132909	9486	11057	8302	5999	6235	6905	9486	11057	8302	5999	6235	6905	-0.359636	0.00691339	11291	10939	9409	5976	7726	5730	11291	10939	9409	5976	7726	5730	-0.501636	0.000322859
Csa1G004960	5003	4596	4392	4192	3557	4160	5003	4596	4392	4192	3557	4160	-0.00182363	0.995407	5103	6398	5319	3456	3679	4109	5103	6398	5319	3456	3679	4109	-0.35165	0.00790838	5935	4822	5807	3000	4392	3309	5935	4822	5807	3000	4392	3309	-0.429761	0.00167353
Csa3G849940	2629	2470	1947	1659	1564	1907	2629	2470	1947	1659	1564	1907	-0.225047	0.359276	2212	2500	1913	1375	1563	1533	2212	2500	1913	1375	1563	1533	-0.333833	0.0427414	3049	2211	2303	1210	1730	1468	3049	2211	2303	1210	1730	1468	-0.568234	0.00101157
Csa1G058110	3273	3248	2659	1894	2209	3153	3273	3248	2659	1894	2209	3153	-0.113739	0.782061	3139	3481	2966	2032	1971	2510	3139	3481	2966	2032	1971	2510	-0.333423	0.0205052	3549	3096	3811	2032	2839	2187	3549	3096	3811	2032	2839	2187	-0.365604	0.0140238
Csa2G047800	2334	2030	2500	1634	1472	1961	2334	2030	2500	1634	1472	1961	-0.211699	0.427381	2516	2673	2203	1480	1610	1943	2516	2673	2203	1480	1610	1943	-0.330763	0.0358119	2416	3025	2739	1532	2051	1737	2416	3025	2739	1532	2051	1737	-0.423276	0.0390777
Csa6G363590	7856	6344	7303	4677	4698	5720	7856	6344	7303	4677	4698	5720	-0.27654	0.132022	7564	8293	7822	5407	5478	5360	7564	8293	7822	5407	5478	5360	-0.313478	0.0354593	7286	8512	8320	4863	5185	5114	7286	8512	8320	4863	5185	5114	-0.454638	0.0223044
Csa2G005310	2713	2212	2274	1538	1867	1481	2713	2212	2274	1538	1867	1481	-0.317279	0.14359	2523	2782	2488	1733	1794	1968	2523	2782	2488	1733	1794	1968	-0.277167	0.0440576	2113	2239	2058	1449	1526	1281	2113	2239	2058	1449	1526	1281	-0.378074	0.0446273
Csa4G090290	1940	1318	1588	1701	1524	1510	1940	1318	1588	1701	1524	1510	0.21377	0.321188	1290	1445	1296	1418	1317	1562	1290	1445	1296	1418	1317	1562	0.318959	0.0385237	1740	1490	1665	1570	2039	1564	1740	1490	1665	1570	2039	1564	0.285191	0.0352838
Csa5G146230	3617	3130	2528	2853	3003	3188	3617	3130	2528	2853	3003	3188	0.203372	0.364843	2945	3289	2642	2704	3336	3430	2945	3289	2642	2704	3336	3430	0.321847	0.0457296	3447	2844	3193	2885	3963	3006	3447	2844	3193	2885	3963	3006	0.258802	0.0487348
Csa2G075450	3757	3012	3037	3246	3082	3461	3757	3012	3037	3246	3082	3461	0.236586	0.111235	2767	3412	2725	3176	3037	3256	2767	3412	2725	3176	3037	3256	0.323247	0.0269065	3514	3107	3425	3250	4768	3499	3514	3107	3425	3250	4768	3499	0.394436	0.0017593
Csa6G011710	13434	10313	10327	9891	10197	8477	13434	10313	10327	9891	10197	8477	-0.00824622	0.980317	8837	9486	8912	10069	8746	10313	8837	9486	8912	10069	8746	10313	0.323751	0.0287987	11425	7602	11015	9656	14285	12952	11425	7602	11015	9656	14285	12952	0.509072	0.0172798
Csa2G061030	5646	5783	4300	5307	4918	5077	5646	5783	4300	5307	4918	5077	0.190414	0.470763	4549	5090	4522	5175	4629	5323	4549	5090	4522	5175	4629	5323	0.324369	0.0208901	5118	4786	5086	5366	6126	6064	5118	4786	5086	5366	6126	6064	0.446385	0.00411512
Csa5G568310	4976	4733	5347	4900	5120	5392	4976	4733	5347	4900	5120	5392	0.259232	0.21515	4784	5585	5040	5436	5625	5359	4784	5585	5040	5436	5625	5359	0.324421	0.0337887	5734	5720	5774	6615	6626	6427	5734	5720	5774	6615	6626	6427	0.412882	0.019955
Csa2G004150	1130	933	1012	1065	991	1060	1130	933	1012	1065	991	1060	0.255153	0.161659	899	1099	930	970	1056	1104	899	1099	930	970	1056	1104	0.326596	0.0483727	1123	1102	1071	1171	1336	1077	1123	1102	1071	1171	1336	1077	0.330577	0.0480782
Csa6G454310	9080	8488	8671	8347	9438	9665	9080	8488	8671	8347	9438	9665	0.29447	0.107067	8336	9297	8572	9422	9239	9378	8336	9297	8572	9422	9239	9378	0.328076	0.0184908	7517	8800	9031	10686	9742	10554	7517	8800	9031	10686	9742	10554	0.514636	0.026722
Csa3G146300	13441	14061	9599	11785	11223	13872	13441	14061	9599	11785	11223	13872	0.219208	0.458259	11171	12453	9217	11100	12297	11931	11171	12453	9217	11100	12297	11931	0.340735	0.0298521	13037	11239	11789	11396	13991	11457	13037	11239	11789	11396	13991	11457	0.24151	0.0404983
Csa1G599450	36764	22837	40598	29214	31081	26195	36764	22837	40598	29214	31081	26195	0.0309985	0.951114	25075	24767	21316	25867	23189	28089	25075	24767	21316	25867	23189	28089	0.342745	0.0198253	42694	29813	41006	35842	53368	44193	42694	29813	41006	35842	53368	44193	0.440368	0.0179244
Csa5G152930	1765	1298	1328	1636	1439	1460	1765	1298	1328	1636	1439	1460	0.292455	0.111288	1354	1318	1323	1388	1325	1647	1354	1318	1323	1388	1325	1647	0.345557	0.044901	1783	1354	1556	1529	2043	1709	1783	1354	1556	1529	2043	1709	0.381135	0.0130384
Csa2G353470	1250	1100	893	1090	1035	1183	1250	1100	893	1090	1035	1183	0.266261	0.239779	905	1113	982	1032	1036	1188	905	1113	982	1032	1036	1188	0.345902	0.0343546	1283	1016	1347	1155	1559	1572	1283	1016	1347	1155	1559	1572	0.449306	0.0426393
Csa3G740810	2471	1977	1903	1944	2170	2356	2471	1977	1903	1944	2170	2356	0.267518	0.148593	2247	2522	2171	2516	2389	2624	2247	2522	2171	2516	2389	2624	0.3478	0.010943	2131	2013	2114	2328	2618	2302	2131	2013	2114	2328	2618	2302	0.426228	0.00281029
Csa1G007850	4494	4358	3667	4021	3921	5477	4494	4358	3667	4021	3921	5477	0.327313	0.184969	3521	4433	3551	4123	4409	3982	3521	4433	3551	4123	4409	3982	0.359731	0.0321849	3849	3735	4716	5430	6013	5417	3849	3735	4716	5430	6013	5417	0.669739	9.30405e-05
Csa4G094520	13672	13316	9496	12612	12645	13643	13672	13316	9496	12612	12645	13643	0.326319	0.158404	10569	11171	8325	9983	10571	12467	10569	11171	8325	9983	10571	12467	0.363144	0.0194428	12305	8169	9799	9954	14085	11263	12305	8169	9799	9954	14085	11263	0.432412	0.0136038
NewGene_1328	3661	2968	3472	3339	3425	3276	3661	2968	3472	3339	3425	3276	0.227748	0.210469	2988	3145	3465	3650	3355	3569	2988	3145	3465	3650	3355	3569	0.36411	0.0496042	3015	2800	3258	3431	3821	3646	3015	2800	3258	3431	3821	3646	0.482391	0.00267109
Csa4G337270	2386	1672	1687	1510	1914	1739	2386	1672	1687	1510	1914	1739	0.097115	0.749536	1795	1796	1590	1851	1922	1919	1795	1796	1590	1851	1922	1919	0.365024	0.0195248	2051	1850	1905	1976	2549	2088	2051	1850	1905	1976	2549	2088	0.394756	0.000991129
NewGene_1510	844	451	612	718	657	744	844	451	612	718	657	744	0.410418	0.126437	592	693	626	629	710	777	592	693	626	629	710	777	0.37256	0.0409973	676	616	711	680	921	651	676	616	711	680	921	651	0.36803	0.0368037
Csa2G035420	7318	6703	5019	6479	7102	7853	7318	6703	5019	6479	7102	7853	0.407655	0.0584145	5054	7031	5318	6202	6712	6260	5054	7031	5318	6202	6712	6260	0.38003	0.0281478	6579	5428	6332	5794	8586	6834	6579	5428	6332	5794	8586	6834	0.411942	0.00284745
Csa3G016940	5402	4847	4694	4215	4730	4544	5402	4847	4694	4215	4730	4544	0.0866458	0.714186	4214	4971	3816	4901	4721	4732	4214	4971	3816	4901	4721	4732	0.380237	0.012316	4941	4681	5088	4592	6244	5227	4941	4681	5088	4592	6244	5227	0.330835	0.0135501
Csa2G169700	2618	2393	2283	2254	2821	2495	2618	2393	2283	2254	2821	2495	0.288163	0.184004	2353	2584	2236	2622	2742	2586	2353	2584	2236	2622	2742	2586	0.381543	0.0122237	2237	2188	2291	2325	2966	2403	2237	2188	2291	2325	2966	2403	0.400865	0.00175502
Csa3G876060	3154	2800	2588	2268	2592	2637	3154	2800	2588	2268	2592	2637	0.0471743	0.866858	2455	2960	2088	2932	2717	2615	2455	2960	2088	2932	2717	2615	0.381883	0.0465607	3315	2350	3009	2872	4092	3236	3315	2350	3009	2872	4092	3236	0.441205	0.00765539
Csa5G604040	2135	2122	1760	1617	1789	1670	2135	2122	1760	1617	1789	1670	-0.0140005	0.971119	1552	1841	1368	1715	1595	1981	1552	1841	1368	1715	1595	1981	0.383183	0.0174353	1963	1444	1776	1558	2614	1863	1963	1444	1776	1558	2614	1863	0.414537	0.0320696
Csa7G407780	2846	2108	2457	2355	2244	2221	2846	2108	2457	2355	2244	2221	0.122357	0.557668	1712	2050	1762	2083	1836	2239	1712	2050	1762	2083	1836	2239	0.385852	0.0112535	2551	2021	2298	2100	3205	2718	2551	2021	2298	2100	3205	2718	0.428421	0.011423
Csa5G319920	3242	2600	2577	2687	3059	3053	3242	2600	2577	2687	3059	3053	0.304656	0.0649902	2470	2981	2309	2853	3002	2763	2470	2981	2309	2853	3002	2763	0.389698	0.017723	3257	3059	3164	3005	4000	3073	3257	3059	3164	3005	4000	3073	0.290281	0.0164654
Csa3G654980	1697	1192	1420	1558	1839	1388	1697	1192	1420	1558	1839	1388	0.399896	0.0861012	1198	1440	1284	1608	1250	1548	1198	1440	1284	1608	1250	1548	0.398729	0.0402164	1472	1280	1794	1504	2081	1653	1472	1280	1794	1504	2081	1653	0.40696	0.0435382
Csa4G008220	1196	915	869	957	1179	1124	1196	915	869	957	1179	1124	0.375354	0.0750234	842	1121	852	1026	1090	1029	842	1121	852	1026	1090	1029	0.398787	0.0352123	1253	905	1220	1080	1528	1361	1253	905	1220	1080	1528	1361	0.444145	0.0293499
Csa5G013280	2226	1846	2000	1903	2337	2048	2226	1846	2000	1903	2337	2048	0.28857	0.162627	1891	1966	1636	2084	2053	2034	1891	1966	1636	2084	2053	2034	0.400971	0.0117587	2455	2110	2323	2192	2767	2422	2455	2110	2323	2192	2767	2422	0.311318	0.0242802
Csa1G045500	2036	1648	1614	1926	1788	1787	2036	1648	1614	1926	1788	1787	0.294891	0.069906	1543	1938	1614	1807	1807	2133	1543	1938	1614	1807	1807	2133	0.402411	0.0050601	2022	1563	1970	1991	2630	1832	2022	1563	1970	1991	2630	1832	0.419846	0.00888405
Csa6G006840	1976	1456	1368	1494	1601	1348	1976	1456	1368	1494	1601	1348	0.13887	0.607861	1441	1426	1512	1593	1678	1695	1441	1426	1512	1593	1678	1695	0.404996	0.0182419	1505	1478	1585	1636	2184	1600	1505	1478	1585	1636	2184	1600	0.44559	0.00132781
Csa5G341040	1349	1443	1430	1451	1322	1780	1349	1443	1430	1451	1322	1780	0.327015	0.211085	1266	1499	1412	1729	1486	1501	1266	1499	1412	1729	1486	1501	0.409121	0.0374618	1102	1384	1473	1587	1727	1830	1102	1384	1473	1587	1727	1830	0.592399	0.0142312
Csa1G537520	1435	1085	1156	1067	1256	1185	1435	1085	1156	1067	1256	1185	0.176304	0.434205	914	959	847	1073	951	1062	914	959	847	1073	951	1062	0.411867	0.0166033	1201	1031	1280	1224	1602	1284	1201	1031	1280	1224	1602	1284	0.433081	0.0050636
Csa1G008500	2242	2287	1952	2049	2200	2524	2242	2287	1952	2049	2200	2524	0.289838	0.205308	1580	2010	1257	1888	1689	1877	1580	2010	1257	1888	1689	1877	0.412289	0.0462438	2209	1758	2108	2141	3008	2507	2209	1758	2108	2141	3008	2507	0.54068	0.000143205
Csa6G091840	5090	4027	3588	3829	3851	3741	5090	4027	3588	3829	3851	3741	0.0912696	0.70221	3301	3425	3754	4069	4004	3856	3301	3425	3754	4069	4004	3856	0.413234	0.0238807	3582	2921	3668	3322	4474	3943	3582	2921	3668	3322	4474	3943	0.416995	0.00830372
Csa7G446710	17780	12663	12884	13066	13285	12534	17780	12663	12884	13066	13285	12534	0.0934807	0.668437	11337	12245	10671	12128	12618	14350	11337	12245	10671	12128	12618	14350	0.416573	0.000171853	16207	11014	15704	15684	24288	18211	16207	11014	15704	15684	24288	18211	0.640844	0.000386844
Csa4G179170	3940	2874	3325	3129	3130	3132	3940	2874	3325	3129	3130	3132	0.132814	0.483296	2178	2547	2023	2593	2150	2972	2178	2547	2023	2593	2150	2972	0.420922	0.0130646	3675	2218	3438	2969	4961	4076	3675	2218	3438	2969	4961	4076	0.569381	0.0203176
Csa1G073710	1711	1498	1518	1574	1588	1678	1711	1498	1518	1574	1588	1678	0.267987	0.110265	1353	1438	1285	1684	1450	1517	1353	1438	1285	1684	1450	1517	0.423179	0.0174764	1761	1462	1602	1659	2266	1877	1761	1462	1602	1659	2266	1877	0.473105	0.000304337
Csa4G669240	641	588	388	543	594	572	641	588	388	543	594	572	0.320998	0.32005	587	563	509	595	687	620	587	563	509	595	687	620	0.426578	0.0445076	607	561	527	528	769	636	607	561	527	528	769	636	0.391445	0.0399359
Csa3G077660	1567	1707	1635	1657	1725	2056	1567	1707	1635	1657	1725	2056	0.366812	0.125409	1692	1484	1339	1711	1771	1699	1692	1484	1339	1711	1771	1699	0.427071	0.0265015	1199	1472	1552	2303	1528	1946	1199	1472	1552	2303	1528	1946	0.694052	0.0314221
Csa3G063680	3804	3472	3299	3356	3398	3270	3804	3472	3299	3356	3398	3270	0.156459	0.427763	2921	3178	2628	3216	3361	3421	2921	3178	2628	3216	3361	3421	0.427637	0.00116454	3654	3206	3805	3354	4341	3679	3654	3206	3805	3354	4341	3679	0.301313	0.0365506
Csa4G236360	498	436	350	534	460	452	498	436	350	534	460	452	0.411574	0.115244	321	383	331	362	372	461	321	383	331	362	372	461	0.432017	0.0458195	404	368	375	482	585	503	404	368	375	482	585	503	0.663717	8.7486e-05
Csa3G017020	4718	3731	4697	5021	4056	7750	4718	3731	4697	5021	4056	7750	0.583047	0.0500284	3771	3882	4192	4674	4053	4994	3771	3882	4192	4674	4053	4994	0.432675	0.0111488	2364	4795	5073	6312	5770	6285	2364	4795	5073	6312	5770	6285	0.798327	0.0312831
Csa1G586790	1378	1452	1320	1490	1642	1595	1378	1452	1320	1490	1642	1595	0.413047	0.0503074	1418	1561	1243	1426	1789	1647	1418	1561	1243	1426	1789	1647	0.435768	0.0130239	1462	1491	1391	1711	1803	1673	1462	1491	1391	1711	1803	1673	0.473104	0.0067753
Csa7G374670	3039	2129	2567	2634	2575	2874	3039	2129	2567	2634	2575	2874	0.307061	0.0670484	2315	2353	2654	2826	2727	2941	2315	2353	2654	2826	2727	2941	0.435811	0.013589	2722	2441	2843	2772	3319	2495	2722	2441	2843	2772	3319	2495	0.30809	0.0439998
Csa3G009510	12824	15914	10052	13436	15498	15474	12824	15914	10052	13436	15498	15474	0.415465	0.158608	11483	12683	10641	13611	13941	12483	11483	12683	10641	13611	13941	12483	0.438579	0.00505406	12579	13537	13160	13594	15529	16947	12579	13537	13160	13594	15529	16947	0.44845	0.0257811
Csa2G252050	26085	29289	18894	23788	32863	37786	26085	29289	18894	23788	32863	37786	0.571234	0.0578073	18967	21143	15250	23364	20475	19594	18967	21143	15250	23364	20475	19594	0.438925	0.0221057	17812	15161	20280	25087	33671	35677	17812	15161	20280	25087	33671	35677	1.04294	5.91213e-08
Csa5G615180	2889	2735	2083	2059	2264	2449	2889	2735	2083	2059	2264	2449	0.0478715	0.892561	1990	2131	1754	2373	2336	2044	1990	2131	1754	2373	2336	2044	0.439306	0.0192759	2830	1905	2376	2568	2926	2534	2830	1905	2376	2568	2926	2534	0.397728	0.034827
Csa7G066310	1676	1421	1483	1662	1623	1454	1676	1421	1483	1662	1623	1454	0.286537	0.135754	1247	1464	1313	1556	1577	1512	1247	1464	1313	1556	1577	1512	0.440151	0.0065636	1350	1200	1467	1445	1675	1414	1350	1200	1467	1445	1675	1414	0.387329	0.0198144
Csa2G006790	10815	11093	5865	9474	11468	12053	10815	11093	5865	9474	11468	12053	0.484471	0.143788	6880	7245	6063	6439	8121	8908	6880	7245	6063	6439	8121	8908	0.440528	0.00477332	5819	5265	7418	7648	10769	8345	5819	5265	7418	7648	10769	8345	0.732071	3.44583e-05
Csa2G285390	4094	3353	3030	3416	3425	3585	4094	3353	3030	3416	3425	3585	0.234169	0.165039	2964	3297	2971	3728	3433	3521	2964	3297	2971	3728	3433	3521	0.442734	0.00274929	4033	2958	3625	3370	4555	3839	4033	2958	3625	3370	4555	3839	0.359649	0.0244271
Csa6G493870	1702	1320	1187	1246	1688	1523	1702	1320	1187	1246	1688	1523	0.329678	0.185221	1227	1564	1084	1599	1503	1351	1227	1564	1084	1599	1503	1351	0.446378	0.0366991	1739	1382	1497	1553	2161	1594	1739	1382	1497	1553	2161	1594	0.404133	0.00360155
Csa3G146500	676	596	524	612	651	621	676	596	524	612	651	621	0.307081	0.1709	562	643	564	769	633	648	562	643	564	769	633	648	0.448706	0.0421862	741	581	575	725	1289	856	741	581	575	725	1289	856	0.786092	8.35198e-05
Csa6G411230	3817	3799	2730	3243	3650	4148	3817	3799	2730	3243	3650	4148	0.325205	0.211	3200	3184	2688	3370	3719	3469	3200	3184	2688	3370	3719	3469	0.450466	0.00434587	3304	2794	3228	3200	4470	4132	3304	2794	3228	3200	4470	4132	0.549562	0.000458357
Csa2G008130	1413	819	1333	1549	1252	1249	1413	819	1333	1549	1252	1249	0.43274	0.132793	943	1324	1215	1343	1306	1421	943	1324	1215	1343	1306	1421	0.456078	0.0180311	1030	948	1131	1479	1757	1714	1030	948	1131	1479	1757	1714	0.886989	5.93723e-08
Csa5G139600	1445	981	1242	1161	1029	1519	1445	981	1242	1161	1029	1519	0.256719	0.365075	1310	1514	1346	1642	1769	1443	1310	1514	1346	1642	1769	1443	0.456668	0.021222	1205	1471	1149	1806	1807	1513	1205	1471	1149	1806	1807	1513	0.633897	0.00451723
Csa7G069140	3721	4359	2939	2997	3428	3815	3721	4359	2939	2997	3428	3815	0.115921	0.769172	2965	3411	2427	3356	3633	3244	2965	3411	2427	3356	3633	3244	0.45767	0.0105258	3233	2896	3226	3866	5843	3935	3233	2896	3226	3866	5843	3935	0.736466	1.24977e-08
Csa4G312290	1491	1332	1095	1187	1065	1480	1491	1332	1095	1187	1065	1480	0.163566	0.588441	1156	1382	1053	1371	1420	1406	1156	1382	1053	1371	1420	1406	0.461114	0.00365932	1508	1400	1456	1691	1919	1965	1508	1400	1456	1691	1919	1965	0.57325	0.000675844
Csa2G360820	1098	1248	951	1049	1331	1136	1098	1248	951	1049	1331	1136	0.318198	0.29386	846	1084	639	945	979	1071	846	1084	639	945	979	1071	0.461729	0.0383488	953	912	925	930	1166	1031	953	912	925	930	1166	1031	0.373812	0.0185539
Csa3G183290	1178	1008	756	1016	1110	1143	1178	1008	756	1016	1110	1143	0.394603	0.0982485	868	965	890	1021	1247	915	868	965	890	1021	1247	915	0.46198	0.0492988	1199	986	1103	1117	1474	1186	1199	986	1103	1117	1474	1186	0.407642	0.00320685
Csa1G533450	2911	2959	1904	2532	2495	2277	2911	2959	1904	2532	2495	2277	0.145058	0.691822	2160	2267	1998	2333	2977	2214	2160	2267	1998	2333	2977	2214	0.46387	0.0299563	2280	1609	2119	1895	3212	2375	2280	1609	2119	1895	3212	2375	0.513417	0.0101155
Csa2G336120	811	622	519	855	763	675	811	622	519	855	763	675	0.481895	0.0518807	548	680	587	724	679	728	548	680	587	724	679	728	0.464076	0.0108272	643	736	686	718	905	770	643	736	686	718	905	770	0.415679	0.0361222
Csa1G467720	1621	2024	1459	1573	1824	1879	1621	2024	1459	1573	1824	1879	0.26545	0.412126	1454	1770	1232	1579	2008	1611	1454	1770	1232	1579	2008	1611	0.464312	0.0312582	1433	1351	1263	1816	2112	2740	1433	1351	1263	1816	2112	2740	0.948645	5.25495e-05
Csa3G800690	3456	2805	2359	2421	2356	2410	3456	2805	2359	2421	2356	2410	-0.0184214	0.956138	2046	2380	1778	2269	2389	2635	2046	2380	1778	2269	2389	2635	0.46528	0.00092542	2629	1724	2501	2519	4523	3127	2629	1724	2501	2519	4523	3127	0.762036	0.000373105
Csa6G444990	1258	1007	770	1104	1064	1235	1258	1007	770	1104	1064	1235	0.410445	0.0812349	969	1073	766	1068	1106	1118	969	1073	766	1068	1106	1118	0.465329	0.0104041	1210	855	1020	1180	1317	1103	1210	855	1020	1180	1317	1103	0.443584	0.017229
Csa1G181320	1265	1399	1105	1055	1083	1265	1265	1399	1105	1055	1083	1265	0.0750636	0.838932	927	1187	1095	1131	1334	1317	927	1187	1095	1131	1334	1317	0.465794	0.00931358	1071	987	1001	1282	1121	1213	1071	987	1001	1282	1121	1213	0.47446	0.0413452
Csa2G354800	4808	4702	2678	3785	3577	3521	4808	4702	2678	3785	3577	3521	0.0756776	0.868783	3465	3531	3133	3682	4067	4232	3465	3531	3133	3682	4067	4232	0.468751	0.000304874	3385	2695	3278	3471	4204	3105	3385	2695	3278	3471	4204	3105	0.413406	0.00490441
Csa2G369810	2609	2388	2029	2130	2036	2171	2609	2388	2029	2130	2036	2171	0.0858505	0.740037	1832	2320	1629	2132	2413	2230	1832	2320	1629	2132	2413	2230	0.468882	0.00719653	2569	1829	2057	2045	2758	2338	2569	1829	2057	2045	2758	2338	0.358872	0.0395331
Csa1G031900	6174	4487	5008	4662	6105	5136	6174	4487	5008	4662	6105	5136	0.268432	0.233208	4762	4767	3897	5158	5235	5457	4762	4767	3897	5158	5235	5457	0.469882	0.0008995	5533	4893	5009	4924	6724	5602	5533	4893	5009	4924	6724	5602	0.366163	0.00241918
Csa1G538130	781	567	668	567	796	737	781	567	668	567	796	737	0.302984	0.287525	720	724	551	789	827	728	720	724	551	789	827	728	0.47003	0.0334925	767	727	793	807	994	894	767	727	793	807	994	894	0.447516	0.0068216
Csa2G279200	510	394	397	459	448	540	510	394	397	459	448	540	0.39407	0.0731122	443	406	439	469	474	594	443	406	439	469	474	594	0.470513	0.0343546	491	401	466	456	631	532	491	401	466	456	631	532	0.46089	0.0135224
Csa3G126980	2793	2255	2830	2841	2850	2578	2793	2255	2830	2841	2850	2578	0.305445	0.140124	2025	2509	2259	2565	2447	3041	2025	2509	2259	2565	2447	3041	0.47088	0.00124585	2722	2121	2729	2529	3548	2825	2722	2121	2729	2529	3548	2825	0.438971	0.00438061
Csa6G141380	6023	5394	4917	4293	5307	4789	6023	5394	4917	4293	5307	4789	0.0537994	0.85841	4164	4991	3895	4856	5375	5143	4164	4991	3895	4856	5375	5143	0.47197	0.000735923	5529	4992	5017	4893	6339	5401	5529	4992	5017	4893	6339	5401	0.306664	0.0130992
Csa7G195270	2021	1612	1493	1692	1750	1545	2021	1612	1493	1692	1750	1545	0.2049	0.340877	1703	2107	1807	2287	2387	1924	1703	2107	1807	2287	2387	1924	0.47297	0.0197427	1927	1785	1856	1909	2148	2117	1927	1785	1856	1909	2148	2117	0.367997	0.0305587
Csa2G384990	830	579	660	510	543	495	830	579	660	510	543	495	-0.170903	0.518976	478	552	474	564	601	616	478	552	474	564	601	616	0.474215	0.00773486	665	520	601	550	828	734	665	520	601	550	828	734	0.449106	0.0317482
Csa2G122520	21720	15888	24813	18475	21137	17128	21720	15888	24813	18475	21137	17128	0.0994351	0.79471	15663	14837	14203	18180	16163	18843	15663	14837	14203	18180	16163	18843	0.475125	0.00106341	18270	14367	19268	21947	23168	25990	18270	14367	19268	21947	23168	25990	0.684722	0.000573452
Csa1G527950	1598	1234	1235	1423	1269	1420	1598	1234	1235	1423	1269	1420	0.25777	0.139595	1170	1413	950	1560	1088	1521	1170	1413	950	1560	1088	1521	0.475966	0.0450984	1556	1136	1618	1277	2200	1750	1556	1136	1618	1277	2200	1750	0.476269	0.0409318
Csa1G164670	878	907	759	814	993	906	878	907	759	814	993	906	0.32194	0.218531	726	765	749	759	979	934	726	765	749	759	979	934	0.478499	0.0133749	896	862	941	928	1382	850	896	862	941	928	1382	850	0.415375	0.0290464
Csa6G135400	1819	1535	1566	1576	1680	1862	1819	1535	1566	1576	1680	1862	0.292397	0.0932619	1520	1607	1152	1702	1729	1624	1520	1607	1152	1702	1729	1624	0.478856	0.0122242	1686	1517	1750	1593	1975	1731	1686	1517	1750	1593	1975	1731	0.308294	0.0477854
Csa7G267900	126610	95261	131085	111774	136658	117568	126610	95261	131085	111774	136658	117568	0.290656	0.228373	124195	106765	105784	131722	133691	136406	124195	106765	105784	131722	133691	136406	0.478866	0.00295448	99560	125501	115148	153860	128427	145709	99560	125501	115148	153860	128427	145709	0.55966	0.029469
Csa5G569870	1075	1341	834	788	922	1204	1075	1341	834	788	922	1204	0.0593643	0.915867	647	723	524	721	766	756	647	723	524	721	766	756	0.479761	0.0123861	822	788	604	1535	1270	1552	822	788	604	1535	1270	1552	1.21591	9.06757e-07
Csa3G877610	6494	5713	5897	5603	6411	7317	6494	5713	5897	5603	6411	7317	0.326321	0.0863725	6039	6602	5463	7310	7042	7128	6039	6602	5463	7310	7042	7128	0.480528	0.000363364	5366	5706	6022	6720	6259	6931	5366	5706	6022	6720	6259	6931	0.447469	0.0449224
Csa1G007860	4645	5243	3559	4757	5107	5298	4645	5243	3559	4757	5107	5298	0.398251	0.124558	3899	4178	4313	4837	4750	5260	3899	4178	4313	4837	4750	5260	0.484306	0.000672242	3248	3136	3454	5152	4763	4453	3248	3136	3454	5152	4763	4453	0.771459	1.8943e-05
Csa4G648530	1932	2168	1511	1157	1140	1158	1932	2168	1511	1157	1140	1158	-0.474108	0.0593049	1443	1479	1279	1642	1715	1649	1443	1479	1279	1642	1715	1649	0.484429	0.00188466	1460	1071	1299	1400	2135	1279	1460	1071	1299	1400	2135	1279	0.522664	0.00643823
Csa6G087950	1630	1265	1388	1636	1513	1149	1630	1265	1388	1636	1513	1149	0.248902	0.378875	1173	1220	1166	1333	1482	1447	1173	1220	1166	1333	1482	1447	0.487064	0.00169969	1741	1179	1603	1533	1904	1766	1741	1179	1603	1533	1904	1766	0.422607	0.0389163
Csa5G156160	1026	776	1099	1110	1126	1014	1026	776	1099	1110	1126	1014	0.40045	0.101924	1008	1041	849	1103	1194	1163	1008	1041	849	1103	1194	1163	0.487486	0.00331538	1034	919	966	1037	1333	1051	1034	919	966	1037	1333	1051	0.43503	0.00106148
Csa6G148270	1299	985	1234	1246	1420	1222	1299	985	1234	1246	1420	1222	0.384716	0.070007	1130	1182	1138	1415	1259	1463	1130	1182	1138	1415	1259	1463	0.487812	0.00208062	1161	1007	1037	1155	1386	1265	1161	1007	1037	1155	1386	1265	0.463037	0.00207094
Csa4G082330	449	324	459	462	440	497	449	324	459	462	440	497	0.420262	0.109018	398	394	466	484	493	540	398	394	466	484	493	540	0.488752	0.0352123	317	487	384	492	645	500	317	487	384	492	645	500	0.652621	0.0207112
Csa7G219240	718	548	644	662	679	510	718	548	644	662	679	510	0.197976	0.540527	558	588	536	668	575	783	558	588	536	668	575	783	0.490783	0.0113885	599	582	574	682	702	685	599	582	574	682	702	685	0.458117	0.0248751
Csa3G020000	989	998	775	745	886	844	989	998	775	745	886	844	0.0732806	0.844527	709	843	643	865	870	891	709	843	643	865	870	891	0.493944	0.00345945	876	855	948	798	1227	1095	876	855	948	798	1227	1095	0.420422	0.0453534
Csa6G000080	372154	412927	317566	312229	368724	416103	372154	412927	317566	312229	368724	416103	0.215211	0.461442	355055	396694	271488	426982	447169	341744	355055	396694	271488	426982	447169	341744	0.496526	0.0257651	370326	391561	374432	384380	448197	457370	370326	391561	374432	384380	448197	457370	0.398385	0.0269703
Csa6G012810	2142	2433	1990	1932	2003	2845	2142	2433	1990	1932	2003	2845	0.263425	0.418218	1797	1758	1154	1877	1989	1771	1797	1758	1154	1877	1989	1771	0.499808	0.032933	943	1167	1023	2884	2648	3581	943	1167	1023	2884	2648	3581	1.77111	1.78267e-13
Csa6G168260	880	811	730	741	919	841	880	811	730	741	919	841	0.281987	0.255648	659	771	696	836	815	919	659	771	696	836	815	919	0.501467	0.0016436	899	703	880	811	1179	888	899	703	880	811	1179	888	0.415428	0.0170673
Csa5G604970	4274	4353	2428	4277	4299	4977	4274	4353	2428	4277	4299	4977	0.528214	0.0764423	4133	4678	3001	4856	4885	4372	4133	4678	3001	4856	4885	4372	0.50151	0.0161114	4864	3867	4378	3998	5666	5289	4864	3867	4378	3998	5666	5289	0.40154	0.0213134
Csa3G120400	1016	884	600	784	914	1084	1016	884	600	784	914	1084	0.395715	0.20102	657	710	688	754	835	904	657	710	688	754	835	904	0.502259	0.00257232	1006	742	818	977	1117	943	1006	742	818	977	1117	943	0.462081	0.00883573
Csa5G167200	2457	1623	2706	2548	2979	2238	2457	1623	2706	2548	2979	2238	0.437171	0.14793	1870	2003	2772	2363	2590	3204	1870	2003	2772	2363	2590	3204	0.502849	0.0490333	1140	1995	1472	2938	1853	2089	1140	1995	1472	2938	1853	2089	0.810431	0.0330399
Csa1G655950	1873	1534	1329	1531	1408	1450	1873	1534	1329	1531	1408	1450	0.132649	0.582342	1425	1376	1365	1671	1558	1839	1425	1376	1365	1671	1558	1839	0.504981	0.00109924	1645	1301	1598	1567	1837	1657	1645	1301	1598	1567	1837	1657	0.373276	0.0250846
Csa3G651710	3401	3317	2277	2827	3507	3848	3401	3317	2277	2827	3507	3848	0.412995	0.131516	2603	2824	2615	2865	3472	3422	2603	2824	2615	2865	3472	3422	0.50522	0.00044661	3212	2598	3204	3330	3607	3273	3212	2598	3204	3330	3607	3273	0.400964	0.0156948
Csa3G415100	4446	4154	3744	3992	4669	4708	4446	4154	3744	3992	4669	4708	0.347679	0.0635295	3945	4539	3697	4996	4742	4969	3945	4539	3697	4996	4742	4969	0.505919	0.000109854	3936	4327	4316	6078	5330	5159	3936	4327	4316	6078	5330	5159	0.622434	0.00344092
Csa7G188690	2192	1476	1763	2098	2075	1782	2192	1476	1763	2098	2075	1782	0.382778	0.0577043	1895	2049	1988	2119	2768	2302	1895	2049	1988	2119	2768	2302	0.506542	0.00724477	2391	1992	2249	2361	3352	2094	2391	1992	2249	2361	3352	2094	0.429778	0.00760112
Csa3G846060	2849	2625	2584	2357	2941	2846	2849	2625	2584	2357	2941	2846	0.247405	0.268067	2236	2441	1591	2560	2674	2298	2236	2441	1591	2560	2674	2298	0.509141	0.0194501	2667	2716	2611	2581	3964	2932	2667	2716	2611	2581	3964	2932	0.437294	0.00369179
Csa1G181560	441	355	412	522	444	376	441	355	412	522	444	376	0.390438	0.177428	283	324	357	409	369	396	283	324	357	409	369	396	0.510038	0.0440844	404	334	336	406	608	572	404	334	336	406	608	572	0.771224	0.000366026
Csa7G049210	34702	31779	34556	28224	36838	33058	34702	31779	34556	28224	36838	33058	0.188705	0.457506	30372	33633	28997	38134	36692	38106	30372	33633	28997	38134	36692	38106	0.512094	1.96678e-05	32046	29462	37451	37742	38014	41903	32046	29462	37451	37742	38014	41903	0.477399	0.0242111
Csa6G087790	23364	22670	20598	16893	20697	22238	23364	22670	20598	16893	20697	22238	0.073427	0.81443	17692	19717	13367	21822	20151	19228	17692	19717	13367	21822	20151	19228	0.512352	0.00643254	21429	19761	23225	20136	26038	25399	21429	19761	23225	20136	26038	25399	0.364754	0.0390675
NewGene_1600	1470	1214	1215	929	1106	1198	1470	1214	1215	929	1106	1198	-0.0326102	0.924581	950	1308	1068	1342	1490	1180	950	1308	1068	1342	1490	1180	0.513231	0.0194883	1305	1404	1212	1373	1600	1515	1305	1404	1212	1373	1600	1515	0.40696	0.0337817
Csa3G838720	42380	48065	55563	36375	48846	44565	42380	48065	55563	36375	48846	44565	0.0458232	0.922104	44728	47356	47248	63036	59488	46136	44728	47356	47248	63036	59488	46136	0.513784	0.01934	34543	50315	42093	60820	51205	66291	34543	50315	42093	60820	51205	66291	0.718338	0.0128983
Csa2G351690	1361	996	953	863	964	1105	1361	996	953	863	964	1105	0.0713551	0.823331	980	934	828	1184	1157	984	980	934	828	1184	1157	984	0.513915	0.0171885	1036	702	808	1111	1228	1139	1036	702	808	1111	1228	1139	0.67632	0.000402531
Csa3G640610	658	627	580	570	689	638	658	627	580	570	689	638	0.256809	0.32773	500	605	455	659	626	603	500	605	455	659	626	603	0.514714	0.011774	632	539	542	581	736	601	632	539	542	581	736	601	0.372223	0.0288324
Csa2G005920	365	227	305	373	287	460	365	227	305	373	287	460	0.564141	0.0762936	260	403	299	366	410	389	260	403	299	366	410	389	0.516039	0.0448392	375	308	328	396	543	418	375	308	328	396	543	418	0.629183	0.000398152
Csa4G376140	4243	3990	4267	4093	4123	5025	4243	3990	4267	4093	4123	5025	0.308733	0.127287	4416	5149	4416	5107	5452	6562	4416	5149	4416	5107	5452	6562	0.516721	3.10504e-05	5352	5158	3982	5452	6111	5672	5352	5158	3982	5452	6111	5672	0.467067	0.0164922
Csa5G603960	7400	6854	6240	5711	7024	6690	7400	6854	6240	5711	7024	6690	0.156399	0.518333	5422	6535	4883	6965	6793	6662	5422	6535	4883	6965	6793	6662	0.51715	0.000496632	7203	6190	7465	6675	8587	7413	7203	6190	7465	6675	8587	7413	0.330532	0.0199016
Csa2G350990	551	484	530	514	552	534	551	484	530	514	552	534	0.265121	0.270371	417	428	495	565	526	553	417	428	495	565	526	553	0.518175	0.024759	604	596	537	796	797	642	604	596	537	796	797	642	0.579646	0.00548095
Csa1G179740	1966	1033	1890	1899	2401	1760	1966	1033	1890	1899	2401	1760	0.565251	0.0785094	1579	1777	2255	2253	2161	2506	1579	1777	2255	2253	2161	2506	0.518807	0.0208915	1474	1748	1953	2612	2146	2024	1474	1748	1953	2612	2146	2024	0.615321	0.0216354
Csa5G638470	2444	2118	1957	1869	2020	2020	2444	2118	1957	1869	2020	2020	0.0956287	0.680538	1808	1725	1336	1900	2082	1956	1808	1725	1336	1900	2082	1956	0.519414	0.00502203	2362	1697	2296	1943	3245	2189	2362	1697	2296	1943	3245	2189	0.408083	0.0488555
Csa5G534990	2154	2278	2094	1790	2094	2005	2154	2278	2094	1790	2094	2005	0.0765584	0.816811	1798	2292	1426	2571	2129	1970	1798	2292	1426	2571	2129	1970	0.525248	0.0299514	2374	1900	2443	2288	2923	2620	2374	1900	2443	2288	2923	2620	0.434838	0.00805927
Csa4G307910	12059	8720	9733	9778	11671	9946	12059	8720	9733	9778	11671	9946	0.288375	0.132909	9072	10335	8542	10615	11767	11891	9072	10335	8542	10615	11767	11891	0.525365	7.87408e-06	12260	8995	11782	10598	15206	11195	12260	8995	11782	10598	15206	11195	0.366489	0.0235817
Csa3G645880	738	801	672	720	1002	941	738	801	672	720	1002	941	0.493831	0.0752131	721	883	726	908	1018	923	721	883	726	908	1018	923	0.525765	0.00304437	1109	691	956	849	1531	1041	1109	691	956	849	1531	1041	0.505862	0.0454204
Csa6G523990	6256	6657	5116	5972	6536	7283	6256	6657	5116	5972	6536	7283	0.360252	0.11935	5587	5860	5103	6819	6784	6686	5587	5860	5103	6819	6784	6686	0.525891	8.96868e-05	5851	5827	5755	5931	7813	6127	5851	5827	5755	5931	7813	6127	0.390477	0.0010513
Csa7G045540	7152	6440	5772	5465	6446	6232	7152	6440	5772	5465	6446	6232	0.141834	0.54049	6100	7301	6066	8289	8183	7289	6100	7301	6066	8289	8183	7289	0.526748	0.00118989	6244	6365	7252	8355	8289	8444	6244	6365	7252	8355	8289	8444	0.560022	0.00320111
Csa2G404730	1321	1186	1326	1201	1655	1156	1321	1186	1326	1201	1655	1156	0.30091	0.324504	1057	1072	980	1122	1241	1488	1057	1072	980	1122	1241	1488	0.529104	0.000813382	877	837	786	1162	1321	1317	877	837	786	1162	1321	1317	0.822336	8.19124e-07
Csa5G160160	22117	18647	29852	18428	21756	21557	22117	18647	29852	18428	21756	21557	0.0308267	0.951175	20786	18855	19032	26990	21427	24276	20786	18855	19032	26990	21427	24276	0.535725	0.00307755	16605	21649	21338	28372	21316	32998	16605	21649	21338	28372	21316	32998	0.713598	0.0243775
Csa6G376290	1354	1274	1103	1217	1297	1220	1354	1274	1103	1217	1297	1220	0.23531	0.2904	993	1274	904	1328	1206	1376	993	1274	904	1328	1206	1376	0.539352	0.00152941	1406	1001	1143	1322	1716	1501	1406	1001	1143	1322	1716	1501	0.57031	0.000617644
Csa4G604520	395	398	387	395	582	409	395	398	387	395	582	409	0.463325	0.164604	350	471	366	584	412	464	350	471	366	584	412	464	0.540825	0.0476673	427	425	448	422	608	555	427	425	448	422	608	555	0.489753	0.0233372
Csa6G006710	1606	1152	1315	1437	1467	1279	1606	1152	1315	1437	1467	1279	0.284967	0.161586	1164	1102	1324	1517	1341	1641	1164	1102	1324	1517	1341	1641	0.542192	0.00682207	1436	1162	1205	1097	1802	1431	1436	1162	1205	1097	1802	1431	0.385805	0.0457102
Csa1G616310	1237	960	831	954	985	1005	1237	960	831	954	985	1005	0.205598	0.381074	775	942	725	1085	1019	903	775	942	725	1085	1019	903	0.542699	0.00835518	1101	904	1129	1038	1480	1061	1101	904	1129	1038	1480	1061	0.39105	0.0192956
Csa7G393450	2010	1566	1016	2369	1359	2134	2010	1566	1016	2369	1359	2134	0.600305	0.0812393	998	1552	936	1402	1191	1715	998	1552	936	1402	1191	1715	0.543076	0.0217959	1797	1072	1174	1457	2770	1640	1797	1072	1174	1457	2770	1640	0.725634	0.0051372
Csa5G576790	1862	1504	1485	1692	1685	1564	1862	1504	1485	1692	1685	1564	0.268002	0.12896	1348	1634	1699	2001	1865	1964	1348	1634	1699	2001	1865	1964	0.544432	0.00269051	1384	1489	1555	1994	2097	1836	1384	1489	1555	1994	2097	1836	0.634361	0.000275639
Csa3G731020	1763	1885	1194	1474	1538	1679	1763	1885	1194	1474	1538	1679	0.183794	0.604471	1491	1356	1069	1507	1535	1855	1491	1356	1069	1507	1535	1855	0.546572	0.00345888	1639	1333	1352	1762	2266	1680	1639	1333	1352	1762	2266	1680	0.607272	4.31887e-06
Csa3G221730	2709	2264	1587	1519	1880	2042	2709	2264	1587	1519	1880	2042	-0.0248199	0.959253	1588	1917	1562	2136	2112	2033	1588	1917	1562	2136	2112	2033	0.546581	0.000346699	1662	1794	1703	2180	2512	2320	1662	1794	1703	2180	2512	2320	0.654239	3.52295e-05
Csa6G331000	629	557	601	469	579	450	629	557	601	469	579	450	-0.0190031	0.967991	547	488	545	698	610	671	547	488	545	698	610	671	0.547445	0.0125526	489	528	591	577	706	605	489	528	591	577	706	605	0.437363	0.0380955
Csa3G819880	445	256	400	467	421	365	445	256	400	467	421	365	0.438328	0.182419	294	476	356	422	414	570	294	476	356	422	414	570	0.549988	0.0356413	384	261	476	481	550	475	384	261	476	481	550	475	0.645124	0.0274886
Csa5G636590	858	871	644	697	885	904	858	871	644	697	885	904	0.298292	0.328518	680	882	474	741	964	806	680	882	474	741	964	806	0.550277	0.0476773	811	841	816	951	1128	965	811	841	816	951	1128	965	0.511086	0.00149708
Csa7G073550	3724	5528	2420	2760	2906	3029	3724	5528	2420	2760	2906	3029	-0.211813	0.684838	3070	3491	2266	3744	3881	3300	3070	3491	2266	3744	3881	3300	0.55323	0.00817403	3725	2583	2874	3075	3744	3566	3725	2583	2874	3075	3744	3566	0.400768	0.0367227
Csa7G419610	23852	23509	18330	27948	25785	18508	23852	23509	18330	27948	25785	18508	0.373244	0.200482	14302	15874	16787	18064	19619	21506	14302	15874	16787	18064	19619	21506	0.554568	0.000136065	16491	13145	16200	26833	24512	25201	16491	13145	16200	26833	24512	25201	0.973826	5.92125e-08
Csa1G181540	294	283	307	370	352	291	294	283	307	370	352	291	0.426198	0.162011	246	240	288	317	302	360	246	240	288	317	302	360	0.555885	0.0339906	310	231	351	351	401	415	310	231	351	351	401	415	0.611502	0.0266711
Csa1G161600	1086	1094	998	989	1134	1145	1086	1094	998	989	1134	1145	0.267951	0.26337	873	1036	761	1155	1118	1051	873	1036	761	1155	1118	1051	0.556585	0.00272485	1216	985	1159	1146	1516	1080	1216	985	1159	1146	1516	1080	0.358753	0.0218825
Csa7G030510	9998	6094	8415	9278	9135	7695	9998	6094	8415	9278	9135	7695	0.344269	0.14527	8966	9765	10412	9603	13573	13917	8966	9765	10412	9603	13573	13917	0.564783	0.00328413	9851	8306	10184	9795	11563	9425	9851	8306	10184	9795	11563	9425	0.331631	0.0206876
Csa1G086920	4236	4738	3205	3651	3865	4186	4236	4738	3205	3651	3865	4186	0.16755	0.612906	3082	3765	2780	4116	4338	3612	3082	3765	2780	4116	4338	3612	0.569435	0.00186797	4193	3419	3922	3941	5076	4588	4193	3419	3922	3941	5076	4588	0.451731	0.00115013
Csa6G006730	1565	1574	1326	1211	1214	1208	1565	1574	1326	1211	1214	1208	-0.0679631	0.826984	1089	1263	1007	1429	1479	1330	1089	1263	1007	1429	1479	1330	0.573375	0.000781232	1736	1360	1378	1450	1921	1484	1736	1360	1378	1450	1921	1484	0.325821	0.0385131
Csa7G012410	17945	19375	13626	14619	12786	20333	17945	19375	13626	14619	12786	20333	0.127826	0.755687	12127	14049	7615	14545	13573	14347	12127	14049	7615	14545	13573	14347	0.574796	0.0116945	13404	9081	9620	15248	17026	14924	13404	9081	9620	15248	17026	14924	0.78121	4.21058e-06
Csa2G350460	1294	948	1383	1293	1671	1389	1294	948	1383	1293	1671	1389	0.502874	0.0523458	1070	1125	1102	1368	1492	1330	1070	1125	1102	1368	1492	1330	0.575976	0.000886169	1153	917	1271	1458	1856	1484	1153	917	1271	1458	1856	1484	0.73121	1.09253e-05
Csa4G269110	1345	1135	1478	1305	1564	1413	1345	1135	1478	1305	1564	1413	0.345315	0.161915	1312	1244	1456	1666	1675	1806	1312	1244	1456	1666	1675	1806	0.578348	0.00137196	916	1223	1387	1632	1411	1630	916	1223	1387	1632	1411	1630	0.632002	0.0354803
Csa2G372130	5657	4834	5042	5427	5830	5165	5657	4834	5042	5427	5830	5165	0.317167	0.0580529	4646	4521	4609	5485	5876	6280	4646	4521	4609	5485	5876	6280	0.578505	1.92499e-05	4456	4433	4948	5105	6150	4821	4456	4433	4948	5105	6150	4821	0.421923	0.00313275
Csa7G419650	20194	17422	12305	21221	19884	15352	20194	17422	12305	21221	19884	15352	0.424461	0.127656	12360	13735	12345	14131	16740	18288	12360	13735	12345	14131	16740	18288	0.57853	3.98669e-06	14006	10125	13043	19565	18400	21336	14006	10125	13043	19565	18400	21336	0.913119	6.19289e-06
Csa6G330990	4901	4375	4301	3456	4253	3937	4901	4375	4301	3456	4253	3937	0.0134731	0.969491	3885	4148	4162	5288	5290	4953	3885	4148	4162	5288	5290	4953	0.57884	0.000213559	3831	3857	4613	4714	4899	5049	3831	3857	4613	4714	4899	5049	0.474783	0.0190554
Csa5G210030	701	465	606	602	795	539	701	465	606	602	795	539	0.378977	0.238959	458	669	583	733	741	693	458	669	583	733	741	693	0.579198	0.00880101	637	639	636	753	1031	866	637	639	636	753	1031	866	0.673488	1.52931e-05
Csa3G782780	2360	2173	2186	2091	2493	2262	2360	2173	2186	2091	2493	2262	0.259542	0.220013	1994	2222	2040	2651	2814	2487	1994	2222	2040	2651	2814	2487	0.579799	0.00030781	2237	2071	2343	2442	2902	2543	2237	2071	2343	2442	2902	2543	0.457999	0.00096732
Csa3G642670	498	485	507	533	616	496	498	485	507	533	616	496	0.372719	0.173123	412	460	466	553	572	586	412	460	466	553	572	586	0.581025	0.00255692	554	378	525	568	732	597	554	378	525	568	732	597	0.593939	0.00379103
Csa3G842640	361	224	284	367	268	247	361	224	284	367	268	247	0.273745	0.496909	320	259	333	383	342	454	320	259	333	383	342	454	0.581042	0.0358028	226	236	336	371	409	297	226	236	336	371	409	297	0.638048	0.0355793
Csa3G824950	313	394	248	397	352	493	313	394	248	397	352	493	0.595472	0.0931806	256	288	280	365	354	335	256	288	280	365	354	335	0.586795	0.0133577	441	332	342	496	612	515	441	332	342	496	612	515	0.756317	3.95179e-05
Csa4G098200	350	241	337	276	342	292	350	241	337	276	342	292	0.215312	0.568368	280	270	285	342	339	398	280	270	285	342	339	398	0.58976	0.00868658	216	238	264	283	412	424	216	238	264	283	412	424	0.845741	0.00189614
Csa7G234710	3179	3274	2955	2189	3300	2564	3179	3274	2955	2189	3300	2564	0.00523354	0.991295	2398	3081	2836	4019	3319	3279	2398	3081	2836	4019	3319	3279	0.590313	0.00258917	3337	2834	3512	3226	4034	3449	3337	2834	3512	3226	4034	3449	0.356392	0.017033
Csa6G190300	890	890	332	789	965	955	890	890	332	789	965	955	0.603113	0.196517	520	594	573	776	669	723	520	594	573	776	669	723	0.592193	0.00221061	454	448	547	719	1281	1215	454	448	547	719	1281	1215	1.3469	2.41384e-08
Csa1G039070	3432	3345	3242	3323	3731	3258	3432	3345	3242	3323	3731	3258	0.271626	0.203268	2664	3252	2517	3776	3367	3674	2664	3252	2517	3776	3367	3674	0.595578	3.70525e-05	3528	2844	3835	3491	5008	4063	3528	2844	3835	3491	5008	4063	0.503559	0.00246846
CsaUNG030540	146	123	0	154	134	30	146	123	0	154	134	30	0.528895	0.888947	155	184	150	221	191	217	155	184	150	221	191	217	0.596277	0.0310592	15	132	85	204	224	250	15	132	85	204	224	250	1.72882	0.0183506
Csa2G365660	2042	1761	1989	1921	2436	1919	2042	1761	1989	1921	2436	1919	0.351633	0.135306	1472	1959	1539	2373	2037	1940	1472	1959	1539	2373	2037	1940	0.596713	0.00222991	1882	1905	2351	2035	2821	2635	1882	1905	2351	2035	2821	2635	0.49264	0.0163905
Csa7G322590	2947	2604	3049	2567	3434	3539	2947	2604	3049	2567	3434	3539	0.379293	0.118655	2837	2905	2930	3699	3573	3964	2837	2905	2930	3699	3573	3964	0.597536	1.00104e-05	2223	2634	2755	3711	2992	3703	2223	2634	2755	3711	2992	3703	0.685089	0.00982956
Csa4G022850	365	212	355	347	320	388	365	212	355	347	320	388	0.423587	0.212758	228	335	324	403	361	381	228	335	324	403	361	381	0.601165	0.0263113	308	315	288	443	599	434	308	315	288	443	599	434	0.893931	6.69292e-07
Csa2G351710	1269	1075	938	1069	1120	926	1269	1075	938	1069	1120	926	0.167263	0.548533	1111	1406	1059	1489	1519	1604	1111	1406	1059	1489	1519	1604	0.602316	4.20062e-05	1176	1133	1055	1393	1578	1606	1176	1133	1055	1393	1578	1606	0.663219	0.000129977
Csa6G133800	578	572	558	720	604	642	578	572	558	720	604	642	0.430173	0.0602953	533	616	458	718	682	670	533	616	458	718	682	670	0.60363	0.00180536	618	487	604	626	751	587	618	487	604	626	751	587	0.412087	0.0271124
Csa2G356630	5365	5648	4072	4294	4985	5020	5365	5648	4072	4294	4985	5020	0.151885	0.628818	4249	4693	3640	5308	5823	5107	4249	4693	3640	5308	5823	5107	0.60594	0.00013346	5139	4420	4633	5373	6149	5475	5139	4420	4633	5373	6149	5475	0.47717	0.000172432
Csa1G665330	510	350	478	366	553	429	510	350	478	366	553	429	0.256721	0.50425	308	408	269	497	344	426	308	408	269	497	344	426	0.606632	0.0314231	429	397	469	496	631	489	429	397	469	496	631	489	0.523958	0.00405266
Csa3G019930	5866	5649	5005	5372	6372	5923	5866	5649	5005	5372	6372	5923	0.328837	0.0982485	4520	4951	4128	6226	5763	5594	4520	4951	4128	6226	5763	5594	0.606913	5.17882e-05	6373	4820	6678	5495	7977	6528	6373	4820	6678	5495	7977	6528	0.367981	0.0484595
Csa3G076540	1449	1055	1374	988	1262	893	1449	1055	1374	988	1262	893	-0.058604	0.891353	816	820	1177	1041	1246	1431	816	820	1177	1041	1246	1431	0.609044	0.0213683	729	704	759	1471	1016	1006	729	704	759	1471	1016	1006	0.912637	0.00109077
Csa6G524610	1289	1200	910	1168	948	1181	1289	1200	910	1168	948	1181	0.190267	0.521382	813	908	809	1125	1041	1127	813	908	809	1125	1041	1127	0.610648	6.48278e-05	1132	757	885	1117	1355	1142	1132	757	885	1117	1355	1142	0.600696	0.000984242
Csa2G439140	1464	1409	1377	1599	1370	1772	1464	1409	1377	1599	1370	1772	0.383683	0.0617203	1390	1356	1328	1749	1531	2066	1390	1356	1328	1749	1531	2066	0.611074	0.000203684	1014	1437	1278	1643	1637	1690	1014	1437	1278	1643	1637	1690	0.628805	0.0152691
Csa2G354990	198	131	183	196	234	200	198	131	183	196	234	200	0.545097	0.101545	197	250	182	297	216	305	197	250	182	297	216	305	0.612628	0.0322186	120	179	193	265	243	219	120	179	193	265	243	219	0.776013	0.0351138
Csa2G233010	3705	3835	3502	3693	4048	3885	3705	3835	3502	3693	4048	3885	0.300506	0.14998	2926	3355	2738	3832	3920	3982	2926	3355	2738	3832	3920	3982	0.612862	7.95065e-07	4330	3494	4651	3958	5334	4644	4330	3494	4651	3958	5334	4644	0.36946	0.0350657
Csa1G570180	6146	7229	4060	5762	7531	7229	6146	7229	4060	5762	7531	7229	0.461618	0.163185	3638	4301	4257	5429	5376	5109	3638	4301	4257	5429	5376	5109	0.615193	0.000120704	5204	4087	5023	5754	8239	6078	5204	4087	5023	5754	8239	6078	0.689246	7.33798e-08
Csa3G611910	1382	1182	1351	1291	1389	1350	1382	1182	1351	1291	1389	1350	0.275263	0.164524	1072	1293	1280	1680	1534	1547	1072	1293	1280	1680	1534	1547	0.616656	0.000587238	978	1397	1357	1577	1589	1808	978	1397	1357	1577	1589	1808	0.631507	0.0243559
Csa2G351580	2878	2845	2287	2212	2629	2414	2878	2845	2287	2212	2629	2414	0.0897041	0.779235	2366	2696	2034	3270	3208	2728	2366	2696	2034	3270	3208	2728	0.618434	0.000915681	2659	2396	2437	2822	3202	2961	2659	2396	2437	2822	3202	2961	0.479442	0.000609854
Csa4G109020	4358	5634	2635	3625	4029	4088	4358	5634	2635	3625	4029	4088	0.117018	0.826103	3168	3353	2254	3946	4199	3220	3168	3353	2254	3946	4199	3220	0.619596	0.00658011	4004	2978	3707	3478	4467	3928	4004	2978	3707	3478	4467	3928	0.366465	0.0229804
Csa6G362950	2581	2004	3784	2545	3497	2292	2581	2004	3784	2545	3497	2292	0.224318	0.645144	2986	2460	3119	2937	4176	4274	2986	2460	3119	2937	4176	4274	0.619707	0.00701741	1425	2351	2374	4210	2352	2660	1425	2351	2374	4210	2352	2660	0.824229	0.0421482
Csa6G505970	1300	781	814	920	884	873	1300	781	814	920	884	873	0.14701	0.632542	914	882	1038	1398	1195	1126	914	882	1038	1398	1195	1126	0.620021	0.00710791	900	698	876	1178	1548	1620	900	698	876	1178	1548	1620	1.03222	8.85129e-08
Csa5G146910	609	594	604	552	941	721	609	594	604	552	941	721	0.524133	0.107273	555	573	557	720	711	785	555	573	557	720	711	785	0.620108	0.000187008	376	455	554	959	881	996	376	455	554	959	881	996	1.25883	1.09925e-06
Csa1G181420	1041	996	827	1098	953	991	1041	996	827	1098	953	991	0.319769	0.158464	857	944	630	1116	1047	996	857	944	630	1116	1047	996	0.620135	0.00344048	1094	806	1107	1059	1249	1121	1094	806	1107	1059	1249	1121	0.408241	0.0419749
Csa3G124950	2136	1690	1806	1785	1686	1657	2136	1690	1806	1785	1686	1657	0.104932	0.621077	1160	1377	1391	1536	1657	1995	1160	1377	1391	1536	1657	1995	0.621065	0.000175408	1627	1260	1666	1553	2217	1816	1627	1260	1666	1553	2217	1816	0.500889	0.00313282
Csa3G665600	6740	2295	5006	8330	3848	4835	6740	2295	5006	8330	3848	4835	0.55064	0.270928	4994	5925	4634	5923	7261	7220	4994	5925	4634	5923	7261	7220	0.623149	6.63832e-06	6287	5404	5802	8302	8724	7102	6287	5404	5802	8302	8724	7102	0.681936	1.43595e-06
Csa1G123500	659	606	569	514	530	424	659	606	569	514	530	424	-0.0853141	0.81804	466	439	460	712	464	625	466	439	460	712	464	625	0.625022	0.018354	588	524	650	698	809	665	588	524	650	698	809	665	0.513242	0.0050839
Csa2G404830	1471	951	1556	1482	1623	1475	1471	951	1556	1482	1623	1475	0.445621	0.0970351	1495	1753	1375	2139	1872	2050	1495	1753	1375	2139	1872	2050	0.626375	4.19657e-05	1247	1473	1407	1943	2046	1642	1247	1473	1407	1943	2046	1642	0.656714	0.000735729
Csa4G642420	412	342	393	371	432	361	412	342	393	371	432	361	0.258524	0.383149	346	245	313	318	416	478	346	245	313	318	416	478	0.628718	0.0388498	314	266	255	431	428	358	314	266	255	431	428	358	0.764659	0.000674327
Csa7G073760	21617	22369	20039	14951	20663	17636	21617	22369	20039	14951	20663	17636	-0.0378281	0.926162	15552	16944	11589	20800	18953	17913	15552	16944	11589	20800	18953	17913	0.63044	0.000732652	18315	17090	20966	19464	23056	24446	18315	17090	20966	19464	23056	24446	0.467659	0.0168762
Csa6G212900	1168	1476	1218	1551	1639	1333	1168	1476	1218	1551	1639	1333	0.44563	0.124027	1315	1435	1073	1579	1932	1514	1315	1435	1073	1579	1932	1514	0.634498	0.00175721	1183	1186	1173	1293	1384	1542	1183	1186	1173	1293	1384	1542	0.475619	0.0252838
Csa5G197110	1295	1045	1087	1010	1164	1269	1295	1045	1087	1010	1164	1269	0.244878	0.251898	1078	1091	1293	1839	1130	1647	1078	1091	1293	1839	1130	1647	0.635893	0.0166596	606	843	871	1838	1479	1422	606	843	871	1838	1479	1422	1.25315	3.63136e-06
Csa7G044920	4039	3613	3309	3203	3867	3635	4039	3613	3309	3203	3867	3635	0.20206	0.353206	2620	3053	2816	4066	3504	3665	2620	3053	2816	4066	3504	3665	0.637527	5.3747e-05	4142	3387	3967	3319	5324	4448	4142	3387	3967	3319	5324	4448	0.388203	0.0320585
Csa1G008520	11378	11524	13164	11091	12968	12455	11378	11524	13164	11091	12968	12455	0.24014	0.347638	12212	12675	10855	18018	15416	13643	12212	12675	10855	18018	15416	13643	0.637546	0.00095025	9296	12505	12745	17213	12394	18725	9296	12505	12745	17213	12394	18725	0.72557	0.0253669
Csa5G152170	1287	1080	951	1188	1001	1164	1287	1080	951	1188	1001	1164	0.254068	0.238659	1106	1107	1061	1636	1370	1327	1106	1107	1061	1636	1370	1327	0.637961	0.00126738	1074	794	928	1471	1525	1721	1074	794	928	1471	1525	1721	0.987972	6.14307e-07
Csa4G315020	2927	2368	2147	2295	2588	2545	2927	2368	2147	2295	2588	2545	0.240046	0.213332	1928	2207	1724	2459	2614	2685	1928	2207	1724	2459	2614	2685	0.638002	1.05893e-06	2780	1557	2837	2502	3926	2692	2780	1557	2837	2502	3926	2692	0.547886	0.0453441
Csa2G270730	5023	4564	4169	4423	4750	4678	5023	4564	4169	4423	4750	4678	0.244468	0.164656	3628	4504	3044	5359	4510	4863	3628	4504	3044	5359	4510	4863	0.641103	0.000299614	5230	3849	5370	4682	7177	5841	5230	3849	5370	4682	7177	5841	0.496529	0.00806118
Csa6G140830	243	236	230	247	177	191	243	236	230	247	177	191	0.0233759	0.968637	146	175	206	228	228	249	146	175	206	228	228	249	0.641199	0.033424	176	124	135	221	257	200	176	124	135	221	257	200	0.856036	0.000897974
Csa7G447710	1411	1138	1319	1218	1260	1355	1411	1138	1319	1218	1260	1355	0.22257	0.259837	972	1256	979	1488	1343	1413	972	1256	979	1488	1343	1413	0.642011	9.82113e-05	1217	1175	1402	1311	1902	1409	1217	1175	1402	1311	1902	1409	0.48034	0.00367794
Csa3G851720	7420	8403	5385	5972	6475	7619	7420	8403	5385	5972	6475	7619	0.144209	0.704674	6974	6634	4660	7938	8753	7473	6974	6634	4660	7938	8753	7473	0.642494	0.00176242	5211	4633	5466	6246	6074	6165	5211	4633	5466	6246	6074	6165	0.499389	0.00689807
Csa1G569330	3323	3777	2444	3249	3219	3961	3323	3777	2444	3249	3219	3961	0.351135	0.236271	2824	3534	2332	3562	4173	3756	2824	3534	2332	3562	4173	3756	0.644914	0.00027839	4305	3844	3732	4426	6077	4572	4305	3844	3732	4426	6077	4572	0.544983	1.16706e-06
Csa6G509690	552	928	467	556	671	472	552	928	467	556	671	472	0.0125095	0.987445	507	371	322	516	614	474	507	371	322	516	614	474	0.650018	0.031845	506	432	352	512	783	486	506	432	352	512	783	486	0.656793	0.00426193
Csa2G150510	1953	1834	1469	1920	1825	1802	1953	1834	1469	1920	1825	1802	0.313014	0.139875	1401	1691	1307	1883	2027	1952	1401	1691	1307	1883	2027	1952	0.650311	8.26352e-06	2118	1539	1895	1700	2402	2032	2118	1539	1895	1700	2402	2032	0.353727	0.0484439
Csa6G087770	788	711	652	732	743	773	788	711	652	732	743	773	0.298248	0.142572	531	633	595	751	833	769	531	633	595	751	833	769	0.650903	0.000368679	782	731	759	843	1054	755	782	731	759	843	1054	755	0.425868	0.00777488
Csa6G487620	3376	3462	2545	2607	3508	3158	3376	3462	2545	2607	3508	3158	0.215062	0.497621	2177	2656	1671	2900	3002	2736	2177	2656	1671	2900	3002	2736	0.654445	0.000692404	2762	1947	2857	2869	3705	3011	2762	1947	2857	2869	3705	3011	0.553527	0.00246846
Csa5G608610	2794	4118	1711	2180	2076	2472	2794	4118	1711	2180	2076	2472	-0.145666	0.804813	1986	2218	1065	2237	2811	1902	1986	2218	1065	2237	2811	1902	0.655494	0.0423925	2533	1826	2020	2533	2869	2833	2533	1826	2020	2533	2869	2833	0.594724	0.000745633
Csa2G370410	1717	1457	1328	1418	1524	1432	1717	1457	1328	1418	1524	1432	0.198308	0.335313	1053	1462	1288	1804	1568	1728	1053	1462	1288	1804	1568	1728	0.657861	0.000284943	1572	965	1482	1493	2091	1524	1572	965	1482	1493	2091	1524	0.553976	0.0116733
Csa5G623500	6210	6714	4758	5192	6900	6691	6210	6714	4758	5192	6900	6691	0.315208	0.283726	4540	5095	3969	6487	6184	5497	4540	5095	3969	6487	6184	5497	0.658351	0.000105372	5979	4961	6349	6598	9514	8241	5979	4961	6349	6598	9514	8241	0.700189	5.63987e-06
Csa3G130340	1907	1634	1582	1394	1730	1666	1907	1634	1582	1394	1730	1666	0.140528	0.582122	1111	1415	1074	1636	1597	1588	1111	1415	1074	1636	1597	1588	0.659842	2.79968e-05	2027	1531	2026	1700	2509	2250	2027	1531	2026	1700	2509	2250	0.418988	0.0382561
Csa6G148300	301	258	282	177	400	388	301	258	282	177	400	388	0.432819	0.389018	226	296	202	287	340	345	226	296	202	287	340	345	0.660799	0.00639559	190	343	265	305	505	510	190	343	265	305	505	510	0.913479	0.0144551
Csa6G024410	2940	2599	2114	2662	3172	2504	2940	2599	2114	2662	3172	2504	0.365644	0.122292	1834	1922	2301	2392	2896	2976	1834	1922	2301	2392	2896	2976	0.664714	0.000521926	1894	1551	2074	2434	2731	2497	1894	1551	2074	2434	2731	2497	0.692411	3.77414e-05
Csa6G502840	2008	2233	1448	2114	2272	2441	2008	2233	1448	2114	2272	2441	0.489634	0.0652555	1426	1691	1232	1896	2018	1939	1426	1691	1232	1896	2018	1939	0.666312	1.77227e-05	1981	1800	1730	2273	2698	2075	1981	1800	1730	2273	2698	2075	0.563159	1.96274e-05
Csa4G167980	64620	62498	60224	48835	47132	40656	64620	62498	60224	48835	47132	40656	-0.224848	0.311661	49806	62212	46668	76018	70128	66891	49806	62212	46668	76018	70128	66891	0.66702	2.0131e-05	61924	45737	62860	66373	73434	57065	61924	45737	62860	66373	73434	57065	0.424676	0.020517
Csa6G518120	6073	5886	5613	5408	6202	6035	6073	5886	5613	5408	6202	6035	0.235276	0.25135	5087	5873	4926	8402	6864	6049	5087	5873	4926	8402	6864	6049	0.667664	0.00115965	5444	4812	6210	6490	7865	7123	5444	4812	6210	6490	7865	7123	0.596815	0.000145188
Csa5G615310	2490	2103	1569	1791	2031	1672	2490	2103	1569	1791	2031	1672	0.0810178	0.826564	1379	1364	1096	1676	1722	1803	1379	1364	1096	1676	1722	1803	0.668215	1.27436e-05	1526	1020	1489	1354	1987	1589	1526	1020	1489	1354	1987	1589	0.496443	0.0173225
Csa5G171170	3436	2912	3407	3461	3781	3358	3436	2912	3407	3461	3781	3358	0.354321	0.0587751	3313	3556	4125	5464	4847	4607	3313	3556	4125	5464	4847	4607	0.668475	0.000943725	2489	2883	3255	4188	3672	3849	2489	2883	3255	4188	3672	3849	0.666563	0.0051577
Csa4G016420	4445	4298	3102	4148	4181	4051	4445	4298	3102	4148	4181	4051	0.299277	0.213397	3144	3380	3172	4303	4511	4350	3144	3380	3172	4303	4511	4350	0.670908	4.7783e-07	3407	3088	3540	4571	4500	4426	3407	3088	3540	4571	4500	4426	0.652983	0.000117972
Csa1G043110	1269	1061	1014	1134	1056	1017	1269	1061	1014	1134	1056	1017	0.179156	0.407848	958	873	991	1090	1461	1309	958	873	991	1090	1461	1309	0.671583	0.00128217	832	909	989	1352	1211	1194	832	909	989	1352	1211	1194	0.685044	0.00250344
Csa3G889690	1189	1259	751	975	1089	1298	1189	1259	751	975	1089	1298	0.301713	0.402794	1062	1035	780	1339	1325	1228	1062	1035	780	1339	1325	1228	0.672861	0.000608584	964	845	1063	1053	1516	1418	964	845	1063	1053	1516	1418	0.680922	0.000366911
Csa5G148510	367	331	282	246	301	274	367	331	282	246	301	274	-0.0175611	0.972686	168	268	248	341	288	297	168	268	248	341	288	297	0.674313	0.026958	289	241	271	766	452	569	289	241	271	766	452	569	1.41446	1.04013e-05
Csa5G606620	1952	1327	1535	1756	1915	1581	1952	1327	1535	1756	1915	1581	0.376282	0.068519	1402	1488	1796	2149	2091	2176	1402	1488	1796	2149	2091	2176	0.674524	0.000488954	1307	1224	1408	2015	2229	1944	1307	1224	1408	2015	2229	1944	0.86645	2.53009e-09
Csa2G362470	2113	1704	2453	2133	2425	2065	2113	1704	2453	2133	2425	2065	0.311614	0.25995	1949	2040	2119	2641	3206	2477	1949	2040	2119	2641	3206	2477	0.677704	0.000617259	1946	1847	1965	2618	2893	2484	1946	1847	1965	2618	2893	2484	0.68775	4.49176e-07
Csa4G161850	6497	9332	3675	4976	5932	6077	6497	9332	3675	4976	5932	6077	0.0170292	0.981392	2922	2844	2498	3362	3969	4036	2922	2844	2498	3362	3969	4036	0.685376	1.45803e-06	2889	2427	3223	5048	4642	4900	2889	2427	3223	5048	4642	4900	1.00526	2.96689e-07
Csa5G167020	262	236	243	264	298	235	262	236	243	264	298	235	0.340691	0.293883	212	185	215	249	308	289	212	185	215	249	308	289	0.6866	0.012446	110	148	146	235	219	147	110	148	146	235	219	147	0.779352	0.0401471
Csa3G141890	1874	1935	1675	1493	1527	1594	1874	1935	1675	1493	1527	1594	-0.0226557	0.951132	1675	1802	1710	2704	2295	2096	1675	1802	1710	2704	2295	2096	0.688565	0.000441414	1643	1842	1788	2039	1960	2640	1643	1842	1788	2039	1960	2640	0.563686	0.0379567
Csa4G172020	356	377	343	334	417	384	356	377	343	334	417	384	0.303283	0.342915	264	352	309	407	435	429	264	352	309	407	435	429	0.691187	0.00118755	415	401	521	447	734	515	415	401	521	447	734	515	0.53107	0.0262479
Csa6G516890	3409	2931	2320	3107	2811	3633	3409	2931	2320	3107	2811	3633	0.379435	0.0800861	2439	2808	2474	3380	3587	3664	2439	2808	2474	3380	3587	3664	0.691413	8.43401e-09	3192	2509	2901	3132	3983	3123	3192	2509	2901	3132	3983	3123	0.460871	0.000228814
Csa5G484650	2333	2087	1844	1956	2164	2109	2333	2087	1844	1956	2164	2109	0.228482	0.257009	1628	1925	1485	2214	2357	2350	1628	1925	1485	2214	2357	2350	0.692977	3.83335e-07	2460	1813	2403	2147	3000	2483	2460	1813	2403	2147	3000	2483	0.401402	0.0216665
CsaUNG009910	1328	1083	1003	1130	1122	1174	1328	1083	1003	1130	1122	1174	0.245946	0.18502	915	1192	998	1195	1515	1579	915	1192	998	1195	1515	1579	0.694233	4.19657e-05	1074	937	1032	1305	1396	1054	1074	937	1032	1305	1396	1054	0.517084	0.0031359
Csa4G641690	1091	1030	773	1238	1154	989	1091	1030	773	1238	1154	989	0.462393	0.0660918	1250	1259	881	1382	1677	1610	1250	1259	881	1382	1677	1610	0.69508	0.000329874	1080	857	878	1050	1583	1503	1080	857	878	1050	1583	1503	0.765407	8.15118e-05
Csa2G372800	4184	5392	2973	4780	4591	4692	4184	5392	2973	4780	4591	4692	0.384053	0.264128	3338	3558	2619	4026	4559	4570	3338	3558	2619	4026	4559	4570	0.700323	2.62118e-06	4213	3408	3465	3677	4427	4641	4213	3408	3465	3677	4427	4641	0.42417	0.0247513
Csa2G270780	2791	2513	2450	2662	3103	2704	2791	2513	2450	2662	3103	2704	0.362518	0.0525092	2323	2725	2269	3296	3606	3193	2323	2725	2269	3296	3606	3193	0.700771	2.97538e-06	2205	2714	2878	3373	3041	3298	2205	2714	2878	3373	3041	3298	0.54095	0.0335506
Csa7G449460	12049	20047	7590	11983	14160	12613	12049	20047	7590	11983	14160	12613	0.174843	0.777522	10571	11937	5822	12453	15115	11066	10571	11937	5822	12453	15115	11066	0.70175	0.014644	12683	7728	8205	12531	12107	12294	12683	7728	8205	12531	12107	12294	0.60853	0.0110641
Csa3G881880	1974	1809	1499	1416	1714	1361	1974	1809	1499	1416	1714	1361	0.00491647	0.990873	1355	1388	1315	2021	1620	2004	1355	1388	1315	2021	1620	2004	0.702541	1.96551e-05	1774	1454	1714	1702	2475	2056	1774	1454	1714	1702	2475	2056	0.539414	0.000265812
Csa3G705670	425	583	311	477	451	542	425	583	311	477	451	542	0.371126	0.388163	471	465	327	749	470	520	471	465	327	749	470	520	0.705645	0.0231335	450	281	556	477	694	811	450	281	556	477	694	811	0.84661	0.0165151
Csa4G620620	921	1147	326	642	625	713	921	1147	326	642	625	713	-0.0449763	0.960055	281	245	176	317	266	399	281	245	176	317	266	399	0.706379	0.0189612	577	271	710	655	945	783	577	271	710	655	945	783	0.82762	0.0271315
Csa6G509640	2891	2623	2295	2622	2868	2705	2891	2623	2295	2622	2868	2705	0.305834	0.100731	2023	2198	1852	2628	3032	2783	2023	2198	1852	2628	3032	2783	0.707814	8.05097e-07	2099	2005	2426	2671	3122	2816	2099	2005	2426	2671	3122	2816	0.611617	0.000114448
Csa4G645260	572	745	441	562	570	607	572	745	441	562	570	607	0.202409	0.646232	478	432	391	675	538	599	478	432	391	675	538	599	0.707962	0.00154636	563	314	469	714	679	569	563	314	469	714	679	569	0.777777	0.0049716
Csa2G354770	2281	2883	1234	2052	1984	3046	2281	2883	1234	2052	1984	3046	0.3655	0.45108	1416	1656	1077	2134	2020	1555	1416	1656	1077	2134	2020	1555	0.711969	0.0032654	1448	1083	1092	2766	2562	3526	1448	1083	1092	2766	2562	3526	1.53486	6.0895e-11
Csa6G127350	2496	2824	1881	1978	2716	2358	2496	2824	1881	1978	2716	2358	0.197553	0.600599	1951	2460	1722	3210	2764	2495	1951	2460	1722	3210	2764	2495	0.713267	0.000450688	2778	2188	2643	2338	3655	3743	2778	2188	2643	2338	3655	3743	0.567517	0.0127934
Csa1G590280	5314	4573	4119	4768	5132	4761	5314	4573	4119	4768	5132	4761	0.30533	0.0730534	3492	4303	3990	5616	5734	5077	3492	4303	3990	5616	5734	5077	0.714769	1.30692e-05	4661	4012	4859	4688	5971	5302	4661	4012	4859	4688	5971	5302	0.449647	0.00154312
Csa3G516510	1758	1768	975	1465	1279	1658	1758	1768	975	1465	1279	1658	0.202005	0.629747	1352	1006	996	1595	1580	1540	1352	1006	996	1595	1580	1540	0.71594	0.000947633	1099	865	1050	1490	1724	1716	1099	865	1050	1490	1724	1716	0.932103	1.38408e-08
Csa4G378760	2348	2383	1928	2116	2682	2885	2348	2383	1928	2116	2682	2885	0.434791	0.0716718	1815	1911	1490	2568	2550	2139	1815	1911	1490	2568	2550	2139	0.717323	0.000149971	2465	1751	2318	2497	3203	2718	2465	1751	2318	2497	3203	2718	0.580068	0.000331569
Csa4G064670	833	740	528	670	657	668	833	740	528	670	657	668	0.166483	0.617839	420	487	405	587	595	664	420	487	405	587	595	664	0.721945	1.19693e-05	457	435	549	568	727	651	457	435	549	568	727	651	0.641871	0.00134056
Csa2G435460	380	607	297	371	426	484	380	607	297	371	426	484	0.203269	0.732361	270	322	253	487	349	342	270	322	253	487	349	342	0.723861	0.0115178	297	129	221	305	388	348	297	129	221	305	388	348	0.914909	0.00716078
Csa3G183920	8317	7159	6057	5652	7556	5412	8317	7159	6057	5652	7556	5412	0.0346166	0.936017	6767	5995	5089	7735	8792	8666	6767	5995	5089	7735	8792	8666	0.724017	8.23969e-06	6458	6394	6631	8753	8277	7881	6458	6394	6631	8753	8277	7881	0.578614	0.00116232
Csa2G368790	1713	2183	1762	1763	2152	1940	1713	2183	1762	1763	2152	1940	0.265537	0.412126	1833	1550	1700	2461	2535	2183	1833	1550	1700	2461	2535	2183	0.725184	0.000276084	1616	1516	1640	2267	2301	1897	1616	1516	1640	2267	2301	1897	0.655319	7.69791e-05
NewGene_841	2072	2185	1796	2059	2333	2127	2072	2185	1796	2059	2333	2127	0.334888	0.149684	1474	1770	1282	2079	2149	2119	1474	1770	1282	2079	2149	2119	0.725763	1.46072e-06	2034	1942	2185	1950	2781	2489	2034	1942	2185	1950	2781	2489	0.433062	0.0111318
NewGene_886	346	280	265	246	364	314	346	280	265	246	364	314	0.295751	0.408241	253	266	221	415	337	282	253	266	221	415	337	282	0.726031	0.014439	310	211	333	327	416	437	310	211	333	327	416	437	0.689042	0.0169136
Csa7G432360	37219	30592	35505	32575	38324	31997	37219	30592	35505	32575	38324	31997	0.23162	0.280377	31362	32426	29545	46906	43938	40383	31362	32426	29545	46906	43938	40383	0.726314	2.72559e-06	30431	27694	32431	40154	43786	42639	30431	27694	32431	40154	43786	42639	0.703601	2.05803e-06
Csa1G599440	916	533	668	681	603	843	916	533	668	681	603	843	0.259118	0.403027	693	725	536	933	1015	793	693	725	536	933	1015	793	0.730465	0.00112261	864	706	818	846	1411	1011	864	706	818	846	1411	1011	0.645518	0.000212656
Csa5G011700	1482	1097	1011	1231	1121	1211	1482	1097	1011	1231	1121	1211	0.236413	0.261905	1025	1252	1000	1594	1479	1549	1025	1252	1000	1594	1479	1549	0.731925	1.00651e-06	1445	1163	1375	1426	1699	1327	1445	1163	1375	1426	1699	1327	0.372231	0.015249
Csa6G449260	362	225	392	348	517	377	362	225	392	348	517	377	0.589005	0.117178	235	268	245	360	404	293	235	268	245	360	404	293	0.73803	0.00704504	310	325	229	534	316	509	310	325	229	534	316	509	0.91016	0.0214342
Csa2G007420	2467	2076	1625	1834	2405	2138	2467	2076	1625	1834	2405	2138	0.29289	0.275714	1616	1694	1536	2329	2358	2200	1616	1694	1536	2329	2358	2200	0.73951	7.83516e-07	2216	1818	2335	2406	3367	2391	2216	1818	2335	2406	3367	2391	0.557951	0.000186032
Csa3G781610	1211	1226	635	1222	1265	1293	1211	1226	635	1222	1265	1293	0.536928	0.111365	825	784	783	1047	1121	1269	825	784	783	1047	1121	1269	0.74318	2.20456e-06	861	777	735	1354	1522	1270	861	777	735	1354	1522	1270	1.01914	1.16805e-12
Csa7G430220	660	756	512	850	722	466	660	756	512	850	722	466	0.30984	0.500669	447	506	639	605	775	928	447	506	639	605	775	928	0.744478	0.00397507	512	359	466	524	702	591	512	359	466	524	702	591	0.654816	0.000775983
Csa3G149310	1590	381	1597	1833	643	1293	1590	381	1597	1833	643	1293	0.342317	0.796962	1019	1159	1216	1586	1757	1520	1019	1159	1216	1586	1757	1520	0.748702	5.81671e-05	811	768	1202	1392	1555	1311	811	768	1202	1392	1555	1311	0.826514	0.000567986
Csa4G341560	4008	4649	2198	4041	3749	4451	4008	4649	2198	4041	3749	4451	0.400673	0.298409	2750	2621	1989	3320	3822	3373	2750	2621	1989	3320	3822	3373	0.749453	3.95633e-05	4247	2661	3246	3330	4567	3679	4247	2661	3246	3330	4567	3679	0.403149	0.0451079
Csa3G047920	6280	5799	5130	5388	5667	5725	6280	5799	5130	5388	5667	5725	0.197394	0.299483	4208	5463	3557	6758	5839	6214	4208	5463	3557	6758	5839	6214	0.752159	1.80224e-05	6690	4766	6842	5581	9466	7249	6690	4766	6842	5581	9466	7249	0.482598	0.0232216
Csa6G072990	13732	16324	9912	9871	11208	13818	13732	16324	9912	9871	11208	13818	0.0251626	0.962752	8661	9641	6763	14298	10929	10475	8661	9641	6763	14298	10929	10475	0.757099	0.000415756	9343	8097	10326	11424	11985	13988	9343	8097	10326	11424	11985	13988	0.659294	0.00141501
Csa1G002050	553	375	326	493	425	644	553	375	326	493	425	644	0.567345	0.0556349	417	351	252	471	538	459	417	351	252	471	538	459	0.760379	0.0059664	601	342	510	602	822	488	601	342	510	602	822	488	0.60034	0.0319437
Csa7G430240	54	837	44	108	336	42	54	837	44	108	336	42	-0.798332	0.776112	75	77	78	124	98	111	75	77	78	124	98	111	0.762291	0.0467507	24	13	9	171	151	371	24	13	9	171	151	371	4.18749	2.1691e-14
Csa2G079120	1054	1012	918	860	1278	1581	1054	1012	918	860	1278	1581	0.545267	0.0788662	917	921	720	1437	1026	1222	917	921	720	1437	1026	1222	0.762392	0.000428599	842	825	1074	1456	1427	2341	842	825	1074	1456	1427	2341	1.17132	0.000137986
Csa3G113400	17712	13099	17977	16950	17526	17168	17712	13099	17977	16950	17526	17168	0.319882	0.110719	15829	16033	11853	25076	19250	18376	15829	16033	11853	25076	19250	18376	0.76424	0.000376746	17150	18952	23294	23824	23868	29563	17150	18952	23294	23824	23868	29563	0.606285	0.0175829
Csa1G423340	1918	844	2402	1657	1407	1022	1918	844	2402	1657	1407	1022	-0.0879162	0.904727	1304	1406	1631	2085	2220	2028	1304	1406	1631	2085	2220	2028	0.770079	5.45668e-05	1740	1508	1507	2539	2376	2082	1740	1508	1507	2539	2376	2082	0.783116	1.42013e-05
Csa6G518040	10680	11066	6041	10709	12164	10192	10680	11066	6041	10709	12164	10192	0.488584	0.124974	8055	10182	5346	13023	11196	9473	8055	10182	5346	13023	11196	9473	0.772623	0.00286633	4451	4111	4051	11904	17150	18434	4451	4111	4051	11904	17150	18434	2.12582	1.24849e-31
Csa6G361290	2786	2699	2347	1774	2682	2524	2786	2699	2347	1774	2682	2524	0.0656971	0.875035	2167	2255	1647	3252	2856	2661	2167	2255	1647	3252	2856	2661	0.77272	6.76355e-05	2824	2784	3098	3499	3428	3881	2824	2784	3098	3499	3428	3881	0.54	0.00970093
Csa6G505900	3594	3031	2876	2924	3392	3271	3594	3031	2876	2924	3392	3271	0.252035	0.168944	2322	2673	1890	3615	2856	3524	2322	2673	1890	3615	2856	3524	0.77426	7.49775e-06	3790	2383	3686	2889	5307	4062	3790	2383	3686	2889	5307	4062	0.511545	0.0488936
Csa4G269210	192	167	180	392	232	121	192	167	180	392	232	121	0.706282	0.223276	262	223	236	435	305	311	262	223	236	435	305	311	0.775541	0.0115945	143	208	252	281	278	446	143	208	252	281	278	446	0.966491	0.0227133
Csa4G010990	1484	1852	731	1262	1459	1648	1484	1852	731	1262	1459	1648	0.328451	0.518954	868	863	728	1001	1450	1139	868	863	728	1001	1450	1139	0.777771	0.000306347	1054	644	1072	1322	1595	1542	1054	644	1072	1322	1595	1542	0.911839	8.33913e-05
Csa5G604060	1227	1708	853	1215	1476	1384	1227	1708	853	1215	1476	1384	0.322623	0.460767	679	835	1020	1074	1336	1325	679	835	1020	1074	1336	1325	0.77791	0.000837396	940	788	978	1619	1605	1592	940	788	978	1619	1605	1592	1.05857	2.47389e-09
Csa6G006720	4101	3448	2026	3989	3434	4466	4101	3448	2026	3989	3434	4466	0.558361	0.0615594	2657	3079	2697	4045	4062	4231	2657	3079	2697	4045	4062	4231	0.779858	3.98554e-11	3108	2019	2850	3826	5762	3948	3108	2019	2850	3826	5762	3948	0.963976	5.67098e-08
Csa3G893360	827	1254	274	1124	644	1235	827	1254	274	1124	644	1235	0.561645	0.422705	539	671	308	641	628	950	539	671	308	641	628	950	0.782037	0.0119944	579	264	307	749	996	811	579	264	307	749	996	811	1.37811	2.08643e-06
Csa7G352420	2056	1295	1158	1743	1611	1664	2056	1295	1158	1743	1611	1664	0.414872	0.0818804	783	893	1332	1152	1451	1909	783	893	1332	1152	1451	1909	0.784337	0.00872327	997	729	1308	1851	2147	1419	997	729	1308	1851	2147	1419	1.04438	3.35511e-05
Csa6G538750	1768	1308	1759	1821	2094	1531	1768	1308	1759	1821	2094	1531	0.413788	0.111635	1233	1076	1080	1711	1683	1599	1233	1076	1080	1711	1683	1599	0.786476	1.13357e-05	859	913	1003	1480	1306	1117	859	913	1003	1480	1306	1117	0.713824	0.00198867
Csa2G169720	3503	1607	2871	3561	3267	2764	3503	1607	2871	3561	3267	2764	0.529333	0.0943814	1846	1854	1356	2048	2600	2834	1846	1854	1356	2048	2600	2834	0.791674	1.21317e-05	3557	2399	3109	3535	5857	3916	3557	2399	3109	3535	5857	3916	0.748923	3.74152e-05
Csa6G500470	3117	2300	2205	2820	2980	2320	3117	2300	2205	2820	2980	2320	0.342166	0.12896	1426	1994	2073	2486	2917	2721	1426	1994	2073	2486	2917	2721	0.792821	9.0125e-05	1832	1070	1992	2625	3420	2831	1832	1070	1992	2625	3420	2831	1.07522	4.51004e-06
Csa2G271460	1575	1431	1201	1236	1396	1305	1575	1431	1201	1236	1396	1305	0.141519	0.594175	992	988	1235	1519	1690	1620	992	988	1235	1519	1690	1620	0.806395	5.55892e-05	1377	833	1383	1562	1830	1611	1377	833	1383	1562	1830	1611	0.700807	0.00244763
Csa2G075360	1138	949	981	969	1264	1251	1138	949	981	969	1264	1251	0.420818	0.0520049	894	984	750	1221	1413	1272	894	984	750	1221	1413	1272	0.807545	1.68491e-06	1214	1190	1189	1257	1742	1425	1214	1190	1189	1257	1742	1425	0.501746	0.000348904
Csa4G652900	1741	1906	1348	1704	1702	1755	1741	1906	1348	1704	1702	1755	0.273881	0.32206	1253	1454	1218	1898	1911	2046	1253	1454	1218	1898	1911	2046	0.807921	8.88542e-11	2214	1407	1856	1834	2511	2087	2214	1407	1856	1834	2511	2087	0.446146	0.0262301
Csa3G150750	170	180	209	171	196	208	170	180	209	171	196	208	0.260673	0.549378	130	165	127	198	210	223	130	165	127	198	210	223	0.813277	0.00178426	205	196	150	246	287	286	205	196	150	246	287	286	0.788944	0.00362904
Csa6G106700	770	805	737	624	767	649	770	805	737	624	767	649	0.0469283	0.911411	570	605	611	862	1125	686	570	605	611	862	1125	686	0.820099	0.00254671	686	824	549	876	839	1055	686	824	549	876	839	1055	0.655276	0.0318772
Csa3G081360	100	45	121	117	143	169	100	45	121	117	143	169	0.933547	0.0768451	107	77	104	137	155	147	107	77	104	137	155	147	0.824188	0.0269026	79	78	80	163	174	164	79	78	80	163	174	164	1.29691	4.63889e-06
Csa3G150740	34793	40159	27604	29331	34754	31721	34793	40159	27604	29331	34754	31721	0.126723	0.727991	29938	29929	23909	42196	47325	36162	29938	29929	23909	42196	47325	36162	0.825288	1.12781e-05	26387	28969	34075	37335	37576	36604	26387	28969	34075	37335	37576	36604	0.537128	0.00906905
Csa5G602200	420	228	328	387	484	354	420	228	328	387	484	354	0.588363	0.0700119	317	363	374	564	507	529	317	363	374	564	507	529	0.830975	6.34687e-05	234	273	301	530	473	287	234	273	301	530	473	287	0.884636	0.00858615
Csa4G051410	5983	4815	5247	4679	5813	5438	5983	4815	5247	4679	5813	5438	0.228762	0.262825	4084	5132	4967	8172	6716	6562	4084	5132	4967	8172	6716	6562	0.833298	1.03131e-05	5415	5198	6807	5881	7661	7988	5415	5198	6807	5881	7661	7988	0.519225	0.0186304
Csa3G149940	580	435	428	549	533	503	580	435	428	549	533	503	0.381477	0.0778067	451	453	452	694	660	719	451	453	452	694	660	719	0.837705	1.28795e-06	469	435	513	541	612	559	469	435	513	541	612	559	0.487853	0.013996
Csa3G710800	1304	1232	868	1247	1264	1287	1304	1232	868	1247	1264	1287	0.395117	0.108956	1075	1091	948	1681	1624	1422	1075	1091	948	1681	1624	1422	0.838673	3.50065e-06	1304	1177	1219	1595	1976	1911	1304	1177	1219	1595	1976	1911	0.782138	1.50948e-07
Csa1G047450	2497	2111	2557	2517	2720	2271	2497	2111	2557	2517	2720	2271	0.301964	0.179857	2474	2369	1904	3476	3523	3334	2474	2369	1904	3476	3523	3334	0.848789	1.71029e-07	2251	2352	2465	2948	3533	3734	2251	2352	2465	2948	3533	3734	0.747003	3.85658e-05
NewGene_858	3452	2800	2448	2769	3434	2327	3452	2800	2448	2769	3434	2327	0.219847	0.483226	2239	2308	2416	3709	3361	3684	2239	2308	2416	3709	3361	3684	0.852059	8.26733e-09	2279	2125	2458	3359	3378	3137	2279	2125	2458	3359	3378	3137	0.746595	5.42584e-06
NewGene_240	126	100	78	93	118	72	126	100	78	93	118	72	0.149214	0.830187	67	98	60	87	129	129	67	98	60	87	129	129	0.852409	0.0375443	59	64	87	97	146	108	59	64	87	97	146	108	0.933118	0.0135414
Csa5G611620	1942	2466	1512	1806	1852	1931	1942	2466	1512	1806	1852	1931	0.13596	0.747174	1310	1510	993	2011	2009	1795	1310	1510	993	2011	2009	1795	0.853192	9.25957e-06	1955	1627	1614	1849	2509	1752	1955	1627	1614	1849	2509	1752	0.435161	0.00231809
Csa2G258820	269	358	230	342	287	289	269	358	230	342	287	289	0.316128	0.465926	281	353	233	472	424	428	281	353	233	472	424	428	0.853581	0.000203822	328	290	270	339	386	328	328	290	270	339	386	328	0.45998	0.0381271
Csa2G129160	11612	10483	11880	10974	13865	11727	11612	10483	11880	10974	13865	11727	0.337729	0.124738	10866	10575	10859	16413	16653	17031	10866	10575	10859	16413	16653	17031	0.857704	8.13975e-11	9263	10546	12420	15968	14311	16052	9263	10546	12420	15968	14311	16052	0.751148	0.00127915
Csa7G339120	2001	2664	1412	1436	1672	1653	2001	2664	1412	1436	1672	1653	-0.133499	0.788576	1277	1219	1126	1977	1797	1837	1277	1219	1126	1977	1797	1837	0.861499	7.46034e-08	1616	1001	1191	2043	2093	2279	1616	1001	1191	2043	2093	2279	0.990827	5.51584e-06
Csa3G842010	769	364	767	663	701	613	769	364	767	663	701	613	0.312076	0.467286	395	331	688	750	614	882	395	331	688	750	614	882	0.862829	0.0193896	267	362	690	805	666	688	267	362	690	805	666	688	0.934964	0.0324451
Csa6G476030	268	207	156	259	252	256	268	207	156	259	252	256	0.530792	0.0890396	165	201	163	231	286	308	165	201	163	231	286	308	0.86852	0.000308402	188	172	257	285	457	209	188	172	257	285	457	209	0.798268	0.0221763
Csa4G043940	6089	8515	4025	5615	6962	5917	6089	8515	4025	5615	6962	5917	0.208239	0.675009	4100	4756	3509	6729	6355	6052	4100	4756	3509	6729	6355	6052	0.870732	1.62266e-08	5630	4097	5374	6616	7865	6592	5630	4097	5374	6616	7865	6592	0.697832	2.36673e-06
Csa5G545560	2119	2242	1061	2090	2148	2698	2119	2242	1061	2090	2148	2698	0.588374	0.104766	1297	1370	1189	1805	2174	2035	1297	1370	1189	1805	2174	2035	0.87078	2.74983e-09	2021	1467	1743	1939	2441	1994	2021	1467	1743	1939	2441	1994	0.498943	0.000866741
Csa3G851760	7883	7613	7603	7334	9866	8777	7883	7613	7603	7334	9866	8777	0.399055	0.0718781	6843	7217	6193	11725	10448	9272	6843	7217	6193	11725	10448	9272	0.873865	4.95502e-07	5629	7321	7124	9272	7856	9604	5629	7321	7124	9272	7856	9604	0.642431	0.0166992
Csa4G043830	278	297	270	347	246	278	278	297	270	347	246	278	0.267246	0.484879	194	266	169	324	301	352	194	266	169	324	301	352	0.873945	0.000332338	209	205	239	274	403	354	209	205	239	274	403	354	0.860629	0.000177046
Csa3G646620	453	490	665	704	973	569	453	490	665	704	973	569	0.703366	0.0639039	528	473	515	957	739	670	528	473	515	957	739	670	0.87547	0.000631527	389	435	450	533	675	563	389	435	450	533	675	563	0.677913	0.000415852
Csa3G730700	3801	4402	2756	3757	4706	4919	3801	4402	2756	3757	4706	4919	0.512745	0.0780767	2985	3385	2501	4739	4793	4245	2985	3385	2501	4739	4793	4245	0.876314	7.79921e-08	3779	3123	3993	3876	5171	5000	3779	3123	3993	3876	5171	5000	0.580458	0.000921669
Csa3G119740	334	192	231	300	544	241	334	192	231	300	544	241	0.788529	0.0843766	225	207	205	224	362	426	225	207	205	224	362	426	0.877611	0.00397303	289	179	253	283	553	288	289	179	253	283	553	288	0.820075	0.00841521
Csa6G526280	1507	2242	941	1481	1973	1839	1507	2242	941	1481	1973	1839	0.389432	0.42226	1087	1184	877	1713	1809	1383	1087	1184	877	1713	1809	1383	0.884265	2.42458e-05	1559	741	1119	1425	1927	1631	1559	741	1119	1425	1927	1631	0.766964	0.00444265
Csa6G513660	261	201	126	222	267	168	261	201	126	222	267	168	0.419554	0.396238	98	146	110	224	125	206	98	146	110	224	125	206	0.885198	0.0201914	233	165	130	376	302	273	233	165	130	376	302	273	1.08934	0.00129076
Csa4G442610	299	210	228	236	253	213	299	210	228	236	253	213	0.178796	0.631951	176	166	132	287	198	261	176	166	132	287	198	261	0.885517	0.00323823	203	173	181	253	349	284	203	173	181	253	349	284	0.874938	2.40376e-05
Csa2G350300	669	677	527	598	852	646	669	677	527	598	852	646	0.396669	0.213049	425	330	598	813	669	685	425	330	598	813	669	685	0.891595	0.00610598	422	388	427	906	968	868	422	388	427	906	968	868	1.36607	2.91216e-17
Csa7G378420	193	222	235	244	253	253	193	222	235	244	253	253	0.424355	0.225795	220	281	132	300	425	259	220	281	132	300	425	259	0.895391	0.0199259	246	289	279	312	406	336	246	289	279	312	406	336	0.57302	0.0145586
Csa3G823080	1409	1715	833	1067	1202	1191	1409	1715	833	1067	1202	1191	0.0323446	0.95964	745	867	725	1285	1106	1313	745	867	725	1285	1106	1313	0.895482	3.58424e-09	1005	712	829	1267	1731	1702	1005	712	829	1267	1731	1702	1.10281	2.74407e-09
Csa2G361430	193	236	153	216	171	215	193	236	153	216	171	215	0.268665	0.574336	183	182	120	213	302	254	183	182	120	213	302	254	0.900373	0.00362711	260	138	172	261	421	240	260	138	172	261	421	240	0.89145	0.00547773
Csa5G187320	668	763	655	663	864	665	668	763	655	663	864	665	0.295883	0.37708	542	616	525	955	980	734	542	616	525	955	980	734	0.90765	4.47209e-05	592	596	644	888	1043	905	592	596	644	888	1043	905	0.840427	9.63129e-08
Csa5G149880	826	717	671	648	1026	707	826	717	671	648	1026	707	0.346878	0.30136	574	555	673	975	954	977	574	555	673	975	954	977	0.910441	4.16577e-06	431	468	642	1281	1175	1279	431	468	642	1281	1175	1279	1.50356	1.14134e-09
Csa3G150810	1483	1234	1246	1090	1638	1107	1483	1234	1246	1090	1638	1107	0.195828	0.584554	1356	1394	934	2020	2053	1794	1356	1394	934	2020	2053	1794	0.913663	7.22043e-06	1438	1336	1112	1790	1587	1546	1438	1336	1112	1790	1587	1546	0.571269	0.0127513
Csa1G569290	9787	6141	7493	8372	10027	6829	9787	6141	7493	8372	10027	6829	0.364813	0.178324	5140	4989	4566	7412	6618	9837	5140	4989	4566	7412	6618	9837	0.91572	1.0468e-08	7080	3447	6401	10438	20026	12154	7080	3447	6401	10438	20026	12154	1.52296	1.064e-08
Csa6G517140	2164	3372	1811	2116	2747	2681	2164	3372	1811	2116	2747	2681	0.246542	0.602046	1481	1756	1377	2496	2586	2308	1481	1756	1377	2496	2586	2308	0.918776	3.53765e-09	2656	1639	2142	2532	3284	2949	2656	1639	2142	2532	3284	2949	0.666098	0.000639374
Csa1G614640	623	607	495	612	580	777	623	607	495	612	580	777	0.419615	0.107273	317	530	422	408	495	1187	317	530	422	408	495	1187	0.919129	0.0274948	556	255	442	681	962	648	556	255	442	681	962	648	1.08264	0.000156971
Csa3G177390	214	147	139	137	200	135	214	147	139	137	200	135	0.173888	0.755215	80	107	63	106	170	124	80	107	63	106	170	124	0.922946	0.0251194	137	120	81	211	185	134	137	120	81	211	185	134	0.872784	0.0292603
Csa5G604130	2686	3292	1412	3300	3621	3207	2686	3292	1412	3300	3621	3207	0.683294	0.0670484	2237	2336	2375	4136	3865	3189	2237	2336	2375	4136	3865	3189	0.923069	1.93285e-06	2410	2003	2556	4629	4540	5603	2410	2003	2556	4629	4540	5603	1.31931	1.11766e-10
Csa3G258110	228	225	305	201	316	238	228	225	305	201	316	238	0.218389	0.680473	300	186	307	485	365	451	300	186	307	485	365	451	0.923249	0.00556154	123	158	217	360	266	383	123	158	217	360	266	383	1.2578	0.00109199
Csa4G377730	1406	1766	1075	1554	1661	1608	1406	1766	1075	1554	1661	1608	0.404352	0.209023	911	868	853	1418	1400	1475	911	868	853	1418	1400	1475	0.931125	5.07576e-10	1083	902	1167	1645	1836	1319	1083	902	1167	1645	1836	1319	0.817607	4.12567e-06
Csa2G361420	1764	2087	1125	1838	1769	1918	1764	2087	1125	1838	1769	1918	0.376248	0.285144	1475	1542	1040	1977	2541	2048	1475	1542	1040	1977	2541	2048	0.934629	6.45357e-06	2276	1392	1662	2302	4046	2426	2276	1392	1662	2302	4046	2426	0.910361	3.01945e-05
Csa4G001710	14588	12008	11383	10521	12885	10583	14588	12008	11383	10521	12885	10583	0.0827626	0.771779	9413	9454	7805	14402	14577	14561	9413	9454	7805	14402	14577	14561	0.938963	6.25085e-13	12947	9457	14099	13386	16829	17160	12947	9457	14099	13386	16829	17160	0.59747	0.00447281
Csa1G126050	8235	8520	4483	6542	5756	5102	8235	8520	4483	6542	5756	5102	-0.0499452	0.928547	5154	5277	3101	7698	7590	6586	5154	5277	3101	7698	7590	6586	0.939515	3.42768e-05	7281	5287	5705	6075	7570	7456	7281	5287	5705	6075	7570	7456	0.429922	0.019829
Csa5G154230	9660	14040	6377	8927	11612	12220	9660	14040	6377	8927	11612	12220	0.336887	0.463514	6953	8120	3892	11439	10214	9128	6953	8120	3892	11439	10214	9128	0.954253	0.000302631	11147	6240	7632	12783	12325	15133	11147	6240	7632	12783	12325	15133	0.934419	0.000246517
Csa1G033120	1277	1303	617	1140	742	663	1277	1303	617	1140	742	663	-0.088868	0.894522	424	461	768	754	830	1224	424	461	768	754	830	1224	0.958754	0.00333041	655	380	618	1039	801	1399	655	380	618	1039	801	1399	1.23479	0.000360646
Csa5G220390	11494	10448	11296	11574	13792	11127	11494	10448	11296	11574	13792	11127	0.367796	0.0762936	13110	9678	10076	18132	19003	17810	13110	9678	10076	18132	19003	17810	0.964638	5.09805e-07	5957	11926	10611	16854	10518	15656	5957	11926	10611	16854	10518	15656	0.830946	0.0426951
Csa1G002810	807	980	842	1375	974	921	807	980	842	1375	974	921	0.532408	0.0920336	397	565	467	733	529	1143	397	565	467	733	529	1143	0.965504	0.000944773	598	362	630	836	1101	885	598	362	630	836	1101	885	1.04153	8.16945e-06
Csa5G638370	156	128	168	146	216	178	156	128	168	146	216	178	0.491728	0.223178	110	147	134	228	222	200	110	147	134	228	222	200	0.970057	0.000711787	168	123	109	249	272	172	168	123	109	249	272	172	1.00588	0.00126295
Csa5G603920	456	730	314	759	828	689	456	730	314	759	828	689	0.813381	0.0524811	324	299	225	545	498	358	324	299	225	545	498	358	0.970656	0.00129273	285	210	241	340	395	573	285	210	241	340	395	573	1.068	0.000784055
Csa5G320420	157	90	144	114	209	176	157	90	144	114	209	176	0.603453	0.211376	127	95	121	183	183	214	127	95	121	183	183	214	0.971049	0.00196458	73	102	122	215	203	220	73	102	122	215	203	220	1.32202	0.000171404
Csa4G026280	695	663	539	704	652	698	695	663	539	704	652	698	0.347906	0.132909	713	569	464	819	1158	956	713	569	464	819	1158	956	0.976454	8.32412e-05	730	696	761	1066	1221	789	730	696	761	1066	1221	789	0.695143	0.000366525
Csa3G687740	1871	1376	2158	1751	2334	1773	1871	1376	2158	1751	2334	1773	0.353702	0.272893	1772	1744	1931	3001	2814	3456	1772	1744	1931	3001	2814	3456	0.984833	1.17288e-10	953	1987	1373	2832	1885	2255	953	1987	1373	2832	1885	2255	0.91918	0.0205524
Csa1G372010	3701	3908	2794	2559	4264	4288	3701	3908	2794	2559	4264	4288	0.323947	0.380694	2948	2636	1636	4162	4862	3005	2948	2636	1636	4162	4862	3005	0.986771	0.000720902	3386	2884	3159	4319	4324	5131	3386	2884	3159	4319	4324	5131	0.779937	6.5561e-05
Csa4G334690	3666	2816	2526	3548	3723	2834	3666	2816	2526	3548	3723	2834	0.415779	0.0668171	1725	1859	2548	3061	3469	4018	1725	1859	2548	3061	3469	4018	0.991823	6.21526e-06	1884	1325	2223	3208	3231	2643	1884	1325	2223	3208	3231	2643	0.965279	2.28026e-05
Csa1G418240	4872	6958	2410	6577	7338	4205	4872	6958	2410	6577	7338	4205	0.573102	0.272501	3503	3189	3268	6279	5580	5067	3503	3189	3268	6279	5580	5067	0.996547	4.88741e-08	2565	2162	2441	4415	4866	5812	2565	2162	2441	4415	4866	5812	1.30407	4.21893e-12
Csa1G014370	349	369	337	369	372	466	349	369	337	369	372	466	0.416714	0.144752	312	328	256	501	549	475	312	328	256	501	549	475	1.00406	1.85706e-06	287	233	325	527	443	538	287	233	325	527	443	538	1.07568	8.93835e-05
Csa7G446740	275	257	231	243	288	271	275	257	231	243	288	271	0.306168	0.329151	184	232	175	337	378	289	184	232	175	337	378	289	1.00823	0.000105997	371	238	304	414	427	347	371	238	304	414	427	347	0.605165	0.0197659
Csa5G181430	79	31	37	117	67	53	79	31	37	117	67	53	0.974625	0.152061	42	55	51	83	63	110	42	55	51	83	63	110	1.0091	0.026879	24	19	30	91	99	89	24	19	30	91	99	89	2.15246	1.4505e-07
Csa1G528490	8891	9482	7548	8462	9233	9383	8891	9482	7548	8462	9233	9383	0.289118	0.204909	8053	8664	5157	12034	13933	11223	8053	8664	5157	12034	13933	11223	1.01195	2.51418e-06	10161	8534	8279	14442	17679	13048	10161	8534	8279	14442	17679	13048	0.951994	3.37937e-15
Csa6G148350	1010	1155	845	968	1215	1061	1010	1155	845	968	1215	1061	0.333497	0.276669	711	754	679	1380	1108	1198	711	754	679	1380	1108	1198	1.01494	1.19051e-08	1022	791	974	1163	1388	1451	1022	791	974	1163	1388	1451	0.745191	7.64834e-05
Csa6G091940	244	218	205	211	233	224	244	218	205	211	233	224	0.238041	0.478565	179	195	108	285	292	244	179	195	108	285	292	244	1.0162	0.00136784	131	200	140	237	260	268	131	200	140	237	260	268	0.90813	0.00687532
Csa1G046060	255	252	340	280	318	223	255	252	340	280	318	223	0.179701	0.727771	218	253	277	460	473	358	218	253	277	460	473	358	1.02244	0.000152844	216	294	281	472	414	485	216	294	281	472	414	485	1.01826	0.000573452
Csa2G171850	313	284	247	324	231	355	313	284	247	324	231	355	0.33965	0.331076	195	187	171	303	331	327	195	187	171	303	331	327	1.02463	4.07025e-06	246	272	260	353	347	493	246	272	260	353	347	493	0.848802	0.00693896
Csa6G526520	2187	2176	1649	1988	2393	1888	2187	2176	1649	1988	2393	1888	0.29567	0.2904	1395	1648	1340	2642	2401	2549	1395	1648	1340	2642	2401	2549	1.02752	6.74728e-14	1957	1592	2143	2289	3109	2798	1957	1592	2143	2289	3109	2798	0.736324	1.3678e-05
Csa1G595810	1940	2356	1113	2039	2187	2470	1940	2356	1113	2039	2187	2470	0.532646	0.149489	1284	1713	1368	2231	2789	2575	1284	1713	1368	2231	2789	2575	1.03388	6.2819e-11	2200	1586	1794	2095	2841	2437	2200	1586	1794	2095	2841	2437	0.614922	7.68052e-05
Csa6G108510	858	399	1211	784	1183	915	858	399	1211	784	1183	915	0.467143	0.387877	670	338	561	474	1068	1298	670	338	561	474	1068	1298	1.03818	0.0153019	242	518	426	1522	907	1047	242	518	426	1522	907	1047	1.78214	5.38426e-06
Csa6G108460	264	248	234	270	255	269	264	248	234	270	255	269	0.32175	0.266802	193	331	286	521	426	470	193	331	286	521	426	470	1.04564	8.86376e-05	213	219	243	264	429	355	213	219	243	264	429	355	0.829095	0.000549483
Csa1G635920	783	438	595	700	795	614	783	438	595	700	795	614	0.475754	0.0952885	420	401	529	863	829	710	420	401	529	863	829	710	1.05656	1.87992e-05	435	406	470	609	618	601	435	406	470	609	618	601	0.701396	0.000573452
Csa6G511630	451	657	268	571	701	794	451	657	268	571	701	794	0.800745	0.0642905	375	420	321	530	803	656	375	420	321	530	803	656	1.06742	2.95498e-06	390	393	306	563	748	510	390	393	306	563	748	510	0.938597	3.29576e-06
Csa6G319710	283	288	195	223	338	327	283	288	195	223	338	327	0.446838	0.266196	153	210	139	312	282	300	153	210	139	312	282	300	1.07406	1.56896e-05	193	138	212	376	294	223	193	138	212	376	294	223	0.951364	0.00739722
Csa1G043160	5526	6226	3200	5288	6479	6392	5526	6226	3200	5288	6479	6392	0.510836	0.131747	3334	3752	2392	6406	5579	4806	3334	3752	2392	6406	5579	4806	1.07479	5.16994e-07	3233	2328	3398	6181	5963	7049	3233	2328	3398	6181	5963	7049	1.33735	3.2259e-10
Csa4G308620	41	20	46	77	80	37	41	20	46	77	80	37	1.11324	0.117208	59	41	61	110	103	78	59	41	61	110	103	78	1.07918	0.0244803	58	29	55	84	82	83	58	29	55	84	82	83	1.04665	0.0301843
Csa4G641570	198	131	108	146	161	95	198	131	108	146	161	95	0.143783	0.830143	111	134	83	206	227	150	111	134	83	206	227	150	1.08256	0.00263763	114	88	100	123	132	210	114	88	100	123	132	210	0.864473	0.0453148
Csa4G049070	552	358	679	582	826	616	552	358	679	582	826	616	0.589046	0.112248	446	530	579	1085	740	994	446	530	579	1085	740	994	1.08355	3.33336e-06	342	429	338	1034	579	755	342	429	338	1034	579	755	1.34368	0.000110711
Csa1G042540	89	189	27	112	98	117	89	189	27	112	98	117	0.297451	0.800181	102	70	46	159	142	89	102	70	46	159	142	89	1.08744	0.0367637	62	39	42	107	170	289	62	39	42	107	170	289	2.22579	3.25428e-06
NewGene_1634	105	147	24	218	169	114	105	147	24	218	169	114	1.09133	0.167099	81	102	96	217	193	87	81	102	96	217	193	87	1.0908	0.028978	104	56	78	87	197	139	104	56	78	87	197	139	1.02056	0.0171321
Csa2G000030	3700	4119	2802	4040	4521	3781	3700	4119	2802	4040	4521	3781	0.445482	0.0960461	2677	2656	2327	5084	4446	4421	2677	2656	2327	5084	4446	4421	1.09898	2.48014e-12	3346	2591	3558	4260	5126	4441	3346	2591	3558	4260	5126	4441	0.757827	1.30182e-06
Csa2G345960	3878	4464	2396	3908	3969	4553	3878	4464	2396	3908	3969	4553	0.437428	0.187229	2050	2858	1955	3950	4184	4350	2050	2858	1955	3950	4184	4350	1.10262	1.31108e-13	2428	1870	2193	3936	5495	4202	2428	1870	2193	3936	5495	4202	1.2755	1.12135e-26
Csa4G082370	4751	7678	3142	3486	7723	2867	4751	7678	3142	3486	7723	2867	0.076347	0.956432	4309	4248	2891	9912	5943	4757	4309	4248	2891	9912	5943	4757	1.10621	0.000544078	2361	1811	2332	7376	10230	13260	2361	1811	2332	7376	10230	13260	2.47392	1.12172e-25
Csa3G912900	113	93	79	123	159	80	113	93	79	123	159	80	0.595548	0.262433	82	90	118	135	235	167	82	90	118	135	235	167	1.11007	0.00506228	29	41	58	150	124	146	29	41	58	150	124	146	1.94158	7.37969e-06
Csa6G500500	521	495	283	518	587	531	521	495	283	518	587	531	0.574943	0.0862016	380	478	260	778	627	628	380	478	260	778	627	628	1.11403	1.97983e-05	547	301	366	711	1134	926	547	301	366	711	1134	926	1.4022	5.2132e-09
Csa1G038330	1479	2127	530	1384	1456	1659	1479	2127	530	1384	1456	1659	0.340909	0.616497	795	816	592	1298	1428	1350	795	816	592	1298	1428	1350	1.12306	9.22925e-11	1154	606	983	1346	1366	1254	1154	606	983	1346	1366	1254	0.767557	0.00372198
Csa5G561250	121	80	60	120	114	92	121	80	60	120	114	92	0.582771	0.23537	98	138	76	137	218	224	98	138	76	137	218	224	1.12757	0.00159423	95	77	86	174	230	251	95	77	86	174	230	251	1.56307	4.99744e-08
Csa6G513710	312	297	147	397	344	277	312	297	147	397	344	277	0.675013	0.114609	166	153	83	241	304	197	166	153	83	241	304	197	1.13352	0.00334318	181	76	90	302	476	397	181	76	90	302	476	397	1.98015	7.20886e-09
Csa2G130670	8757	8426	6010	7509	9331	8320	8757	8426	6010	7509	9331	8320	0.354657	0.165032	4967	5749	4678	9867	10101	8644	4967	5749	4678	9867	10101	8644	1.13413	1.25451e-13	6253	5310	7557	10030	10008	10722	6253	5310	7557	10030	10008	10722	0.914801	6.08457e-06
Csa3G252450	243	163	222	192	257	285	243	163	222	192	257	285	0.467599	0.191726	217	212	204	369	427	391	217	212	204	369	427	391	1.13481	1.08952e-07	283	327	372	391	500	407	283	327	372	391	500	407	0.60294	0.010895
Csa1G025000	820	590	755	888	924	716	820	590	755	888	924	716	0.468135	0.0574691	625	683	679	1377	1154	1198	625	683	679	1377	1154	1198	1.13945	2.05177e-10	642	633	580	1054	958	889	642	633	580	1054	958	889	0.870118	2.33376e-05
Csa2G348840	656	919	501	790	968	703	656	919	501	790	968	703	0.464644	0.261623	551	533	490	1026	1006	920	551	533	490	1026	1006	920	1.13976	2.21876e-10	566	499	510	938	981	756	566	499	510	938	981	756	0.979558	2.10257e-08
Csa4G293860	3145	3634	2185	2727	3457	2098	3145	3634	2185	2727	3457	2098	0.118263	0.820251	2267	1572	2163	3270	4655	3460	2267	1572	2163	3270	4655	3460	1.14061	6.45357e-06	1903	1872	2297	2885	2527	2488	1903	1872	2297	2885	2527	2488	0.607882	0.00726354
Csa1G257350	1463	1472	1464	1368	1939	1546	1463	1472	1464	1368	1939	1546	0.370457	0.17893	1151	1132	943	2068	2364	1619	1151	1132	943	2068	2364	1619	1.14925	1.76885e-07	1627	1432	1343	1915	2179	1947	1627	1432	1343	1915	2179	1947	0.673466	3.30713e-06
Csa1G065920	426	844	82	217	126	142	426	844	82	217	126	142	-1.27664	0.336154	147	168	103	374	228	171	147	168	103	374	228	171	1.14991	0.00702816	282	69	133	271	376	462	282	69	133	271	376	462	1.45128	0.00449479
Csa4G507960	475	433	221	458	431	382	475	433	221	458	431	382	0.418232	0.331392	159	229	162	336	303	402	159	229	162	336	303	402	1.15301	9.19791e-07	371	123	330	430	450	438	371	123	330	430	450	438	0.92152	0.0355793
Csa3G822300	30179	41764	12174	20602	18123	27527	30179	41764	12174	20602	18123	27527	-0.127436	0.863959	9005	14155	10876	18874	19833	26023	9005	14155	10876	18874	19833	26023	1.15614	1.85028e-11	23091	7965	16152	24505	34649	20875	23091	7965	16152	24505	34649	20875	0.977094	0.00454989
Csa4G082380	3787	9917	975	1665	3001	875	3787	9917	975	1665	3001	875	-1.20512	0.438169	1528	1453	838	3452	2016	1639	1528	1453	838	3452	2016	1639	1.15708	0.0011453	967	371	740	2037	2984	4553	967	371	740	2037	2984	4553	2.45426	4.56686e-11
Csa1G070610	117	75	55	64	106	95	117	75	55	64	106	95	0.365506	0.578431	76	45	33	82	138	75	76	45	33	82	138	75	1.17363	0.0427161	97	48	65	142	132	134	97	48	65	142	132	134	1.20043	0.00245242
Csa7G068600	816	2016	318	1164	1806	927	816	2016	318	1164	1806	927	0.503734	0.737861	550	573	435	1235	1070	646	550	573	435	1235	1070	646	1.17656	0.00013317	504	194	421	697	837	1196	504	194	421	697	837	1196	1.53853	5.86581e-05
Csa2G353490	1910	1181	1660	1877	2314	1481	1910	1181	1660	1877	2314	1481	0.510373	0.0842715	906	821	1308	1846	1980	2127	906	821	1308	1846	1980	2127	1.17985	1.28167e-06	736	845	910	2356	1691	1761	736	845	910	2356	1691	1761	1.45657	1.66855e-08
Csa6G520290	165	103	86	122	144	188	165	103	86	122	144	188	0.616835	0.159419	80	77	118	192	182	163	80	77	118	192	182	163	1.18636	0.00129121	92	60	104	139	218	211	92	60	104	139	218	211	1.36121	8.50586e-05
Csa3G733880	119	278	71	142	234	124	119	278	71	142	234	124	0.294578	0.770918	96	79	87	152	219	138	96	79	87	152	219	138	1.18861	0.0016169	108	81	104	206	255	248	108	81	104	206	255	248	1.49301	5.76471e-09
Csa3G849900	1829	2428	1103	2157	3133	1902	1829	2428	1103	2157	3133	1902	0.651473	0.127942	1648	1612	1221	3435	3072	2111	1648	1612	1221	3435	3072	2111	1.19328	2.64615e-06	1617	1197	1814	2183	2413	2675	1617	1197	1814	2183	2413	2675	0.880845	7.1347e-05
Csa3G890080	179	138	147	124	163	157	179	138	147	124	163	157	0.178436	0.702891	85	136	130	251	253	174	85	136	130	251	253	174	1.19545	0.000893694	157	116	154	241	254	209	157	116	154	241	254	209	0.941052	0.0003244
Csa5G190550	118	105	88	46	63	116	118	105	88	46	63	116	-0.23751	0.765705	77	95	48	84	190	154	77	95	48	84	190	154	1.19798	0.0114834	211	200	278	218	528	380	211	200	278	218	528	380	0.882108	0.0119353
Csa5G492350	1822	2911	812	2210	2312	1861	1822	2911	812	2210	2312	1861	0.418835	0.493769	1108	1296	707	2314	1967	1706	1108	1296	707	2314	1967	1706	1.1989	1.70726e-06	1569	688	1057	1635	2495	2496	1569	688	1057	1635	2495	2496	1.22769	3.68073e-05
Csa2G373400	418	571	341	438	553	580	418	571	341	438	553	580	0.455401	0.247386	324	370	368	727	736	623	324	370	368	727	736	623	1.20827	4.93019e-09	526	362	607	598	828	593	526	362	607	598	828	593	0.637468	0.0108957
Csa1G690150	1208	2358	917	1705	2068	3963	1208	2358	917	1705	2068	3963	0.97495	0.0584145	589	781	562	856	1265	1740	589	781	562	856	1265	1740	1.2171	8.48705e-07	1552	1134	1124	4067	7519	4467	1552	1134	1124	4067	7519	4467	2.25867	2.54959e-33
Csa1G294100	695	653	337	695	680	741	695	653	337	695	680	741	0.570975	0.107703	453	276	334	627	802	707	453	276	334	627	802	707	1.22241	8.46288e-06	431	289	439	725	837	565	431	289	439	725	837	565	1.08806	1.83166e-06
Csa4G280630	288	476	42	179	190	210	288	476	42	179	190	210	-0.261696	0.831689	131	67	71	225	154	161	131	67	71	225	154	161	1.23123	0.00581356	79	27	16	148	238	333	79	27	16	148	238	333	2.81369	1.63984e-06
Csa3G177920	920	787	973	856	1124	778	920	787	973	856	1124	778	0.277104	0.402607	818	740	864	1903	1468	1497	818	740	864	1903	1468	1497	1.23459	8.42423e-09	781	789	784	1405	1148	1559	781	789	784	1405	1148	1559	1.04532	3.08649e-05
Csa6G445740	1219	919	1267	1391	1520	867	1219	919	1267	1391	1520	867	0.392801	0.290351	716	749	959	1372	1627	1951	716	749	959	1372	1627	1951	1.23914	2.75123e-09	490	538	888	2322	2116	1566	490	538	888	2322	2116	1566	1.86246	1.42919e-10
Csa2G368850	590	439	482	744	485	562	590	439	482	744	485	562	0.487105	0.07829	388	511	480	805	1064	925	388	511	480	805	1064	925	1.24944	3.84212e-10	637	440	557	976	864	873	637	440	557	976	864	873	0.969316	1.84626e-05
Csa4G011820	794	1088	676	695	813	864	794	1088	676	695	813	864	0.104916	0.833753	583	532	371	1101	922	976	583	532	371	1101	922	976	1.25002	2.01484e-08	485	414	478	1047	1531	1361	485	414	478	1047	1531	1361	1.72228	6.43647e-27
NewGene_831	28	34	55	40	29	58	28	34	55	40	29	58	0.317758	0.756094	29	37	33	90	41	70	29	37	33	90	41	70	1.25612	0.0273295	34	32	33	57	62	66	34	32	33	57	62	66	1.12273	0.016649
Csa7G452210	369	391	96	439	245	432	369	391	96	439	245	432	0.620564	0.372152	108	182	116	268	219	340	108	182	116	268	219	340	1.26043	2.40242e-05	285	112	150	277	423	241	285	112	150	277	423	241	0.991654	0.0138236
Csa7G405850	372	260	394	305	410	385	372	260	394	305	410	385	0.339628	0.34476	269	240	382	604	603	644	269	240	382	604	603	644	1.2656	2.61593e-06	108	185	189	432	268	365	108	185	189	432	268	365	1.38187	0.000802903
Csa2G297180	519	1167	241	798	1012	1876	519	1167	241	798	1012	1876	1.11911	0.323723	442	404	238	837	728	634	442	404	238	837	728	634	1.26717	9.07939e-06	567	210	473	777	1180	1304	567	210	473	777	1180	1304	1.61686	7.20006e-06
Csa5G160780	572	478	645	652	666	536	572	478	645	652	666	536	0.362345	0.226585	392	444	346	813	747	863	392	444	346	813	747	863	1.26726	3.805e-15	314	548	431	1027	842	872	314	548	431	1027	842	872	1.30192	3.28937e-05
Csa3G183950	575	1364	205	318	330	531	575	1364	205	318	330	531	-0.678859	0.621637	257	252	163	407	568	393	257	252	163	407	568	393	1.26839	1.29268e-05	1091	573	849	1288	2359	2645	1091	573	849	1288	2359	2645	1.54597	5.00547e-07
Csa2G021690	743	1270	446	823	1289	844	743	1270	446	823	1289	844	0.478159	0.413176	325	579	221	876	726	668	325	579	221	876	726	668	1.28247	0.000130088	817	361	311	734	902	631	817	361	311	734	902	631	0.834539	0.0362706
Csa3G822220	313	319	298	437	407	284	313	319	298	437	407	284	0.509417	0.137763	212	233	161	449	458	339	212	233	161	449	458	339	1.28724	1.77763e-06	188	263	265	378	394	680	188	263	265	378	394	680	1.25167	0.00110238
Csa1G015680	385	390	283	280	543	383	385	390	283	280	543	383	0.425818	0.34037	237	152	132	269	522	304	237	152	132	269	522	304	1.30114	0.00107316	361	335	274	456	580	483	361	335	274	456	580	483	0.855129	1.2792e-05
Csa2G365140	1791	2684	1260	2410	2040	2259	1791	2684	1260	2410	2040	2259	0.437301	0.294958	1215	1154	1173	2479	2469	2553	1215	1154	1173	2479	2469	2553	1.30734	3.19699e-20	1794	1446	1786	2250	2366	2212	1794	1446	1786	2250	2366	2212	0.665598	4.96422e-05
NewGene_1280	501	630	344	600	569	504	501	630	344	600	569	504	0.405611	0.310018	305	291	334	768	608	613	305	291	334	768	608	613	1.32523	9.49158e-09	450	280	375	659	595	735	450	280	375	659	595	735	1.09389	4.48954e-05
Csa6G425750	106	23	127	137	176	95	106	23	127	137	176	95	0.940987	0.235951	32	74	119	129	180	189	32	74	119	129	180	189	1.35456	0.0129205	39	60	76	155	165	97	39	60	76	155	165	97	1.44635	0.0010617
Csa3G829040	60	34	46	49	63	76	60	34	46	49	63	76	0.676756	0.246723	35	28	66	60	82	151	35	28	66	60	82	151	1.35557	0.0287385	38	29	32	96	95	135	38	29	32	96	95	135	1.95892	3.16755e-06
Csa1G015870	184	235	186	193	227	108	184	235	186	193	227	108	0.0277817	0.974407	216	168	68	475	313	175	216	168	68	475	313	175	1.36102	0.0135544	60	57	105	244	252	358	60	57	105	244	252	358	2.17666	1.20943e-08
Csa7G044840	650	1014	503	706	1415	781	650	1014	503	706	1415	781	0.638882	0.208955	673	511	376	1339	1169	884	673	511	376	1339	1169	884	1.36411	3.16275e-06	638	472	531	1503	1908	2379	638	472	531	1503	1908	2379	2.04903	1.47334e-19
NewGene_10	17	27	74	79	120	67	17	27	74	79	120	67	1.36686	0.0965354	74	63	19	109	99	141	74	63	19	109	99	141	1.3972	0.0141145	42	41	36	209	139	128	42	41	36	209	139	128	2.23962	2.53941e-08
Csa4G631590	224	306	337	324	445	335	224	306	337	324	445	335	0.558763	0.173474	273	339	208	658	620	558	273	339	208	658	620	558	1.41038	8.44448e-10	257	260	273	458	576	556	257	260	273	458	576	556	1.22008	2.73144e-10
Csa3G114450	91	61	36	59	104	48	91	61	36	59	104	48	0.440515	0.597771	21	26	44	68	77	63	21	26	44	68	77	63	1.41208	0.0122111	38	45	53	61	110	96	38	45	53	61	110	96	1.16347	0.00890017
Csa2G032750	266	240	276	289	264	187	266	240	276	289	264	187	0.154005	0.757258	237	125	158	358	506	329	237	125	158	358	506	329	1.41984	9.87662e-05	213	215	141	270	270	260	213	215	141	270	270	260	0.7129	0.025873
Csa3G008830	1304	2118	922	1794	2434	1860	1304	2118	922	1794	2434	1860	0.698497	0.100731	849	877	951	1874	2260	1993	849	877	951	1874	2260	1993	1.41992	7.36312e-17	685	664	813	1475	1648	1784	685	664	813	1475	1648	1784	1.40351	2.15901e-13
Csa5G524720	5	10	7	18	18	28	5	10	7	18	18	28	1.73958	0.0838006	16	11	17	33	29	40	16	11	17	33	29	40	1.42062	0.0476508	0	13	11	38	40	37	0	13	11	38	40	37	2.4401	0.0281936
Csa3G183340	547	653	256	445	538	582	547	653	256	445	538	582	0.333298	0.546147	192	242	179	337	578	482	192	242	179	337	578	482	1.4214	8.62782e-08	377	285	255	565	674	488	377	285	255	565	674	488	1.12518	6.69907e-08
Csa3G733250	77	59	83	72	82	89	77	59	83	72	82	89	0.384232	0.474883	51	42	65	134	102	130	51	42	65	134	102	130	1.42552	0.000458061	35	36	21	83	85	79	35	36	21	83	85	79	1.64354	0.000259862
Csa4G354130	639	892	91	277	368	140	639	892	91	277	368	140	-0.806965	0.607462	114	107	144	349	209	288	114	107	144	349	209	288	1.43333	1.77227e-05	246	66	123	442	1004	771	246	66	123	442	1004	771	2.5617	1.96194e-09
Csa2G433350	960	333	1010	956	1256	946	960	333	1010	956	1256	946	0.718641	0.126266	745	621	606	989	1860	1763	745	621	606	989	1860	1763	1.43931	2.25732e-08	635	887	912	2285	1927	1692	635	887	912	2285	1927	1692	1.49623	6.19659e-09
Csa5G423870	112	59	54	95	107	100	112	59	54	95	107	100	0.695027	0.15208	55	46	46	78	138	130	55	46	46	78	138	130	1.45109	0.000509176	46	59	73	104	156	93	46	59	73	104	156	93	1.16881	0.00321447
Csa6G521030	46	22	32	55	44	58	46	22	32	55	44	58	0.909213	0.134922	21	18	31	58	31	80	21	18	31	58	31	80	1.46527	0.0282219	31	17	29	83	77	24	31	17	29	83	77	24	1.46817	0.0412903
Csa7G069690	1636	2512	737	1718	2499	1943	1636	2512	737	1718	2499	1943	0.553368	0.324629	566	595	760	1273	1663	1646	566	595	760	1273	1663	1646	1.46875	2.49375e-12	1212	520	738	1467	1893	1544	1212	520	738	1467	1893	1544	1.21743	1.4304e-05
Csa1G642540	6055	5921	3422	5467	6067	5883	6055	5921	3422	5467	6067	5883	0.41673	0.16881	3742	4184	2543	7957	9057	7459	3742	4184	2543	7957	9057	7459	1.47106	6.96142e-14	5784	3258	4445	9238	15132	9658	5784	3258	4445	9238	15132	9658	1.53399	4.44164e-14
Csa6G514860	7276	7171	4540	1603	4436	970	7276	7171	4540	1603	4436	970	-1.18233	0.216993	3871	2874	1290	6107	7005	5714	3871	2874	1290	6107	7005	5714	1.47184	1.46552e-05	5462	4133	3609	5974	7012	4457	5462	4133	3609	5974	7012	4457	0.610935	0.00480344
Csa6G513780	1565	2594	988	2422	2575	1748	1565	2594	988	2422	2575	1748	0.602775	0.216993	1008	910	946	2569	2148	2063	1008	910	946	2569	2148	2063	1.47394	6.42901e-15	1065	828	897	2198	2250	2661	1065	828	897	2198	2250	2661	1.58411	2.14303e-16
Csa3G133990	673	394	845	721	992	582	673	394	845	721	992	582	0.508617	0.263837	627	611	290	1099	1434	1062	627	611	290	1099	1434	1062	1.48332	9.72584e-07	809	704	495	1226	1324	932	809	704	495	1226	1324	932	1.00718	3.13314e-05
Csa2G369210	107	231	104	261	368	179	107	231	104	261	368	179	1.0718	0.0621184	174	210	100	526	361	240	174	210	100	526	361	240	1.49021	0.000308278	114	59	98	335	418	660	114	59	98	335	418	660	2.62957	1.00132e-12
Csa1G004110	102	198	35	104	191	181	102	198	35	104	191	181	0.711502	0.420093	46	62	28	81	141	110	46	62	28	81	141	110	1.53398	0.000983855	57	49	70	199	221	257	57	49	70	199	221	257	2.16907	2.49594e-12
Csa3G878730	51	35	9	28	23	30	51	35	9	28	23	30	0.042156	0.979454	13	37	14	53	38	67	13	37	14	53	38	67	1.55551	0.0229214	23	25	25	51	65	99	23	25	25	51	65	99	1.785	0.000827066
Csa6G005130	9	14	29	23	41	39	9	14	29	23	41	39	1.18175	0.225767	17	9	14	46	27	28	17	9	14	46	27	28	1.56146	0.0489652	9	11	27	43	84	35	9	11	27	43	84	35	1.94057	0.0073602
Csa3G854760	69	133	84	162	167	91	69	133	84	162	167	91	0.758011	0.217877	104	92	67	299	204	152	104	92	67	299	204	152	1.56835	0.000103141	85	52	59	117	327	392	85	52	59	117	327	392	2.30309	8.80882e-07
Csa3G730980	37	44	29	66	86	49	37	44	29	66	86	49	1.10165	0.0624681	56	28	26	92	97	94	56	28	26	92	97	94	1.58404	0.00160312	28	27	42	105	98	90	28	27	42	105	98	90	1.81664	1.64663e-05
Csa7G430250	49	377	2	63	498	62	49	377	2	63	498	62	0.705877	0.839052	59	26	75	240	113	56	59	26	75	240	113	56	1.5873	0.0312956	11	13	18	332	240	958	11	13	18	332	240	958	5.46106	3.02686e-21
Csa2G404910	155	131	62	142	136	203	155	131	62	142	136	203	0.713979	0.169532	75	165	88	303	273	259	75	165	88	303	273	259	1.60684	2.38906e-06	101	70	80	235	324	266	101	70	80	235	324	266	1.92657	9.08656e-16
Csa4G289120	90	303	18	201	142	200	90	303	18	201	142	200	0.57081	0.655624	47	73	66	188	155	139	47	73	66	188	155	139	1.61638	7.01037e-06	75	25	32	119	286	284	75	25	32	119	286	284	2.60352	2.16469e-07
Csa4G075740	34	61	29	58	44	48	34	61	29	58	44	48	0.479241	0.572442	41	30	28	104	65	91	41	30	28	104	65	91	1.61854	0.000628512	14	22	29	61	63	126	14	22	29	61	63	126	2.17926	0.000379517
Csa3G435550	29	23	46	43	56	49	29	23	46	43	56	49	0.820765	0.246434	34	54	45	106	97	149	34	54	45	106	97	149	1.62722	2.70962e-05	51	42	60	140	68	122	51	42	60	140	68	122	1.37757	0.0096797
Csa1G166760	47	43	72	66	57	81	47	43	72	66	57	81	0.549609	0.391453	59	13	61	128	93	144	59	13	61	128	93	144	1.63564	0.0133704	20	20	42	121	108	83	20	20	42	121	108	83	2.14598	1.51162e-05
Csa1G042380	43	88	28	52	96	70	43	88	28	52	96	70	0.659091	0.451312	39	34	15	93	65	73	39	34	15	93	65	73	1.63789	0.00309453	47	20	42	53	119	77	47	20	42	53	119	77	1.38118	0.010141
Csa4G192100	57	129	68	146	84	74	57	129	68	146	84	74	0.450638	0.587613	85	134	46	367	174	143	85	134	46	367	174	143	1.65418	0.00204999	64	43	82	118	135	239	64	43	82	118	135	239	1.62592	0.000748065
Csa4G615750	6418	10486	2772	7549	8467	10413	6418	10486	2772	7549	8467	10413	0.634537	0.481453	2524	2806	2259	6822	7177	6338	2524	2806	2259	6822	7177	6338	1.65986	3.2093e-31	5115	2886	4335	9128	12200	10727	5115	2886	4335	9128	12200	10727	1.59816	3.44529e-16
Csa2G070840	753	1250	462	814	1340	995	753	1250	462	814	1340	995	0.565725	0.291776	412	396	435	1182	1296	966	412	396	435	1182	1296	966	1.70262	3.21785e-15	510	487	474	1012	1558	1138	510	487	474	1012	1558	1138	1.5274	1.23113e-25
Csa5G601550	53	102	119	110	80	68	53	102	119	110	80	68	0.105014	0.918387	49	51	119	271	191	161	49	51	119	271	191	161	1.72618	0.000611666	114	77	90	142	166	264	114	77	90	142	166	264	1.26886	0.00192021
Csa7G061710	312	539	54	528	255	188	312	539	54	528	255	188	0.317539	0.869603	342	199	156	1001	475	472	342	199	156	1001	475	472	1.72757	5.74642e-05	199	23	76	708	1164	1490	199	23	76	708	1164	1490	3.76189	3.28833e-05
Csa5G593430	95	143	15	134	190	198	95	143	15	134	190	198	1.26794	0.133327	84	57	51	210	154	183	84	57	51	210	154	183	1.7373	1.45229e-06	106	48	62	120	149	139	106	48	62	120	149	139	1.1482	0.00482451
Csa4G006240	38	51	26	66	63	70	38	51	26	66	63	70	1.0121	0.0808354	37	24	25	97	75	73	37	24	25	97	75	73	1.73984	0.000355737	24	28	50	66	119	43	24	28	50	66	119	43	1.31607	0.0334895
Csa1G383520	30	18	59	21	76	8	30	18	59	21	76	8	0.218781	0.906772	7	8	31	42	34	61	7	8	31	42	34	61	1.74974	0.0495688	4	0	8	37	57	20	4	0	8	37	57	20	3.43154	0.000827066
Csa3G730960	294	343	169	350	450	339	294	343	169	350	450	339	0.731666	0.0728047	149	153	117	396	435	366	149	153	117	396	435	366	1.75213	8.0275e-14	201	163	208	207	482	291	201	163	208	207	482	291	0.948169	0.00251192
Csa1G527850	69	83	38	89	100	100	69	83	38	89	100	100	0.834176	0.124823	21	59	37	108	108	116	21	59	37	108	108	116	1.75289	0.000149472	58	93	79	123	275	133	58	93	79	123	275	133	1.35456	0.00112518
Csa6G327430	866	1635	338	1436	1452	1213	866	1635	338	1436	1452	1213	0.736659	0.477097	358	609	310	1296	1359	927	358	609	310	1296	1359	927	1.7539	4.60147e-10	568	386	473	1408	1689	2055	568	386	473	1408	1689	2055	2.08516	8.72541e-21
Csa5G139610	18	21	32	18	23	22	18	21	32	18	23	22	0.0395655	0.978636	17	11	16	69	28	29	17	11	16	69	28	29	1.75509	0.0264735	6	8	11	46	29	50	6	8	11	46	29	50	2.57075	0.000376743
Csa4G622790	16	14	13	36	20	12	16	14	13	36	20	12	0.902593	0.407697	4	25	15	27	52	48	4	25	15	27	52	48	1.77745	0.0379578	9	6	5	83	68	61	9	6	5	83	68	61	3.6411	3.705e-10
Csa7G432600	16149	19516	7229	18570	18962	19814	16149	19516	7229	18570	18962	19814	0.648145	0.114653	6185	6358	5133	14888	19880	17023	6185	6358	5133	14888	19880	17023	1.78312	5.6789e-30	3389	2234	3128	14387	18255	14313	3389	2234	3128	14387	18255	14313	2.63785	1.88263e-67
Csa6G418410	112	43	117	117	67	36	112	43	117	117	67	36	-0.0442229	0.973302	30	57	128	170	162	327	30	57	128	170	162	327	1.79378	0.00204467	39	66	63	183	121	124	39	66	63	183	121	124	1.57821	0.000600417
Csa2G286540	82	58	104	91	164	112	82	58	104	91	164	112	0.826821	0.117208	61	38	56	182	125	162	61	38	56	182	125	162	1.81238	3.77652e-06	44	59	43	142	207	121	44	59	43	142	207	121	1.86814	5.8051e-08
Csa1G574960	1837	4817	463	1820	2454	1608	1837	4817	463	1820	2454	1608	-0.0838748	0.969713	598	420	501	1599	1603	1374	598	420	501	1599	1603	1374	1.81505	6.83781e-16	784	236	488	1067	1796	2107	784	236	488	1067	1796	2107	1.96105	9.24343e-07
Csa1G063490	145	143	99	217	209	138	145	143	99	217	209	138	0.783113	0.0560344	109	108	90	314	250	367	109	108	90	314	250	367	1.82359	6.02071e-13	88	85	83	203	224	182	88	85	83	203	224	182	1.4621	1.17889e-08
Csa5G606890	15	15	12	29	42	23	15	15	12	29	42	23	1.4021	0.0787042	16	16	15	60	34	49	16	16	15	60	34	49	1.83598	0.00272857	15	23	13	40	59	56	15	23	13	40	59	56	1.80007	0.00183212
Csa2G351800	2377	5255	707	3160	3586	2721	2377	5255	707	3160	3586	2721	0.381844	0.805921	1185	1243	637	3018	3552	2671	1185	1243	637	3018	3552	2671	1.8431	3.99053e-13	1629	694	1210	2286	3252	2904	1629	694	1210	2286	3252	2904	1.48229	7.02685e-08
Csa4G291940	91	212	42	119	236	188	91	212	42	119	236	188	0.850014	0.303936	51	61	24	162	118	139	51	61	24	162	118	139	1.87447	1.46552e-05	58	34	54	166	180	137	58	34	54	166	180	137	1.94609	4.59409e-09
NewGene_2018	169	141	87	111	193	173	169	141	87	111	193	173	0.514709	0.321778	66	50	27	145	130	176	66	50	27	145	130	176	1.88392	5.49825e-06	128	76	106	147	286	291	128	76	106	147	286	291	1.43446	9.01245e-05
Csa3G592120	9	5	24	35	60	21	9	5	24	35	60	21	1.83857	0.0732719	11	4	8	16	32	26	11	4	8	16	32	26	1.88826	0.0477061	13	7	15	33	42	52	13	7	15	33	42	52	2.08884	0.00152501
Csa3G842100	3923	5836	1310	3765	3245	3783	3923	5836	1310	3765	3245	3783	0.181235	0.885792	944	1135	849	2974	3212	3015	944	1135	849	2974	3212	3015	1.88965	5.47102e-41	2691	1099	1948	4392	5586	5127	2691	1099	1948	4392	5586	5127	1.62923	3.15348e-09
Csa7G389470	117	98	116	176	114	164	117	98	116	176	114	164	0.686266	0.0739065	83	54	55	145	166	311	83	54	55	145	166	311	1.88995	2.81597e-06	51	64	26	239	233	177	51	64	26	239	233	177	2.41322	2.03417e-09
Csa1G042520	254	412	107	410	363	360	254	412	107	410	363	360	0.764966	0.204036	163	105	105	475	399	305	163	105	105	475	399	305	1.89575	1.20092e-08	206	135	100	385	424	676	206	135	100	385	424	676	2.00176	7.4033e-08
Csa1G294030	42	112	32	58	92	99	42	112	32	58	92	99	0.60491	0.518135	44	23	24	109	121	57	44	23	24	109	121	57	1.89743	0.00094254	60	59	32	137	87	179	60	59	32	137	87	179	1.67815	0.00146326
Csa7G450500	52	41	70	53	172	104	52	41	70	53	172	104	1.24863	0.0566286	65	81	101	295	157	359	65	81	101	295	157	359	1.92346	5.66632e-07	47	27	73	321	90	116	47	27	73	321	90	116	2.13531	0.00160926
Csa3G769610	2043	4063	997	2910	2887	2732	2043	4063	997	2910	2887	2732	0.464053	0.662564	867	1064	654	3134	2710	2493	867	1064	654	3134	2710	2493	1.93908	5.44879e-22	1789	911	1443	3559	3769	4952	1789	911	1443	3559	3769	4952	1.81575	1.62814e-11
Csa1G002730	49	62	104	95	173	122	49	62	104	95	173	122	1.0678	0.0659776	53	79	33	215	139	183	53	79	33	215	139	183	1.95619	9.63452e-07	29	65	26	102	110	206	29	65	26	102	110	206	2.02186	0.000638252
Csa7G449420	3520	9128	1624	4834	11056	4299	3520	9128	1624	4834	11056	4299	0.698024	0.616317	1683	1767	876	5498	5720	2911	1683	1767	876	5498	5720	2911	1.97429	1.70989e-09	2372	1230	1692	4426	3880	4790	2372	1230	1692	4426	3880	4790	1.56077	2.1061e-09
Csa3G280970	46	4	39	46	64	76	46	4	39	46	64	76	1.34941	0.172309	9	26	15	54	37	76	9	26	15	54	37	76	1.97457	0.00243397	3	13	16	77	66	54	3	13	16	77	66	54	2.8256	4.78255e-05
NewGene_1639	28	12	15	17	11	46	28	12	15	17	11	46	0.686425	0.592693	7	15	13	32	47	38	7	15	13	32	47	38	1.97798	0.00438309	13	5	19	33	64	35	13	5	19	33	64	35	2.01861	0.00565684
Csa2G406780	74	160	70	153	224	110	74	160	70	153	224	110	0.881963	0.179857	71	53	57	295	166	156	71	53	57	295	166	156	2.00856	1.12798e-06	65	39	62	185	162	281	65	39	62	185	162	281	2.17591	9.83996e-08
Csa3G731120	546	831	209	317	530	241	546	831	209	317	530	241	-0.316212	0.714826	193	116	122	663	431	386	193	116	122	663	431	386	2.01458	9.3731e-09	213	164	186	547	649	1127	213	164	186	547	649	1127	2.28926	7.10059e-12
Csa4G218340	111	103	169	157	197	148	111	103	169	157	197	148	0.613729	0.191839	99	109	146	474	409	359	99	109	146	474	409	359	2.03962	2.00653e-12	44	75	101	363	216	359	44	75	101	363	216	359	2.33806	1.95149e-07
Csa3G751470	11	12	2	18	32	19	11	12	2	18	32	19	1.71598	0.134221	8	25	9	73	26	52	8	25	9	73	26	52	2.11596	0.00685715	11	10	13	43	35	52	11	10	13	43	35	52	2.177	0.000638314
Csa1G009610	1198	2265	316	1456	2043	1739	1198	2265	316	1456	2043	1739	0.678678	0.607012	541	401	282	1584	1530	1442	541	401	282	1584	1530	1442	2.13015	7.42236e-18	924	430	686	1372	2155	1864	924	430	686	1372	2155	1864	1.61997	6.32803e-10
Csa5G137410	20	6	2	60	5	50	20	6	2	60	5	50	2.34816	0.0782426	2	7	6	14	24	18	2	7	6	14	24	18	2.14019	0.0473862	9	0	2	20	29	44	9	0	2	20	29	44	3.35449	0.00400955
Csa3G207390	46	281	58	160	174	187	46	281	58	160	174	187	0.584637	0.58745	29	158	101	325	374	383	29	158	101	325	374	383	2.16435	8.85209e-06	49	14	50	270	350	257	49	14	50	270	350	257	3.17649	1.06883e-14
Csa1G527870	405	375	212	326	265	299	405	375	212	326	265	299	0.0849979	0.882366	218	176	138	677	575	874	218	176	138	677	575	874	2.21672	3.79479e-20	253	91	235	1220	2022	1484	253	91	235	1220	2022	1484	3.23897	3.50144e-24
Csa5G512930	22601	26411	13331	21733	33895	21664	22601	26411	13331	21733	33895	21664	0.544206	0.169983	10089	7476	7129	34140	29874	35717	10089	7476	7129	34140	29874	35717	2.23449	7.26096e-35	18555	7249	15391	52201	77443	60208	18555	7249	15391	52201	77443	60208	2.42308	3.20319e-18
Csa1G009600	1920	4420	680	2002	2895	2240	1920	4420	680	2002	2895	2240	0.219653	0.892495	673	517	565	2584	2450	2136	673	517	565	2584	2450	2136	2.25851	1.03559e-28	1229	525	1083	1799	2499	2392	1229	525	1083	1799	2499	2392	1.46521	6.46665e-07
Csa2G006880	292	1316	92	864	713	258	292	1316	92	864	713	258	0.277863	0.909981	268	215	189	1549	831	327	268	215	189	1549	831	327	2.27807	0.00362628	351	131	128	621	850	1532	351	131	128	621	850	1532	2.5667	2.65597e-08
Csa6G486790	727	1609	127	782	992	664	727	1609	127	782	992	664	0.187078	0.929948	285	192	102	981	748	677	285	192	102	981	748	677	2.29955	1.62386e-10	270	90	182	1130	1154	1771	270	90	182	1130	1154	1771	3.16784	1.07221e-17
NewGene_941	20	9	10	10	39	38	20	9	10	10	39	38	1.43125	0.172309	12	11	15	75	51	33	12	11	15	75	51	33	2.30787	0.000574457	7	12	8	50	58	45	7	12	8	50	58	45	2.70196	4.86142e-06
Csa3G698550	1	6	16	45	27	20	1	6	16	45	27	20	2.17194	0.0786082	16	2	4	25	18	55	16	2	4	25	18	55	2.32178	0.0348762	6	3	8	23	78	22	6	3	8	23	78	22	2.98352	0.000584691
Csa6G452710	4	46	0	21	36	39	4	46	0	21	36	39	1.07157	0.614749	9	18	13	80	32	60	9	18	13	80	32	60	2.34872	0.000373043	40	17	43	58	182	254	40	17	43	58	182	254	2.52479	5.18626e-05
Csa2G360800	500	1287	200	1179	1410	784	500	1287	200	1179	1410	784	0.956357	0.447939	376	161	120	1046	1001	873	376	161	120	1046	1001	873	2.37852	1.48915e-09	257	94	89	944	906	1264	257	94	89	944	906	1264	3.09096	5.30855e-15
Csa5G319910	40	114	80	114	209	94	40	114	80	114	209	94	1.02178	0.154739	32	26	41	159	119	168	32	26	41	159	119	168	2.38314	7.6256e-10	87	36	44	202	66	267	87	36	44	202	66	267	1.99703	0.00266778
Csa6G523460	21	72	26	45	201	71	21	72	26	45	201	71	1.60208	0.0835712	7	20	9	58	54	47	7	20	9	58	54	47	2.4053	0.000177945	9	21	10	106	37	38	9	21	10	106	37	38	2.42981	0.00266828
Csa3G717370	52	179	26	258	372	102	52	179	26	258	372	102	1.69654	0.0522503	87	34	42	314	245	183	87	34	42	314	245	183	2.41556	1.66496e-07	38	9	20	205	255	481	38	9	20	205	255	481	4.08158	9.98654e-15
Csa2G034710	11	6	4	19	18	11	11	6	4	19	18	11	1.46748	0.212557	5	3	15	38	26	45	5	3	15	38	26	45	2.42683	0.00721524	13	8	5	29	20	35	13	8	5	29	20	35	1.95566	0.0228686
Csa3G075990	5138	11260	1749	7068	8947	11559	5138	11260	1749	7068	8947	11559	0.795074	0.523918	1820	1993	1377	8672	9094	6292	1820	1993	1377	8672	9094	6292	2.4629	2.85332e-31	4547	1575	3985	13460	12898	18087	4547	1575	3985	13460	12898	18087	2.39775	7.1307e-12
Csa5G505160	28	3	19	40	57	42	28	3	19	40	57	42	1.77307	0.0522503	31	21	4	62	138	60	31	21	4	62	138	60	2.47084	0.00129918	45	51	12	100	98	63	45	51	12	100	98	63	1.48167	0.0295512
Csa2G360780	3262	9955	1647	6448	12944	2995	3262	9955	1647	6448	12944	2995	0.784006	0.62046	1803	1403	957	8452	6899	4039	1803	1403	957	8452	6899	4039	2.47482	6.03616e-15	2472	1156	1176	4169	4081	6312	2472	1156	1176	4169	4081	6312	1.86369	3.06423e-08
Csa3G829020	2	11	6	6	13	11	2	11	6	6	13	11	0.828329	0.657256	3	2	3	11	11	18	3	2	3	11	11	18	2.52392	0.0448392	8	7	6	22	35	14	8	7	6	22	35	14	1.93344	0.0262774
Csa6G506010	22	34	82	83	87	66	22	34	82	83	87	66	0.966998	0.236092	5	22	25	79	59	125	5	22	25	79	59	125	2.55022	9.85293e-05	26	20	49	110	52	74	26	20	49	110	52	74	1.57743	0.0170204
Csa3G435540	300	402	209	380	508	359	300	402	209	380	508	359	0.676519	0.10733	182	269	201	1087	1171	994	182	269	201	1087	1171	994	2.56199	4.21687e-38	227	168	251	504	562	738	227	168	251	504	562	738	1.71605	4.97279e-10
Csa1G366990	24	26	31	44	86	21	24	26	31	44	86	21	1.13339	0.204408	11	22	23	82	96	106	11	22	23	82	96	106	2.56769	4.13379e-08	16	21	12	84	147	66	16	21	12	84	147	66	2.76433	1.51722e-08
Csa4G304840	1929	2967	630	3371	2994	3519	1929	2967	630	3371	2994	3519	1.05441	0.233378	658	581	462	2941	3112	2693	658	581	462	2941	3112	2693	2.59738	4.39391e-45	1148	490	963	3653	4052	3962	1148	490	963	3653	4052	3962	2.40377	3.55976e-19
Csa4G005530	18	5	4	32	33	0	18	5	4	32	33	0	1.60532	0.421786	5	9	11	44	32	55	5	9	11	44	32	55	2.60568	0.00017193	12	3	13	49	36	38	12	3	13	49	36	38	2.38999	0.0018149
Csa1G045480	18	42	30	41	57	58	18	42	30	41	57	58	0.984161	0.194446	19	13	14	75	82	89	19	13	14	75	82	89	2.63843	2.38717e-08	9	18	21	98	95	73	9	18	21	98	95	73	2.67483	1.53832e-07
Csa2G070210	6	58	9	71	146	49	6	58	9	71	146	49	2.02062	0.0668598	21	21	22	122	101	128	21	21	22	122	101	128	2.67923	8.19424e-12	31	13	28	53	103	126	31	13	28	53	103	126	2.19357	8.93914e-05
Csa1G014460	7	2	2	8	3	17	7	2	2	8	3	17	1.62942	0.371415	4	2	2	15	13	17	4	2	2	15	13	17	2.70912	0.0234162	2	0	2	14	21	24	2	0	2	14	21	24	4.11097	0.00108042
Csa6G169310	50	61	16	100	103	50	50	61	16	100	103	50	1.23589	0.106967	50	13	4	216	87	75	50	13	4	216	87	75	2.74367	0.00153156	15	21	17	151	293	529	15	21	17	151	293	529	4.41985	5.22801e-18
Csa7G073520	2117	7296	569	5426	5694	3960	2117	7296	569	5426	5694	3960	0.770231	0.658101	1120	1091	582	6461	5270	4216	1120	1091	582	6461	5270	4216	2.76857	5.33379e-25	1393	674	1049	5118	4937	7524	1393	674	1049	5118	4937	7524	2.75483	4.04678e-21
Csa2G258760	62	31	14	54	63	55	62	31	14	54	63	55	0.975067	0.210403	25	30	27	228	152	123	25	30	27	228	152	123	2.86582	7.50242e-12	38	24	11	60	98	62	38	24	11	60	98	62	1.79117	0.00220896
Csa4G361850	718	1296	231	1147	948	1011	718	1296	231	1147	948	1011	0.675166	0.555007	132	211	105	932	1030	971	132	211	105	932	1030	971	2.96109	9.31283e-37	536	124	354	1222	1566	1449	536	124	354	1222	1566	1449	2.30626	1.66452e-08
Csa2G069700	0	17	0	12	14	4	0	17	0	12	14	4	0.943774	0.77596	5	3	0	33	10	9	5	3	0	33	10	9	2.9771	0.043506	0	0	3	5	9	39	0	0	3	5	9	39	4.40606	0.0169136
Csa1G534750	636	2060	113	1157	1640	483	636	2060	113	1157	1640	483	0.411448	0.85797	449	157	199	3097	1461	940	449	157	199	3097	1461	940	3.01374	0.000213545	427	110	141	1895	3018	4600	427	110	141	1895	3018	4600	4.07615	1.39216e-08
Csa1G568480	28	102	0	350	84	217	28	102	0	350	84	217	2.48525	0.338323	9	7	59	153	218	167	9	7	59	153	218	167	3.01842	6.27725e-05	30	0	13	148	131	146	30	0	13	148	131	146	3.58858	2.26938e-05
Csa6G518030	88	71	22	102	114	85	88	71	22	102	114	85	0.998685	0.139911	33	32	10	176	200	156	33	32	10	176	200	156	3.07853	7.10575e-12	23	8	23	79	211	153	23	8	23	79	211	153	3.22325	3.86743e-10
Csa7G420820	214	920	78	1105	1410	862	214	920	78	1105	1410	862	1.64468	0.256599	182	178	74	1244	1116	704	182	178	74	1244	1116	704	3.08399	3.195e-18	264	98	142	594	1363	1249	264	98	142	594	1363	1249	2.88342	1.03612e-14
Csa1G071930	6	31	17	15	27	34	6	31	17	15	27	34	0.652569	0.64129	8	10	0	45	47	39	8	10	0	45	47	39	3.13356	0.000622113	7	2	7	44	48	49	7	2	7	44	48	49	3.37197	1.2726e-06
Csa4G649600	18	10	24	29	24	36	18	10	24	29	24	36	1.00857	0.252233	9	5	20	67	59	141	9	5	20	67	59	141	3.13915	3.42689e-06	34	5	12	63	148	64	34	5	12	63	148	64	2.623	0.000270852
Csa4G644670	2	0	0	11	6	6	2	0	0	11	6	6	3.85231	0.0962789	2	4	0	13	11	21	2	4	0	13	11	21	3.15589	0.0248127	0	0	0	10	7	11	0	0	0	10	7	11	5.91467	0.00426941
Csa6G502700	4	0	30	34	96	38	4	0	30	34	96	38	2.51087	0.0835023	21	0	14	110	119	46	21	0	14	110	119	46	3.18061	0.000970958	3	7	3	80	106	161	3	7	3	80	106	161	4.95824	1.16889e-14
NewGene_1176	8	7	0	21	23	10	8	7	0	21	23	10	2.12227	0.158464	0	0	8	25	24	18	0	0	8	25	24	18	3.24373	0.0380741	4	0	0	15	62	24	4	0	0	15	62	24	4.8218	0.000269348
Csa3G194400	5	0	0	6	9	5	5	0	0	6	9	5	2.39	0.360369	4	3	0	19	8	31	4	3	0	19	8	31	3.26923	0.0149725	0	0	0	24	32	16	0	0	0	24	32	16	7.21554	5.75781e-06
Csa3G446120	1836	11912	253	5099	7594	5426	1836	11912	253	5099	7594	5426	0.519611	0.843898	1004	245	397	5540	3804	4513	1004	245	397	5540	3804	4513	3.27904	6.02872e-06	934	124	301	3804	7379	8822	934	124	301	3804	7379	8822	4.13905	4.62201e-06
Csa6G499800	1459	5029	968	5571	8270	2636	1459	5029	968	5571	8270	2636	1.32688	0.319971	859	617	845	7953	7249	4495	859	617	845	7953	7249	4495	3.31854	2.1355e-33	787	505	711	3001	3012	4124	787	505	711	3001	3012	4124	2.58465	6.14335e-27
Csa3G150000	1230	8091	341	3792	7749	738	1230	8091	341	3792	7749	738	0.510782	0.857644	1033	539	284	8025	5053	2471	1033	539	284	8025	5053	2471	3.32836	3.57457e-05	289	88	79	6514	6051	16168	289	88	79	6514	6051	16168	6.2777	2.39435e-15
Csa6G511770	1314	1955	401	3482	3800	2436	1314	1955	401	3482	3800	2436	1.63065	0.0554596	274	406	385	3152	4042	2429	274	406	385	3152	4042	2429	3.42085	1.94184e-43	489	278	347	2169	2211	2687	489	278	347	2169	2211	2687	2.90978	3.64296e-35
Csa5G591770	23	115	28	163	342	44	23	115	28	163	342	44	1.90362	0.0556522	65	53	16	670	294	230	65	53	16	670	294	230	3.4304	2.66565e-10	11	21	23	277	294	714	11	21	23	277	294	714	4.78826	4.80701e-21
Csa1G042530	56	31	15	51	55	57	56	31	15	51	55	57	0.955491	0.195678	10	10	11	110	109	68	10	10	11	110	109	68	3.45342	4.851e-11	13	18	11	42	98	91	13	18	11	42	98	91	2.64223	2.65706e-06
Csa7G184150	0	9	2	2	19	19	0	9	2	2	19	19	1.99399	0.357611	0	5	0	11	17	17	0	5	0	11	17	17	3.46656	0.0368356	0	3	0	15	22	11	0	3	0	15	22	11	4.14835	0.00918932
Csa3G730710	1488	4063	552	7191	7191	5324	1488	4063	552	7191	7191	5324	1.87725	0.088556	835	901	614	9699	7610	4922	835	901	614	9699	7610	4922	3.50092	7.31523e-39	1448	646	839	5811	8506	8883	1448	646	839	5811	8506	8883	3.21634	1.62572e-32
Csa3G116730	0	5	0	5	17	5	0	5	0	5	17	5	2.58339	0.301678	0	4	0	18	6	15	0	4	0	18	6	15	3.58567	0.0476484	0	0	0	6	5	14	0	0	0	6	5	14	5.76337	0.00996991
Csa2G345980	2	4	3	6	13	13	2	4	3	6	13	13	2.0366	0.170498	1	1	2	11	14	18	1	1	2	11	14	18	3.63251	0.00801456	5	1	3	13	16	12	5	1	3	13	16	12	2.41425	0.0488936
Csa5G155560	60	76	26	61	66	43	60	76	26	61	66	43	0.302999	0.758208	10	17	8	97	170	104	10	17	8	97	170	104	3.65758	4.28821e-13	27	17	14	178	107	239	27	17	14	178	107	239	3.45202	1.12854e-11
Csa3G117940	27	5	0	20	22	50	27	5	0	20	22	50	1.87674	0.237194	0	9	0	23	55	17	0	9	0	23	55	17	3.73899	0.00890259	0	0	0	28	69	60	0	0	0	28	69	60	8.33661	6.63262e-09
Csa1G470240	62	326	51	633	616	343	62	326	51	633	616	343	2.0179	0.108443	38	111	27	725	856	456	38	111	27	725	856	456	3.82849	1.06001e-17	102	62	47	252	592	717	102	62	47	252	592	717	3.10474	1.86826e-13
Csa1G154090	18	54	5	13	53	19	18	54	5	13	53	19	0.338506	0.859349	0	8	5	47	66	61	0	8	5	47	66	61	3.99064	6.1034e-07	14	6	6	85	78	95	14	6	6	85	78	95	3.55802	1.00644e-10
Csa4G025190	27	73	0	292	427	129	27	73	0	292	427	129	3.28399	0.141744	14	34	14	397	261	159	14	34	14	397	261	159	4.00383	2.31473e-16	32	3	25	84	104	152	32	3	25	84	104	152	2.76589	0.000133201
Csa3G121560	573	1043	149	977	800	694	573	1043	149	977	800	694	0.695203	0.58987	35	93	54	947	742	757	35	93	54	947	742	757	4.00585	3.5355e-39	226	87	140	884	1033	853	226	87	140	884	1033	853	2.84548	2.20783e-22
Csa5G608080	18	84	2	241	147	92	18	84	2	241	147	92	2.36906	0.18236	7	15	13	327	185	112	7	15	13	327	185	112	4.4231	4.87869e-16	29	5	4	79	106	138	29	5	4	79	106	138	3.3545	6.44613e-06
Csa3G651750	428	1285	77	1093	1734	807	428	1285	77	1093	1734	807	1.20978	0.47221	100	72	83	1836	1828	1025	100	72	83	1836	1828	1025	4.44127	4.58409e-49	176	22	135	993	1123	1308	176	22	135	993	1123	1308	3.62391	1.4407e-05
Csa5G155570	102	138	4	137	343	146	102	138	4	137	343	146	1.60569	0.374445	6	40	3	387	392	175	6	40	3	387	392	175	4.62252	5.55892e-05	12	10	26	372	129	188	12	10	26	372	129	188	4.12166	2.23989e-12
Csa1G025970	6	13	0	24	4	9	6	13	0	24	4	9	1.16184	0.612032	2	0	2	28	22	42	2	0	2	28	22	42	4.71466	3.3776e-05	0	2	0	25	6	14	0	2	0	25	6	14	4.75433	0.00916305
Csa6G490860	0	6	0	19	14	12	0	6	0	19	14	12	3.04813	0.111235	0	3	0	22	29	20	0	3	0	22	29	20	4.84501	0.000464389	0	0	0	13	15	31	0	0	0	13	15	31	6.98503	4.75418e-05
Csa2G249880	25	2	0	32	23	28	25	2	0	32	23	28	2.00768	0.226466	5	0	0	38	38	50	5	0	0	38	38	50	4.859	9.18047e-06	12	0	7	36	49	40	12	0	7	36	49	40	2.95897	0.00207988
Csa2G348240	2	6	2	14	8	5	2	6	2	14	8	5	1.62935	0.352116	0	0	1	8	5	15	0	0	1	8	5	15	4.90222	0.0209076	0	0	0	12	14	5	0	0	0	12	14	5	5.99915	0.00349034
Csa6G497110	48	169	5	353	771	185	48	169	5	353	771	185	2.74766	0.108443	19	19	6	416	570	198	19	19	6	416	570	198	5.02121	2.08078e-23	35	8	16	229	198	172	35	8	16	229	198	172	3.59802	8.69625e-14
Csa3G881680	9	13	0	0	5	17	9	13	0	0	5	17	0.210563	0.959253	0	3	0	47	24	12	0	3	0	47	24	12	5.10386	0.000415756	3	3	13	17	51	57	3	3	13	17	51	57	2.90676	0.002295
Csa4G001850	2	50	0	92	296	19	2	50	0	92	296	19	3.11047	0.301256	13	0	3	264	183	70	13	0	3	264	183	70	5.23731	0.000664106	6	4	0	41	122	137	6	4	0	41	122	137	5.11068	4.17808e-10
Csa6G426370	34	37	4	27	21	10	34	37	4	27	21	10	-0.116248	0.955364	3	0	2	74	42	64	3	0	2	74	42	64	5.3841	4.70595e-09	17	2	2	103	77	158	17	2	2	103	77	158	4.31006	5.58616e-08
Csa2G383390	0	3	0	10	8	12	0	3	0	10	8	12	3.47795	0.0925848	0	0	0	4	8	9	0	0	0	4	8	9	5.46091	0.023338	2	4	0	20	20	10	2	4	0	20	20	10	3.24991	0.0156123
Csa6G361400	15	4	5	5	5	0	15	4	5	5	5	0	-0.938289	0.72002	0	0	0	5	9	7	0	0	0	5	9	7	5.47615	0.021578	0	0	0	0	12	19	0	0	0	0	12	19	6.00713	0.0341818
Csa3G134890	4	9	7	16	13	8	4	9	7	16	13	8	1.08842	0.447939	2	0	0	39	24	14	2	0	0	39	24	14	5.51405	0.00032695	5	0	0	32	24	12	5	0	0	32	24	12	4.0377	0.00565214
Csa3G135710	0	0	0	0	0	8	0	0	0	0	0	8	4.05201		0	0	0	18	4	5	0	0	0	18	4	5	5.8743	0.0103002	0	0	0	2	36	12	0	0	0	2	36	12	6.5842	0.00159643
Csa2G007980	0	0	15	14	15	0	0	0	15	14	15	0	1.13349	0.778641	0	0	0	0	18	18	0	0	0	0	18	18	6.22025	0.017388	0	19	21	0	0	0	0	19	21	0	0	0	-6.00834	0.030014
Csa3G855410	0	0	4	15	38	2	0	0	4	15	38	2	3.9892	0.0513261	0	0	0	31	7	10	0	0	0	31	7	10	6.70062	0.000454056	7	3	6	21	17	16	7	3	6	21	17	16	1.99651	0.0447851
Csa2G193320	0	18	0	41	59	7	0	18	0	41	59	7	2.70489	0.184113	0	0	0	41	24	23	0	0	0	41	24	23	7.56122	1.35916e-06	0	0	0	15	7	60	0	0	0	15	7	60	7.51342	3.71703e-05
Csa3G588520	38	62	0	312	328	151	38	62	0	312	328	151	3.21362	0.124072	0	0	3	1207	1012	590	0	0	3	1207	1012	590	10.1189	6.22484e-28	12	4	12	1071	1477	1186	12	4	12	1071	1477	1186	7.26584	4.23597e-112
