# Supplementary material for: CsBPC2 is essential for cucumber survival under cold stress
Source: BMC Plant Biol. 2023 Nov 16;23:566. doi: 10.1186/s12870-023-04577-1 (PMC10652477; doi:10.1186/s12870-023-04577-1)
Supplement: Supplementary file 4 — Additional file 4. Table S4. Transcriptome cold-responsive differential genes GO enrichment analysis [file 12870_2023_4577_MOESM4_ESM.xlsx]

## Sheet: Table S4
Table S4 Transcriptome cold-responsive differential genes GO enrichment analysis
GO-ID	Type	p-value	corr p-value	Description	Genes in test set
155	common cold-responsive genes and Csbpc2 mutants down more	0.00016625	0.021263	two-component sensor activity	CSA5G549170|CSA2G070880
4673	common cold-responsive genes and Csbpc2 mutants down more	0.00018985	0.021263	protein histidine kinase activity	CSA5G549170|CSA2G070880
16775	common cold-responsive genes and Csbpc2 mutants down more	0.00018985	0.021263	phosphotransferase activity, nitrogenous group as acceptor	CSA5G549170|CSA2G070880
71074	common cold-responsive genes and WT down more	0.00056224	0.036919	eukaryotic initiation factor eIF2 binding	CSA2G310390
15853	common cold-responsive genes and WT down more	0.0011242	0.036919	adenine transport	CSA6G014490
15854	common cold-responsive genes and WT down more	0.0011242	0.036919	guanine transport	CSA6G014490
5345	common cold-responsive genes and WT down more	0.0016859	0.036919	purine transmembrane transporter activity	CSA6G014490
15174	common cold-responsive genes and WT down more	0.0022473	0.036919	basic amino acid transmembrane transporter activity	CSA1G056920
15189	common cold-responsive genes and WT down more	0.0022473	0.036919	L-lysine transmembrane transporter activity	CSA1G056920
6863	common cold-responsive genes and WT down more	0.0022473	0.036919	purine transport	CSA6G014490
15851	common cold-responsive genes and WT down more	0.0028084	0.04037	nucleobase transport	CSA6G014490
1731	common cold-responsive genes and WT down more	0.0033692	0.043051	formation of translation preinitiation complex	CSA2G310390
15205	common cold-responsive genes and WT down more	0.0039297	0.04434	nucleobase transmembrane transporter activity	CSA6G014490
16021	common cold-responsive genes and WT down more	0.0051372	0.04434	integral to membrane	CSA6G014490|CSA1G056920|CSA6G424530|CSA4G061840|CSA6G087910|CSA3G280930|CSA2G348970
5092	common cold-responsive genes and WT down more	0.0056096	0.04434	GDP-dissociation inhibitor activity	CSA2G310390
31224	common cold-responsive genes and WT down more	0.005813	0.04434	intrinsic to membrane	CSA6G014490|CSA1G056920|CSA6G424530|CSA4G061840|CSA6G087910|CSA3G280930|CSA2G348970
22891	common cold-responsive genes and WT down more	0.0058725	0.04434	substrate-specific transmembrane transporter activity	CSA6G014490|CSA1G056920|CSA6G424530
15179	common cold-responsive genes and WT down more	0.006169	0.04434	L-amino acid transmembrane transporter activity	CSA1G056920
31369	common cold-responsive genes and WT down more	0.006169	0.04434	translation initiation factor binding	CSA2G310390
22892	common cold-responsive genes and WT down more	0.0069898	0.047284	substrate-specific transporter activity	CSA6G014490|CSA1G056920|CSA6G424530
9523	cold-responsive genes unique in WT-down	1.3197e-07	0.00013053	photosystem II	CSA5G589390|CSA7G378440|CSA1G033310|CSA1G445860|CSA6G522680|CSA6G522690|CSA5G490820|CSA6G057170|CSA5G315360|CSA2G350230
9768	cold-responsive genes unique in WT-down	1.5134e-07	0.00013053	photosynthesis, light harvesting in photosystem I	CSA5G589390|CSA1G033310|CSA1G445860|CSA6G522680|CSA6G522690|CSA5G490820|CSA6G057170
19684	cold-responsive genes unique in WT-down	6.9119e-07	0.00035931	photosynthesis, light reaction	CSA5G589390|CSA1G033310|CSA1G445860|CSA6G522680|CSA6G522690|CSA5G490820|CSA7G047350|CSA3G843790|CSA6G057170|CSA5G315360|CSA3G836490
15979	cold-responsive genes unique in WT-down	8.3318e-07	0.00035931	photosynthesis	CSA1G033310|CSA4G638340|CSA6G057170|CSA5G315360|CSA3G836490|CSA2G350230|CSA5G589390|CSA7G378440|CSA1G445860|CSA6G522680|CSA6G522690|CSA5G490820|CSA7G047350|CSA3G843790
16168	cold-responsive genes unique in WT-down	1.0454e-06	0.00036067	chlorophyll binding	CSA5G589390|CSA1G033310|CSA1G445860|CSA6G522680|CSA6G522690|CSA5G490820|CSA6G057170
9521	cold-responsive genes unique in WT-down	1.3643e-06	0.00039224	photosystem	CSA5G589390|CSA7G378440|CSA1G033310|CSA1G445860|CSA6G522680|CSA6G522690|CSA5G490820|CSA6G057170|CSA5G315360|CSA2G350230
9765	cold-responsive genes unique in WT-down	2.6277e-06	0.00056659	photosynthesis, light harvesting	CSA5G589390|CSA1G033310|CSA1G445860|CSA6G522680|CSA6G522690|CSA5G490820|CSA6G057170
18298	cold-responsive genes unique in WT-down	2.6277e-06	0.00056659	protein-chromophore linkage	CSA5G589390|CSA1G033310|CSA1G445860|CSA6G522680|CSA6G522690|CSA5G490820|CSA6G057170
9522	cold-responsive genes unique in WT-down	4.5284e-06	0.00086794	photosystem I	CSA5G589390|CSA1G033310|CSA1G445860|CSA6G522680|CSA6G522690|CSA5G490820|CSA6G057170
44436	cold-responsive genes unique in WT-down	7.2065e-05	0.012431	thylakoid part	CSA3G132000|CSA1G033310|CSA6G057170|CSA5G315360|CSA3G836490|CSA2G350230|CSA2G292190|CSA6G500520|CSA5G589390|CSA7G378440|CSA1G445860|CSA6G522680|CSA6G522690|CSA5G490820|CSA7G047350|CSA3G843790
9534	cold-responsive genes unique in WT-down	0.00011323	0.016277	chloroplast thylakoid	CSA3G132000|CSA1G033310|CSA6G057170|CSA3G836490|CSA2G350230|CSA2G292190|CSA6G500520|CSA5G589390|CSA7G378440|CSA1G445860|CSA6G522680|CSA6G522690|CSA5G490820|CSA7G047350|CSA3G843790
31976	cold-responsive genes unique in WT-down	0.00011323	0.016277	plastid thylakoid	CSA3G132000|CSA1G033310|CSA6G057170|CSA3G836490|CSA2G350230|CSA2G292190|CSA6G500520|CSA5G589390|CSA7G378440|CSA1G445860|CSA6G522680|CSA6G522690|CSA5G490820|CSA7G047350|CSA3G843790
34357	cold-responsive genes unique in WT-down	0.00014226	0.018877	photosynthetic membrane	CSA3G132000|CSA1G033310|CSA6G057170|CSA5G315360|CSA3G836490|CSA2G350230|CSA2G292190|CSA6G500520|CSA5G589390|CSA7G378440|CSA1G445860|CSA6G522680|CSA6G522690|CSA5G490820|CSA3G843790
9535	cold-responsive genes unique in WT-down	0.00026353	0.030306	chloroplast thylakoid membrane	CSA3G132000|CSA1G033310|CSA6G057170|CSA3G836490|CSA2G292190|CSA6G500520|CSA5G589390|CSA7G378440|CSA1G445860|CSA6G522680|CSA6G522690|CSA5G490820|CSA3G843790
55035	cold-responsive genes unique in WT-down	0.00026353	0.030306	plastid thylakoid membrane	CSA3G132000|CSA1G033310|CSA6G057170|CSA3G836490|CSA2G292190|CSA6G500520|CSA5G589390|CSA7G378440|CSA1G445860|CSA6G522680|CSA6G522690|CSA5G490820|CSA3G843790
42651	cold-responsive genes unique in WT-down	0.00044209	0.045765	thylakoid membrane	CSA3G132000|CSA1G033310|CSA6G057170|CSA3G836490|CSA2G292190|CSA6G500520|CSA5G589390|CSA7G378440|CSA1G445860|CSA6G522680|CSA6G522690|CSA5G490820|CSA3G843790
9579	cold-responsive genes unique in WT-down	0.00045102	0.045765	thylakoid	CSA3G132000|CSA1G033310|CSA6G057170|CSA5G315360|CSA3G836490|CSA2G350230|CSA2G292190|CSA6G500520|CSA5G589390|CSA7G378440|CSA1G445860|CSA6G522680|CSA6G522690|CSA5G490820|CSA7G047350|CSA3G843790
10287	cold-responsive genes unique in WT-down	0.00050107	0.048019	plastoglobule	CSA1G445860|CSA6G522680|CSA6G522690|CSA5G490820|CSA6G057170
31984	cold-responsive genes unique in WT-down	0.0005397	0.048999	organelle subcompartment	CSA3G132000|CSA1G033310|CSA6G057170|CSA3G836490|CSA2G350230|CSA2G292190|CSA6G500520|CSA5G589390|CSA7G378440|CSA1G445860|CSA6G522680|CSA6G522690|CSA5G490820|CSA7G047350|CSA3G843790
5794	cold-responsive genes unique in Csbpc2 mutants-up	1.2437e-05	0.023676	Golgi apparatus	CSA3G516510|CSA1G181560|CSA3G842640|CSA1G181540|CSA6G006710|CSA3G076540|CSA4G377730|CSA5G604040|CSA4G082380|CSA4G064670|CSA3G126980|CSA6G514860|CSA5G606620|CSA6G511770|CSA1G025000|CSA4G304840|CSA2G353490|CSA2G370410|CSA4G094520|CSA6G006840|CSA7G407780|CSA3G854760|CSA7G352420|CSA7G378420|CSA4G082370|CSA3G141890|CSA3G824950|CSA1G179740|CSA2G004150|CSA6G476030|CSA3G081360|CSA6G011710
47262	cold-responsive genes unique in Csbpc2 mutants-up	2.4688e-05	0.023676	polygalacturonate 4-alpha-galacturonosyltransferase activity	CSA7G378420|CSA3G516510|CSA1G179740|CSA7G352420|CSA3G081360
45489	cold-responsive genes unique in Csbpc2 mutants-up	6.615e-05	0.042292	pectin biosynthetic process	CSA7G378420|CSA3G516510|CSA1G179740|CSA7G352420|CSA3G081360
42044	cold-responsive genes unique in Csbpc2 mutants-up	0.0001549	0.046667	fluid transport	CSA4G082370|CSA4G082380|CSA5G148510
6654	cold-responsive genes unique in Csbpc2 mutants-up	0.0001549	0.046667	phosphatidic acid biosynthetic process	CSA2G032750|CSA2G365140|CSA3G077660
6833	cold-responsive genes unique in Csbpc2 mutants-up	0.0001549	0.046667	water transport	CSA4G082370|CSA4G082380|CSA5G148510
16459	cold-responsive genes unique in Csbpc2 mutants-up	0.00017032	0.046667	myosin complex	CSA3G851760|NEWGENE_841|CSA7G430220|CSA1G590280
5275	cold-responsive genes unique in Csbpc2 mutants-down	1.8581e-05	0.015051	amine transmembrane transporter activity	CSA5G616360|CSA3G731880|CSA4G187820|CSA6G406020|CSA5G218780|CSA5G150970|CSA5G622660|CSA7G010800|CSA6G046250
15171	cold-responsive genes unique in Csbpc2 mutants-down	1.8581e-05	0.015051	amino acid transmembrane transporter activity	CSA5G616360|CSA3G731880|CSA4G187820|CSA6G406020|CSA5G218780|CSA5G150970|CSA5G622660|CSA7G010800|CSA6G046250
42362	cold-responsive genes unique in Csbpc2 mutants-down	4.5254e-05	0.015051	fat-soluble vitamin biosynthetic process	CSA2G432780|CSA1G008580|CSA2G385070|CSA5G601480
6865	cold-responsive genes unique in Csbpc2 mutants-down	4.5418e-05	0.015051	amino acid transport	CSA3G731880|CSA4G187820|CSA6G406020|CSA5G218780|CSA5G150970|CSA5G622660|CSA7G010800|CSA6G046250
15837	cold-responsive genes unique in Csbpc2 mutants-down	4.5418e-05	0.015051	amine transport	CSA3G731880|CSA4G187820|CSA6G406020|CSA5G218780|CSA5G150970|CSA5G622660|CSA7G010800|CSA6G046250
22804	cold-responsive genes unique in Csbpc2 mutants-down	4.8138e-05	0.015051	active transmembrane transporter activity	CSA5G616360|CSA3G731880|CSA7G257320|CSA4G187820|CSA6G406020|CSA5G636450|CSA5G647280|CSA3G740230|CSA2G361680|CSA5G598720|CSA5G652240|CSA7G290540|CSA5G218780|CSA5G611060|CSA3G112250|CSA1G025940|CSA5G150970|CSA2G377940|CSA3G740250|CSA5G652250|CSA5G649880|CSA4G011730|CSA5G622660|CSA7G010800|CSA6G046250|CSA4G303040
6775	cold-responsive genes unique in Csbpc2 mutants-down	6.9868e-05	0.018725	fat-soluble vitamin metabolic process	CSA2G432780|CSA1G008580|CSA2G385070|CSA5G601480
46943	cold-responsive genes unique in Csbpc2 mutants-down	8.4087e-05	0.019718	carboxylic acid transmembrane transporter activity	CSA5G616360|CSA3G731880|CSA4G187820|CSA6G406020|CSA5G218780|CSA5G150970|CSA5G622660|CSA7G010800|CSA6G046250
45595	cold-responsive genes unique in Csbpc2 mutants-down	0.00010866	0.022649	regulation of cell differentiation	CSA5G606440|CSA1G004960|CSA6G149350|CSA5G430000|CSA6G517990|CSA3G902960
5342	cold-responsive genes unique in Csbpc2 mutants-down	0.00012206	0.022899	organic acid transmembrane transporter activity	CSA5G616360|CSA3G731880|CSA4G187820|CSA6G406020|CSA5G218780|CSA5G150970|CSA5G622660|CSA7G010800|CSA6G046250
15295	cold-responsive genes unique in Csbpc2 mutants-down	0.00020519	0.034994	solute:hydrogen symporter activity	CSA2G361680|CSA7G257320|CSA5G652240|CSA5G652250|CSA3G112250|CSA1G025940|CSA5G647280|CSA4G011730|CSA4G303040
15294	cold-responsive genes unique in Csbpc2 mutants-down	0.00033079	0.041624	solute:cation symporter activity	CSA2G361680|CSA7G257320|CSA5G652240|CSA5G652250|CSA3G112250|CSA1G025940|CSA5G647280|CSA4G011730|CSA4G303040
2009	cold-responsive genes unique in Csbpc2 mutants-down	0.00035602	0.041624	morphogenesis of an epithelium	CSA1G004960|CSA6G149350|CSA3G903460
60429	cold-responsive genes unique in Csbpc2 mutants-down	0.00035602	0.041624	epithelium development	CSA1G004960|CSA6G149350|CSA3G903460
60562	cold-responsive genes unique in Csbpc2 mutants-down	0.00035602	0.041624	epithelial tube morphogenesis	CSA1G004960|CSA6G149350|CSA3G903460
48729	cold-responsive genes unique in Csbpc2 mutants-down	0.00035602	0.041624	tissue morphogenesis	CSA1G004960|CSA6G149350|CSA3G903460
15293	cold-responsive genes unique in Csbpc2 mutants-down	0.00038463	0.041624	symporter activity	CSA2G361680|CSA7G257320|CSA5G652240|CSA5G652250|CSA3G112250|CSA1G025940|CSA5G647280|CSA4G011730|CSA4G303040
3333	cold-responsive genes unique in Csbpc2 mutants-down	0.00039937	0.041624	amino acid transmembrane transport	CSA3G731880|CSA6G406020|CSA5G218780|CSA5G150970|CSA5G622660|CSA7G010800
48863	cold-responsive genes unique in Csbpc2 mutants-down	0.00045333	0.041954	stem cell differentiation	CSA5G606440|CSA6G149350|CSA3G903460|CSA6G517990
42360	cold-responsive genes unique in Csbpc2 mutants-down	0.000492	0.041954	vitamin E metabolic process	CSA2G432780|CSA2G385070
10189	cold-responsive genes unique in Csbpc2 mutants-down	0.000492	0.041954	vitamin E biosynthetic process	CSA2G432780|CSA2G385070
30891	cold-responsive genes unique in Csbpc2 mutants-down	0.000492	0.041954	VCB complex	CSA3G860260|CSA3G002490
35239	cold-responsive genes unique in Csbpc2 mutants-down	0.00056026	0.044831	tube morphogenesis	CSA1G004960|CSA6G149350|CSA3G903460
46942	cold-responsive genes unique in Csbpc2 mutants-down	0.00059743	0.044831	carboxylic acid transport	CSA3G731880|CSA4G187820|CSA6G406020|CSA5G218780|CSA5G150970|CSA5G622660|CSA7G010800|CSA6G046250
15849	cold-responsive genes unique in Csbpc2 mutants-down	0.00059743	0.044831	organic acid transport	CSA3G731880|CSA4G187820|CSA6G406020|CSA5G218780|CSA5G150970|CSA5G622660|CSA7G010800|CSA6G046250
